# Supplementary material for: Rbfox1 Downregulation and Altered Calpain 3 Splicing by FRG1 in a Mouse Model of Facioscapulohumeral Muscular Dystrophy (FSHD)
Source: PLoS Genet. 2013 Jan 3;9(1):e1003186. doi: 10.1371/journal.pgen.1003186 (PMC3536703; doi:10.1371/journal.pgen.1003186)
Supplement: Table S1 — Genes investigated at transcriptional levels. (XLS) [file pgen.1003186.s009.xls]

## Sheet: Sheet1
Gene	event_name	event_mode	event_coordinates	vastus4wk_sepscore	vastus4wk_q-value	vastus4wk_skip_WT	vastus4wk_skip_FRG1	vastus4wk_incl_WT	vastus4wk_incl_FRG1	vastus13wk_sepscore	vastus13wk_q-value	vastus13wk_skip_WT	vastus13wk_skip_FRG1	vastus13wk_incl_WT	vastus13wk_incl_FRG1	bicep4wk_sepscore	bicep4wk_q-value	bicep4wk_skip_WT	bicep4wk_skip_FRG1	bicep4wk_incl_WT	bicep4wk_incl_FRG1	bicep13wk_sepscore	bicep13wk_q-value	bicep13wk_skip_WT	bicep13wk_skip_FRG1	bicep13wk_incl_WT	bicep13wk_incl_FRG1
0610007P08Rik	0610007P08Rik_1_s28e41	alt_end	chr13:63970487-64001507:+	0.015	0.365	77	64	593	508	0.037	0.308	80	61	433	346	-0.248	0.049	79	89	445	436	-0.503	0.325	71	64	483	374
0610007P22Rik	0610007P22Rik_(398)	retained_int	chr17:25377608-25378008:+	0.546	0.027	355	394	114	160	0.751	0	475	409	87	127	0.263	0.055	408	400	110	135	0.624	0	478	433	91	123
0610009O20Rik	0610009O20Rik_(940)	retained_int	chr18:38412619-38413561:+	0.207	0	912	638	128	114	0.358	0	952	591	122	115	0.521	0	901	757	124	146	0.039	0.532	902	824	149	136
0610010F05Rik	0610010F05Rik_(94)	alt_cassette	chr11:23520467-23524935:-	-0.165	0.148	66	76	234	224	-0.273	0	77	88	182	155	-0.266	0.26	105	105	250	219	-0.104	0.155	81	80	210	184
0610010F05Rik	0610010F05Rik_1_s0e7	alt_start	chr11:23531334-23533631:-	-0.42	0.019	217	265	1169	1083	-0.658	0	176	219	1270	1020	-0.113	0.174	561	599	1259	1282	0.021	0.537	357	348	1242	1173
0610010F05Rik	0610010F05Rik_4_s46e53	alt_end	chr11:23464960-23476730:-	-0.044	0.22	150	146	303	259	-0.269	0	203	212	189	151	-0.2	0.128	286	287	325	238	-0.058	0.234	257	225	272	206
0610010K06Rik	0610010K06Rik_(107)	alt_cassette	chr1_random:265351-267681:-	-0.249	0.014	37	50	621	663	-0.087	0.541	40	46	406	447	-0.086	0.531	52	51	474	471	0.123	0.132	45	44	370	421
0610010K14Rik	0610010K14Rik_(102)	alt_cassette	chr11:70049713-70051032:-	-0.2	0.295	243	327	630	764	-0.08	0.35	305	353	743	831	-0.205	0.094	230	296	582	674	0.052	0.173	369	401	714	824
0610010O12Rik	0610010O12Rik_1_s3e8	alt_end	chr18:36526395-36562632:+	1.026	0	1517	1261	137	225	1.23	0	1287	982	124	230	0.822	0	1328	1240	184	275	1.187	0	1548	1375	141	276
0610011L14Rik	0610011L14Rik_(143)	alt_cassette	chr2:156373619-156376384:+	0.76	0	392	308	103	140	0.243	0.039	386	300	125	115	-0.067	0.412	222	260	121	133	0.513	0	328	318	104	129
0610037D15Rik	0610037D15Rik_(12)	alt_cassette	chr4:116381699-116382042:+	-0.321	0	158	149	203	147	-0.169	0.033	289	352	293	307	0.068	0.221	559	408	471	364	0.183	0.016	420	367	330	348
0610037D15Rik	0610037D15Rik_(2)	alt_3	chr4:116381699-116381847:+	-0.064	0.383	57	54	179	162	0.406	0.104	52	51	122	147	NA	NA	NA	NA	NA	NA	NA	NA	NA	NA	NA	NA
0610037D15Rik	0610037D15Rik_(24)	alt_3	chr4:116382889-116383915:+	-0.045	0.507	336	333	60	62	NA	NA	NA	NA	NA	NA	NA	NA	NA	NA	NA	NA	NA	NA	NA	NA	NA	NA
0610037D15Rik	0610037D15Rik_1_s0e3	alt_start	chr4:116381200-116381697:+	-0.606	0.226	105	123	393	360	-0.582	0	96	143	560	447	0.151	0.304	139	125	486	511	-0.118	0.421	140	135	510	439
0610037L13Rik	0610037L13Rik_2_s14e19	complex	chr4:107567543-107569475:+	-0.067	0.155	1897	2332	206	228	0.172	0.279	1715	1809	134	155	-0.131	0.339	1639	1725	156	162	0.27	0.038	1804	1762	129	159
0610037P05Rik	0610037P05Rik_(198_85)	twin_cassett	chr16:14304680-14317386:-	-0.232	0.449	357	369	1131	1170	0.144	0.215	232	222	638	701	0.394	0	308	275	898	1010	0.077	0.222	301	247	927	851
0610038D11Rik	0610038D11Rik_(76)	retained_int	chr19:6985163-6985241:+	0.002	0.326	2651	2849	125	142	0.366	0.376	3644	3752	188	200	0.139	0.593	1931	2245	164	189	-0.239	0.526	3057	3446	194	213
0610038D11Rik	0610038D11Rik_(96)	retained_int	chr19:6984345-6984443:+	-0.094	0	460	419	606	519	-0.29	0.218	659	612	742	572	0.49	0	770	541	369	387	0.218	0.337	612	570	542	539
0610038F07Rik	0610038F07Rik_(150)	alt_5	chr19:10591579-10591809:-	-0.751	0	113	161	955	735	-0.18	0	93	99	621	578	-0.625	0.01	107	120	872	710	-0.372	0	132	142	1055	811
0610038F07Rik	0610038F07Rik_2_s6e10	alt_end	chr19:10576129-10591469:-	-0.1	0.573	2224	2031	85	93	-0.079	0.364	1987	2088	71	67	0.074	0.306	2501	2269	91	89	0.277	0.186	3174	2599	84	81
0910001A06Rik	0910001A06Rik_1_s0e7	alt_start	chr15:63802523-63892010:-	-0.074	0.367	632	685	238	234	-0.074	0	790	822	339	288	NA	NA	NA	NA	NA	NA	-0.004	0.333	729	684	360	323
1110001A07Rik	1110001A07Rik_(40)	alt_3	chr11:86922806-86929646:+	0.159	0.34	88	101	65	82	-0.137	0.349	106	113	64	65	-0.001	0.681	115	146	61	83	0.374	0.556	123	129	60	61
1110005A03Rik	1110005A03Rik_(75)	retained_int	chr11:116710452-116710529:+	0.808	0	2663	2402	248	397	0.767	0	2343	1948	229	332	0.684	0	1989	1741	212	319	0.885	0	2492	2146	243	397
1110005A03Rik	1110005A03Rik_1_s1e7	alt_end	chr11:116705068-116711009:+	0.207	0.094	1217	1201	72	82	0.279	0	1302	1178	84	92	-0.237	0.378	1021	1030	86	83	0.471	0	1487	1334	81	97
1110005A23Rik	1110005A23Rik_(195)	alt_cassette	chr10:128288238-128290238:+	-0.151	0.573	1752	1933	97	111	-0.218	0.243	857	970	133	138	0.201	0.268	1399	1276	120	126	-0.285	0.316	971	958	81	73
1110005A23Rik	1110005A23Rik_(53)	alt_cassette	chr10:128259027-128270367:+	0.276	0.045	137	136	102	146	0.045	0.526	75	83	73	81	0.177	0.308	101	96	105	104	-0.16	0.484	77	69	88	80
1110006G06Rik	1110006G06Rik_(145)	alt_5	chr7:29940828-29941049:-	-0.133	0.13	631	605	798	670	0.31	0.084	970	752	1314	1186	NA	NA	NA	NA	NA	NA	0.132	0.238	1037	780	1429	1136
1110007C09Rik	1110007C09Rik_1_s0e7	alt_start	chr13:49303515-49311395:-	-0.154	0.043	749	864	1190	1204	0.076	0.656	1309	1420	1141	1179	-0.041	0.206	978	1031	1534	1568	-0.011	0.648	1258	1401	1179	1362
1110007L15Rik	1110007L15Rik_1_s0e5	alt_start	chr5:139728328-139738434:+	-0.056	0.723	87	99	225	277	0.023	0.228	118	107	318	319	0.232	0.45	130	137	208	216	0.358	0	135	120	267	307
1110012D08Rik	1110012D08Rik_1_s0e5	alt_start	chr10:128240413-128241426:-	0.539	0.353	106	94	129	130	-0.271	0	130	141	168	149	0.195	0.164	171	161	169	181	-0.358	0	131	156	160	145
1110012J17Rik	1110012J17Rik_(75)	alt_cassette	chr17:66729776-66735199:-	-0.488	0.014	130	159	172	161	-0.169	0	146	172	230	231	0.098	0.101	254	241	304	303	-0.538	0.038	204	230	308	263
1110013L07Rik	1110013L07Rik_(96)	alt_3	chr3:88987870-88988073:+	0.197	0	593	523	288	291	0.123	0	837	606	381	320	-0.118	0.077	638	713	393	402	0.033	0.365	779	746	357	345
1110014N23Rik	1110014N23Rik_(129)	complex	chr19:6066563-6066967:-	-0.456	0.269	69	63	357	267	-0.176	0	98	96	398	286	-0.178	0.395	98	91	314	269	-0.545	0.012	107	120	362	288
1110014N23Rik	1110014N23Rik_(272)	retained_int	chr19:6066693-6066967:-	0.535	0.131	143	98	132	119	0.707	0.013	156	116	204	209	0.075	0.139	122	98	300	268	0.102	0.31	143	119	348	309
1110014N23Rik	1110014N23Rik_(82)	retained_int	chr19:6066414-6066498:-	0.699	0.124	251	145	544	474	0.412	0	194	105	512	517	0.75	0.011	158	88	618	555	0.175	0.798	128	118	424	327
1110014N23Rik	1110014N23Rik_1_s31e40	alt_end	chr19:6063323-6066310:-	0.576	0	348	246	105	106	1.108	0	345	245	78	119	0.017	0.395	330	275	182	158	0.006	0.139	296	247	131	123
1110014N23Rik	1110014N23Rik_1_s3e10	alt_end	chr19:6070438-6076362:-	0.176	0	256	256	110	154	0.473	0	296	245	105	127	0.068	0	322	312	159	174	-0.097	0.479	266	306	132	145
1110017I16Rik	1110017I16Rik_(66)	alt_cassette	chr2:4897355-4897855:+	NA	NA	NA	NA	NA	NA	0.35	0.136	150	141	334	359	-0.638	0.037	235	286	496	422	-0.25	0.236	191	177	455	375
1110018G07Rik	1110018G07Rik_1_s0e7	alt_start	chr12:86284342-86311815:-	-0.029	0.301	99	99	577	548	-0.176	0.255	144	143	505	464	0.367	0	143	118	500	507	-0.269	0.352	158	147	526	457
1110018J18Rik	1110018J18Rik_(54)	alt_cassette	chr13:64410235-64413574:-	0.347	0.129	271	204	1183	1071	0.311	0	244	157	1090	904	0.015	0.262	252	199	1044	891	0.632	0	376	192	1265	964
1110020G09Rik	1110020G09Rik_(66)	alt_cassette	chr15:9025850-9029863:+	-0.355	0	206	206	474	328	-0.619	0.115	208	132	562	283	NA	NA	NA	NA	NA	NA	-0.061	0.36	216	167	522	363
1110020G09Rik	1110020G09Rik_2_s23e27	alt_end	chr15:9036589-9039895:+	0.218	0.072	638	453	86	76	0.931	0	568	307	74	78	0.34	0.101	568	432	100	88	0.977	0.009	595	371	76	76
1110028C15Rik	1110028C15Rik_(104)	alt_3	chr1:66820088-66824540:-	0.516	0	128	135	639	973	0.808	0	124	108	404	605	NA	NA	NA	NA	NA	NA	0.786	0	125	115	383	612
1110028C15Rik	1110028C15Rik_1_s0e7	alt_start	chr1:66848742-66864120:-	-0.173	0.42	165	238	444	566	-0.293	0.12	120	151	129	133	-0.645	0.015	128	178	1036	996	-0.216	0.152	116	156	118	133
1110028C15Rik	1110028C15Rik_2_s22e27	complex	chr1:66775017-66782231:-	-0.749	0.013	192	347	51	64	-0.806	0.045	116	189	60	62	-0.78	0	124	202	78	82	-0.467	0	107	156	63	67
1110032A03Rik	1110032A03Rik_1_s0e5	alt_start	chr9:50573031-50576257:-	0.318	0.246	73	85	492	707	0.083	0.325	58	77	362	517	-0.484	0.117	82	101	341	326	-0.056	0.581	86	89	430	464
1110032A04Rik	1110032A04Rik_(31)	alt_cassette	chr3:69642097-69663752:-	0.07	0.431	192	212	578	650	0.29	0.249	185	147	578	540	0.422	0.426	171	171	1224	1200	0.002	0.492	184	159	629	554
1110037F02Rik	1110037F02Rik_(150)	alt_cassette	chr4:11441315-11446072:+	-0.297	0.062	496	562	141	137	-0.038	0.408	434	474	161	169	-0.112	0.399	361	376	209	203	-0.213	0.085	368	450	192	176
1110037F02Rik	1110037F02Rik_2_s27e51	alt_end	chr4:11454266-11477007:+	0.179	0.256	534	619	166	205	0.121	0.062	446	484	122	154	-0.08	0.534	405	446	147	170	0.221	0	363	432	92	125
1110049B09Rik	1110049B09Rik_1_s15e41	alt_end	chr12:33718660-33745096:-	-0.455	0	78	127	95	92	-0.663	0	98	170	116	129	-0.251	0.287	118	161	148	188	-0.159	0.247	116	173	154	197
1110051M20Rik	1110051M20Rik_2_s15e20	alt_end	chr2:91113396-91119346:-	0.073	0.318	309	239	314	257	0.171	0.259	798	630	407	337	-0.043	0.459	677	672	341	331	0.244	0.119	890	700	411	370
1110054O05Rik	1110054O05Rik_(81)	alt_cassette	chr4:59788421-59796599:-	-0.098	0.428	86	100	108	127	0.274	0.038	81	89	95	121	0.131	0.258	77	81	93	102	0.212	0.311	75	87	86	105
1110057K04Rik	1110057K04Rik_(144)	alt_cassette	chr12:8227561-8275169:+	0.579	0.147	549	540	665	780	0.554	0.044	690	574	509	727	0.039	0.453	537	560	566	597	0.198	0	792	605	516	666
1110057K04Rik	1110057K04Rik_(83)	alt_cassette	chr12:8275404-8290705:+	-0.064	0.748	49	44	538	578	NA	NA	NA	NA	NA	NA	NA	NA	NA	NA	NA	NA	NA	NA	NA	NA	NA	NA
1110057K04Rik	1110057K04Rik_2_s6e17	alt_end	chr12:8234169-8275404:+	0.233	0.467	91	86	1098	1100	0.082	0.125	88	91	766	912	-0.134	0.238	103	110	839	787	0.229	0.044	91	81	704	790
1190005F20Rik	1190005F20Rik_(171)	alt_5	chr1:153276060-153280923:+	-0.02	0.598	236	225	315	326	0.055	0.235	281	251	323	327	-0.069	0.264	385	436	269	291	0.105	0.184	309	305	302	336
1200003I07Rik	1200003I07Rik_(89)	alt_cassette	chr8:72234883-72238200:-	0.575	0	134	142	94	160	0.528	0	165	106	147	161	0.114	0.611	156	160	163	164	0.525	0.134	159	133	165	167
1200003I07Rik	1200003I07Rik_1_s4e10	complex	chr8:72234883-72240182:-	0.411	0.011	84	72	159	178	-0.639	0	79	98	199	142	-0.276	0.073	86	92	160	135	-0.758	0	89	98	224	160
1200009F10Rik	1200009F10Rik_1_s3e8	alt_end	chr10:90555981-90565126:+	0.197	0	613	652	664	859	0.714	0	326	319	339	500	-0.046	0.501	305	315	493	515	0.013	0.162	243	264	362	470
1200009I06Rik	1200009I06Rik_(105)	alt_cassette	chr12:112655965-112659709:+	NA	NA	NA	NA	NA	NA	0.227	0.117	300	224	202	184	NA	NA	NA	NA	NA	NA	-0.131	0.254	233	236	205	193
1200014J11Rik	1200014J11Rik_1_s0e10	alt_start	chr11:72861381-72878489:+	0.048	0.138	447	492	520	606	-0.027	0.354	447	544	488	536	-0.297	0.122	388	526	470	531	-0.108	0.389	419	468	480	520
1300007F04Rik	1300007F04Rik_1_s3e7	alt_end	chr11:77332339-77352107:+	0.23	0	85	86	346	415	0.015	0.228	140	142	379	442	NA	NA	NA	NA	NA	NA	0.514	0.014	142	127	305	366
1300014I06Rik	1300014I06Rik_(154)	alt_cassette	chr13:34722331-34730033:-	-0.523	0.136	118	130	92	82	0.154	0.202	94	83	87	92	-0.008	0.696	101	94	128	133	-0.528	0.047	74	104	70	69
1500001A10Rik	1500001A10Rik_1_s0e27	alt_start	chr5:116896633-117041826:-	-0.065	0.054	96	100	251	224	-0.147	0.197	214	206	271	238	0.192	0.275	151	132	285	271	0.077	0.288	209	181	274	248
1500003O22Rik	1500003O22Rik_1_s0e5	alt_start	chr7:112883570-112885890:-	0.071	0.39	268	223	146	131	0.601	0	250	211	231	271	0.022	0.392	370	340	199	189	0.487	0	361	293	229	266
1500032D16Rik	1500032D16Rik_(1092)	alt_cassette	chr17:31658637-31668054:+	0.193	0	4206	3669	977	1081	0.119	0.142	4974	4140	1494	1358	0.225	0	4419	3912	1084	1135	0.198	0	6199	4664	1452	1246
1500032L24Rik	1500032L24Rik_(48)	alt_5	chr15:82176650-82178329:+	-0.383	0	696	1042	3725	4484	-0.218	0.541	837	1023	4138	5005	-0.125	0.227	484	617	3000	3576	0.055	0.259	829	1040	4185	5524
1600002H07Rik	1600002H07Rik_(116)	retained_int	chr17:24357078-24357196:-	-0.47	0	200	228	223	181	-0.308	0.484	166	182	305	306	-0.39	0.116	179	199	344	332	-0.22	0.04	168	184	382	348
1600014C10Rik	1600014C10Rik_1_s0e5	alt_start	chr7:38968235-38973624:+	-0.792	0	251	278	159	109	-0.5	0	319	341	155	123	-0.554	0	284	294	188	133	-0.175	0	359	378	177	129
1600027N09Rik	1600027N09Rik_(102)	alt_3	chr2:180319192-180319501:+	-0.147	0.416	88	94	172	183	-0.212	0.202	77	91	288	292	-0.738	0.108	73	101	363	362	-0.497	0.042	87	93	375	299
1700001O22Rik	1700001O22Rik_1_s0e5	alt_start	chr2:30656521-30659167:-	0.007	0.301	222	222	90	98	0.955	0	272	159	120	123	0.101	0.48	244	234	179	174	0.279	0.122	235	185	138	129
1700003M02Rik	1700003M02Rik_1_s21e27	alt_end	chr4:34635823-34658650:-	NA	NA	NA	NA	NA	NA	-0.017	0.64	161	140	111	99	-0.106	0.15	241	236	117	103	-0.045	0.552	284	221	124	98
1700008G05Rik	1700008G05Rik_1_s0e7	alt_start	chr3:10252357-10301183:-	-0.621	0	51	61	62	52	0.24	0.409	103	100	118	117	-0.13	0.673	127	109	153	145	0.268	0.089	126	108	137	137
1700010I14Rik	1700010I14Rik_(108)	alt_3	chr17:9198619-9200870:+	-0.291	0	62	69	405	351	NA	NA	NA	NA	NA	NA	NA	NA	NA	NA	NA	NA	NA	NA	NA	NA	NA	NA
1700012B09Rik	1700012B09Rik_1_s7e11	alt_end	chr9:14561036-14562789:-	NA	NA	NA	NA	NA	NA	NA	NA	NA	NA	NA	NA	NA	NA	NA	NA	NA	NA	0.053	0.382	89	92	45	51
1700017B05Rik	1700017B05Rik_(2570)	complex	chr9:57102136-57106763:-	0.016	0.348	61	52	128	123	0.467	0.128	53	53	150	181	0.015	0.431	72	69	125	125	0.501	0	66	54	108	155
1700019D03Rik	1700019D03Rik_1_s0e5	alt_start	chr1:52982578-53020104:-	-0.62	0.147	66	77	149	117	0.162	0.424	112	108	109	98	-0.682	0	84	106	160	130	-0.806	0	92	120	152	114
1700019E19Rik	1700019E19Rik_(33)	alt_cassette	chr12:87452625-87481001:+	-0.63	0.102	127	170	321	322	-0.097	0.338	169	202	311	334	-0.383	0.258	118	146	269	296	0.561	0.041	235	183	350	372
1700020O03Rik	1700020O03Rik_(95)	alt_cassette	chr12:87610011-87629749:+	-0.12	0.291	338	336	552	520	0.082	0	354	325	411	402	-0.123	0.346	284	329	393	437	0.21	0.129	344	335	500	526
1700021K02Rik	1700021K02Rik_1_s0e7	alt_start	chr10:60634733-60638478:+	NA	NA	NA	NA	NA	NA	NA	NA	NA	NA	NA	NA	0.037	0.615	83	81	106	94	NA	NA	NA	NA	NA	NA
1700021K02Rik	1700021K02Rik_4_s13e28	alt_end	chr10:60643142-60651589:+	0.002	0.741	74	86	120	115	-0.062	0.343	57	59	135	135	-0.249	0.136	69	79	132	123	NA	NA	NA	NA	NA	NA
1700021K19Rik	1700021K19Rik_(45)	alt_cassette	chr16:32838439-32843083:-	-0.463	0	343	442	273	258	-0.384	0	698	766	328	290	-0.232	0.096	655	766	359	368	-0.287	0	712	782	333	301
1700021K19Rik	1700021K19Rik_1_s0e5	alt_start	chr16:32857111-32877713:-	0.134	0.114	265	258	640	680	-0.284	0.191	647	759	836	857	0.2	0	992	759	997	966	0.15	0.058	778	675	852	836
1700025E21Rik	1700025E21Rik_1_s0e5	alt_start	chr6:30459848-30467504:+	NA	NA	NA	NA	NA	NA	NA	NA	NA	NA	NA	NA	0.062	0.286	120	121	130	136	NA	NA	NA	NA	NA	NA
1700026L06Rik	1700026L06Rik_(148)	alt_cassette	chr2:28547672-28549143:-	0.216	0	114	93	86	84	NA	NA	NA	NA	NA	NA	0.321	0.101	137	118	179	186	NA	NA	NA	NA	NA	NA
1700028K03Rik	1700028K03Rik_1_s0e18	alt_start	chr5:107926794-107968148:+	1.653	0	362	339	375	1020	1.331	0	565	513	191	429	1.532	0	593	493	383	764	0.976	0	562	528	225	478
1700029F09Rik	1700029F09Rik_(56)	alt_cassette	chr1:44156846-44158744:-	-0.083	0.149	50	55	50	49	0.007	0.697	52	59	52	52	NA	NA	NA	NA	NA	NA	NA	NA	NA	NA	NA	NA
1700029G01Rik	1700029G01Rik_(91)	alt_cassette	chr4:125839267-125839696:-	-0.195	0.118	49	53	204	174	-0.278	0.133	49	48	264	232	-0.083	0.201	71	71	331	318	NA	NA	NA	NA	NA	NA
1700029G01Rik	1700029G01Rik_1_s0e8	alt_start	chr4:125839815-125840505:-	-0.178	0.146	154	180	266	226	-0.045	0.251	247	240	366	344	-0.163	0.209	258	263	421	388	0.006	0.81	261	267	510	435
1700029H14Rik	1700029H14Rik_(88)	alt_3	chr8:13551832-13554653:-	0.287	0.475	54	49	90	81	NA	NA	NA	NA	NA	NA	NA	NA	NA	NA	NA	NA	NA	NA	NA	NA	NA	NA
1700036D21Rik	1700036D21Rik_2_s10e14	alt_end	chr9:110719706-110727027:+	0.289	0.437	51	54	84	93	-0.384	0.145	76	85	124	103	-0.225	0.039	88	101	166	161	-0.058	0.255	90	90	196	167
1700037C18Rik	1700037C18Rik_1_s0e5	alt_start	chr16:3907194-3908689:-	0.029	0.252	155	177	107	135	-0.233	0	182	225	198	203	-0.28	0.067	269	271	245	214	0.196	0.261	257	215	244	217
1700037C18Rik	1700037C18Rik_2_s5e12	alt_end	chr16:3895180-3906840:-	0.099	0.043	87	82	121	128	0.29	0	126	111	119	143	-0.038	0.618	123	117	208	212	0.076	0.625	129	143	149	156
1700037H04Rik	1700037H04Rik_(102)	alt_cassette	chr2:130974030-130977353:-	-0.326	0	163	190	198	169	0.342	0.46	389	343	193	176	-0.114	0.561	176	178	211	217	-0.169	0.259	159	234	145	160
1700040I03Rik	1700040I03Rik_(118)	alt_3	chr6:85397682-85397929:-	0.526	0	1114	980	65	79	-0.125	0.374	1679	1806	89	88	0.273	0.084	2498	1840	118	100	0.319	0.189	1874	1802	80	89
1700041C02Rik	1700041C02Rik_1_s33e50	alt_end	chr4:118996443-119025674:-	0.059	0.514	55	62	182	204	-0.088	0.375	66	69	287	281	0.159	0.453	116	110	364	344	0.031	0.38	76	75	282	288
1700049G17Rik	1700049G17Rik_1_s0e4	alt_start	chr7:28712472-28714449:-	0.061	0.196	125	126	207	228	0.256	0.237	95	91	228	281	-0.753	0.057	99	128	407	351	0.311	0.043	115	101	314	353
1700049G17Rik	1700049G17Rik_2_s6e13	alt_end	chr7:28692410-28711302:-	-0.192	0.079	97	134	257	293	-0.38	0.015	92	113	182	183	-0.041	0.582	110	112	200	227	-0.349	0	89	124	181	195
1700052N19Rik	1700052N19Rik_(226)	alt_cassette	chr10:5895894-5906804:-	0.365	0.128	1616	1490	113	120	-0.432	0.398	1632	1455	154	130	-0.06	0.288	1006	1176	179	189	-0.158	0.305	1339	1372	183	163
1700052N19Rik	1700052N19Rik_(2660)	retained_int	chr10:5893069-5895731:-	0.177	0.253	199	203	100	113	0.337	0.259	154	115	85	74	-0.664	0	107	138	97	81	0.012	0.351	139	142	80	85
1700052N19Rik	1700052N19Rik_2_s7e15	alt_end	chr10:5891400-5906804:-	-0.939	0.603	217	180	537	512	-0.14	0.057	173	172	496	440	0.659	0.013	247	202	389	448	0.201	0.142	201	186	428	461
1700054N08Rik	1700054N08Rik_1_s0e4	alt_start	chr8:126383349-126384109:-	0.199	0.341	1604	1633	1865	2062	0.08	0.505	2335	2268	5808	5513	0.586	0	2310	1710	2564	2574	0.441	0.047	2579	1801	5272	4940
1700057G04Rik	1700057G04Rik_1_s1e18	alt_end	chr9:92204270-92252714:+	-0.193	0.217	69	72	91	77	-0.024	0.653	91	91	72	80	0.628	0.232	110	113	95	124	-0.02	0.773	108	108	86	93
1700065I17Rik	1700065I17Rik_(160)	alt_3	chr18:56752139-56754262:+	NA	NA	NA	NA	NA	NA	-0.174	0.205	54	56	150	122	NA	NA	NA	NA	NA	NA	NA	NA	NA	NA	NA	NA
1700081D17Rik	1700081D17Rik_1_s5e15	alt_end	chr14:70251561-70459693:+	NA	NA	NA	NA	NA	NA	0.24	0.294	199	185	199	204	0.08	0.581	192	185	296	274	-0.027	0.337	264	218	279	226
1700081L11Rik	1700081L11Rik_(99)	alt_cassette	chr11:104218910-104239998:-	-0.097	0.258	94	118	409	452	0.023	0.753	105	116	338	349	NA	NA	NA	NA	NA	NA	0.497	0.114	105	96	296	331
1700081L11Rik	1700081L11Rik_2_s20e25	alt_end	chr11:104204804-104217997:-	-0.425	0	856	955	172	140	-0.017	0.322	1004	1042	136	129	-0.261	0.164	751	807	155	153	-0.069	0.193	822	954	134	144
1700081L11Rik	1700081L11Rik_2_s25e40	alt_end	chr11:104194542-104204804:-	-0.054	0.691	482	517	311	341	-0.468	0.088	643	738	421	398	-0.127	0.358	486	495	281	266	0.065	0.557	607	701	372	411
1700088E04Rik	1700088E04Rik_(183)	alt_cassette	chr15:78966195-78969667:-	-0.487	0	41	52	157	121	NA	NA	NA	NA	NA	NA	NA	NA	NA	NA	NA	NA	NA	NA	NA	NA	NA	NA
1700106N22Rik	1700106N22Rik_2_s7e30	alt_end	chr17:85513187-85857920:+	-0.707	0.094	120	130	474	377	-0.312	0.607	131	149	646	822	-0.441	0	157	161	828	568	-0.707	0.211	143	148	538	433
1700113I22Rik	1700113I22Rik_(54)	alt_cassette	chr11:101280500-101283178:-	-2.534	0	324	780	1047	448	-2.721	0	211	547	891	344	-2.562	0	251	655	986	462	-2.774	0	193	691	871	459
1810014B01Rik	1810014B01Rik_1_s0e5	alt_start	chr10:86148269-86148624:+	NA	NA	NA	NA	NA	NA	-0.124	0.021	218	217	612	551	0.13	0.518	319	316	534	532	0.052	0.718	275	263	708	650
1810014F10Rik	1810014F10Rik_(75)	alt_5	chr7:147285605-147285777:-	0.455	0	2025	1771	256	299	0.136	0.214	1663	1723	239	266	0.514	0	2740	1884	370	355	0.557	0	2974	2100	425	422
1810014F10Rik	1810014F10Rik_1_s7e10	alt_end	chr7:147285368-147286988:-	-0.116	0.525	769	632	127	116	-0.276	0	442	431	193	135	0.228	0.154	856	586	160	136	0.163	0.178	727	608	211	192
1810020D17Rik	1810020D17Rik_(104)	alt_cassette	chr7:104713810-104727875:-	-0.091	0.721	192	225	1443	1804	-0.702	0.028	130	182	1287	1347	0.412	0	156	121	901	1050	0.243	0.244	168	188	1197	1418
1810020D17Rik	1810020D17Rik_(96)	alt_cassette	chr7:104699251-104713660:-	0.001	0.601	399	543	2812	3759	0.121	0.453	282	331	2401	2793	0.209	0.114	317	344	2141	2668	0.077	0.531	249	313	2360	2878
1810022K09Rik	1810022K09Rik_(766)	retained_int	chr3:14606408-14607176:-	-0.494	0	2042	2433	618	547	-0.7	0.27	1430	1632	344	321	-0.252	0.342	1508	1551	357	336	0.193	0.421	1744	1772	308	322
1810029B16Rik	1810029B16Rik_(55)	alt_3	chr8:69006442-69007956:-	0.312	0.445	58	68	62	70	0.087	0.613	52	53	53	50	-0.343	0	59	70	69	66	-0.147	0.327	52	60	68	67
1810031K17Rik	1810031K17Rik_1_s0e4	alt_start	chr1:75139134-75139271:-	0.062	0.493	443	452	1501	1521	-0.065	0.308	675	662	1970	1811	-0.114	0.517	716	661	2091	1984	0.309	0	730	586	1831	1827
1810034K20Rik	1810034K20Rik_(67)	retained_int	chr14:56278935-56279004:-	-0.144	0.186	228	289	150	165	-0.557	0.534	244	336	143	186	0.368	0.097	346	299	157	158	0.177	0.2	351	365	179	211
1810035L17Rik	1810035L17Rik_(401)	retained_int	chr12:88790350-88790753:+	-0.533	0.112	2161	2602	141	131	-0.227	0	1177	1479	111	105	-0.032	0.534	1862	1633	254	235	-0.585	0.116	1319	1435	304	262
1810048J11Rik	1810048J11Rik_1_s3e23	alt_end	chr12:73643084-73681045:+	-0.152	0.032	127	164	85	92	-0.437	0.114	134	180	72	77	-0.181	0.062	163	184	92	93	-0.323	0	158	185	92	85
1810055E12Rik	1810055E12Rik_(80)	alt_cassette	chr19:60890711-60897109:+	0.035	0.513	40	40	532	527	NA	NA	NA	NA	NA	NA	NA	NA	NA	NA	NA	NA	NA	NA	NA	NA	NA	NA
1810055G02Rik	1810055G02Rik_1_s1e5	complex	chr19:3708436-3714403:+	0.153	0.651	122	159	170	165	-0.101	0.339	143	136	227	198	-0.058	0.416	140	152	307	307	-0.102	0.379	170	152	247	217
1810074P20Rik	1810074P20Rik_(1383)	retained_int	chr4:25196321-25197706:-	-0.339	0.117	515	598	107	108	0.117	0.378	447	444	232	241	-0.22	0.313	394	466	267	279	-0.1	0.136	428	461	310	264
1810074P20Rik	1810074P20Rik_2_s37e41	alt_end	chr4:25175746-25177572:-	-0.139	0.175	475	462	147	129	-0.114	0.515	291	273	107	103	0.014	0.541	363	374	165	161	0.192	0.107	390	296	155	127
2010005J08Rik	2010005J08Rik_(71)	alt_cassette	chr11:5623164-5626833:-	NA	NA	NA	NA	NA	NA	-0.149	0	49	53	389	354	NA	NA	NA	NA	NA	NA	NA	NA	NA	NA	NA	NA
2010005J08Rik	2010005J08Rik_1_s0e5	alt_start	chr11:5626840-5662260:-	-0.142	0.18	587	609	133	121	-0.173	0.081	490	466	245	173	0.076	0.326	729	642	154	143	-0.179	0.306	550	529	202	184
2010015L04Rik	2010015L04Rik_(1852)	retained_int	chr4:154794454-154796308:+	NA	NA	NA	NA	NA	NA	-1.325	0.029	53	73	275	175	0.283	0.069	83	85	182	243	0.244	0.506	75	73	168	160
2010015L04Rik	2010015L04Rik_2_s39e46	alt_end	chr4:154816248-154822053:+	-0.127	0.106	82	87	80	70	-0.018	0.488	104	94	88	81	NA	NA	NA	NA	NA	NA	-0.141	0.146	129	128	97	83
2010111I01Rik	2010111I01Rik_1_s0e33	alt_start	chr13:63116385-63383449:+	0.36	0.113	324	254	156	147	-0.192	0.34	193	192	202	187	-0.059	0.466	325	325	175	173	-0.134	0.371	261	241	206	178
2010111I01Rik	2010111I01Rik_1_s33e39	alt_end	chr13:63383566-63400164:+	0.18	0.035	947	1078	290	369	0.094	0.349	660	1042	219	356	0.212	0.015	918	1024	339	465	0.07	0.208	927	1126	275	378
2010111I01Rik	2010111I01Rik_1_s39e45	complex	chr13:63400144-63403107:+	0.593	0	858	637	646	822	0.75	0	431	449	443	797	1.36	0	736	395	746	1008	1.179	0	723	403	631	938
2010209O12Rik	2010209O12Rik_2_s11e17	alt_end	chr5:24099602-24100361:+	-0.28	0.144	104	111	113	102	0.34	0.276	142	152	93	121	-0.358	0.038	147	166	119	105	-0.162	0.286	179	159	165	143
2010305A19Rik	2010305A19Rik_(42)	alt_5	chr4:108000852-108004815:+	-0.152	0	98	98	295	242	-0.391	0.181	128	115	254	200	-0.449	0.053	144	151	361	275	-0.295	0	145	131	298	219
2010317E24Rik	2010317E24Rik_(102)	alt_cassette	chr2:25228518-25230471:+	-0.132	0.725	290	248	176	162	0.239	0.337	522	446	313	283	0.173	0.354	451	430	255	245	0.113	0.479	543	475	306	269
2210009G21Rik	2210009G21Rik_(121)	alt_cassette	chr2:136826009-136869735:+	0.069	0.303	61	52	118	111	-0.086	0.291	53	54	90	88	-0.226	0.025	59	66	96	88	0.036	0.148	56	55	74	84
2210009G21Rik	2210009G21Rik_(208)	alt_cassette	chr2:136731336-136825919:+	-0.055	0.289	272	285	110	108	0.048	0.577	210	204	109	103	0.069	0.182	201	186	121	130	0.315	0.104	163	158	102	111
2210009G21Rik	2210009G21Rik_(89)	alt_cassette	chr2:136869813-136891865:+	-0.616	0	56	57	175	118	-0.62	0	54	65	125	98	0.352	0.243	69	59	262	241	-0.107	0.522	63	63	218	221
2210010B09Rik	2210010B09Rik_(102)	alt_cassette	chr9:20393079-20395256:+	-0.206	0.28	128	108	167	131	-0.332	0	114	118	155	120	-0.062	0.162	171	180	165	155	-0.313	0.039	125	129	139	122
2210010C17Rik	2210010C17Rik_1_s5e11	alt_end	chr7:20522653-20527098:-	0.07	0.208	1069	989	85	94	NA	NA	NA	NA	NA	NA	0.367	0.24	1253	1213	81	95	NA	NA	NA	NA	NA	NA
2210010L05Rik	2210010L05Rik_1_s12e16	alt_end	chr1:52714300-52717650:-	-0.227	0.258	226	228	93	79	NA	NA	NA	NA	NA	NA	0.444	0.142	305	220	99	87	NA	NA	NA	NA	NA	NA
2210010N04Rik	2210010N04Rik_(198)	retained_int	chr5:144977894-144978094:-	NA	NA	NA	NA	NA	NA	0.024	0.626	525	506	90	76	NA	NA	NA	NA	NA	NA	NA	NA	NA	NA	NA	NA
2210010N04Rik	2210010N04Rik_3_s21e53	alt_end	chr5:144956217-144970728:-	-0.03	0.165	307	281	119	100	0.368	0.294	437	342	100	97	0.097	0.299	407	384	139	158	-0.262	0	397	384	130	98
2210012G02Rik	2210012G02Rik_2_s5e14	alt_end	chr4:106806766-106850169:-	-0.175	0.033	483	519	52	47	NA	NA	NA	NA	NA	NA	0.173	0.111	389	385	57	61	NA	NA	NA	NA	NA	NA
2210018M11Rik	2210018M11Rik_(336)	alt_cassette	chr7:105739394-105743261:-	0.015	0.174	136	144	154	188	NA	NA	NA	NA	NA	NA	NA	NA	NA	NA	NA	NA	NA	NA	NA	NA	NA	NA
2210018M11Rik	2210018M11Rik_(42a)	alt_cassette	chr7:105790178-105794958:-	0.047	0.396	85	97	216	263	-0.095	0.579	70	84	136	161	0.009	0.374	84	91	186	216	0.044	0.772	82	101	161	182
2210018M11Rik	2210018M11Rik_(42b)	alt_cassette	chr7:105745694-105749181:-	0.17	0.173	375	465	255	336	0.197	0.012	558	619	314	416	-0.109	0.245	532	623	357	387	0.102	0.28	640	637	393	410
2210018M11Rik	2210018M11Rik_2_s27e35	complex	chr7:105745694-105759176:-	0.506	0	135	152	337	509	0.1	0	231	251	282	409	0.236	0.019	238	228	317	404	0.491	0	299	257	337	413
2210415F13Rik	2210415F13Rik_(65)	alt_cassette	chr11:58192600-58195786:+	0.279	0	171	131	130	132	0.918	0.067	241	157	325	337	0.34	0.009	221	202	271	310	0.26	0.268	280	256	350	350
2310001A20Rik	2310001A20Rik_(90)	alt_cassette	chr2:150420153-150425979:-	0.74	0	609	479	141	179	0.742	0.011	444	336	235	271	0.173	0.217	353	308	350	375	0.007	0.284	352	309	338	325
2310003C23Rik	2310003C23Rik_1_s0e4	alt_start	chr2:180444971-180447895:+	-0.63	0.142	64	76	246	233	-0.265	0.093	64	71	392	374	-0.311	0.045	94	91	564	419	-0.086	0.135	72	77	388	352
2310003H01Rik	2310003H01Rik_(119)	alt_cassette	chr11:120238975-120239855:-	0.295	0	1038	894	865	940	0.182	0.187	1334	1095	868	799	-0.011	0.444	1409	1504	923	969	0.052	0.262	1195	1176	815	883
2310003H01Rik	2310003H01Rik_2_s5e10	alt_end	chr11:120234420-120238019:-	0.654	0	298	237	80	105	0.666	0	409	289	99	109	-0.036	0.285	315	294	135	118	-0.26	0	343	368	137	113
2310003L22Rik	2310003L22Rik_1_s0e5	alt_start	chr2:139996514-139997762:+	-0.112	0.153	83	86	533	483	-0.145	0.119	78	81	565	533	0.104	0.412	105	108	571	601	-0.024	0.667	94	88	695	680
2310005E10Rik	2310005E10Rik_(24)	alt_3	chr6:34338892-34340079:+	0.021	0.774	68	60	715	561	0.21	0.55	61	56	488	443	-0.089	0.616	67	63	467	456	0.155	0.269	74	61	646	563
2310005E10Rik	2310005E10Rik_1_s5e22	alt_end	chr6:34338892-34346949:+	-0.161	0.546	147	111	1548	1223	-0.163	0.415	140	132	1350	1262	0.435	0.125	154	134	1203	1158	0.233	0.216	169	118	1801	1582
2310005N01Rik	2310005N01Rik_(58)	alt_cassette	chr4:124780275-124785566:+	-0.044	0.156	97	98	253	202	-0.075	0.219	71	88	223	240	0.413	0.557	90	87	230	229	-0.215	0.387	84	100	249	255
2310005N01Rik	2310005N01Rik_1_s9e18	complex	chr4:124780275-124786820:+	-0.292	0	107	138	178	179	-0.507	0.059	146	194	189	186	-0.33	0	113	142	194	195	-0.457	0	144	208	206	218
2310005N01Rik	2310005N01Rik_1_s9e19	alt_end	chr4:124780275-124787313:+	0.178	0.41	55	58	158	169	0.401	0.296	64	55	148	156	NA	NA	NA	NA	NA	NA	0.047	0.116	60	64	145	176
2310008H04Rik	2310008H04Rik_1_s0e13	alt_start	chr16:16053609-16146926:-	0.291	0.238	79	77	223	247	-0.005	0.543	96	110	191	221	-0.212	0.181	131	142	240	231	0.585	0.102	133	116	191	210
2310008H09Rik	2310008H09Rik_1_s0e7	alt_start	chr7:125996854-125999771:-	0.038	0.611	114	98	276	225	0.375	0	109	94	253	304	-0.918	0.044	92	123	879	643	NA	NA	NA	NA	NA	NA
2310009B15Rik	2310009B15Rik_1_s0e5	alt_start	chr1:140750249-140753431:-	-0.696	0	186	393	278	347	-0.226	0.171	338	529	294	390	-0.408	0	326	566	233	286	-0.287	0.085	241	338	327	391
2310014G06Rik	2310014G06Rik_(83)	alt_cassette	chr14:56518142-56518650:-	-0.523	0	118	117	1495	1066	-0.173	0.118	159	140	2000	1426	0.036	0.477	129	117	1378	1284	0.009	0.779	185	192	1972	1815
2310014G06Rik	2310014G06Rik_(90)	alt_3	chr14:56517223-56518020:-	0.894	0	1121	636	238	239	1.247	0	1806	937	441	485	0.434	0.216	857	668	633	580	0.479	0.16	1560	1319	547	527
2310014G06Rik	2310014G06Rik_1_s0e4	alt_start	chr14:56518757-56519069:-	0.21	0.459	162	136	1428	1291	0.764	0.014	330	236	2942	3133	-0.235	0.292	260	239	3414	2790	0.117	0.317	315	257	3188	2857
2310021P13Rik	2310021P13Rik_3_s22e25	alt_end	chr14:21534089-21542840:+	-0.264	0.06	350	370	187	151	-0.167	0.576	518	497	152	147	NA	NA	NA	NA	NA	NA	-0.039	0.613	439	487	136	156
2310022A10Rik	2310022A10Rik_2_s21e25	alt_end	chr7:28365710-28367113:+	0.391	0	649	624	171	205	0.162	0.19	989	946	245	252	0.132	0	583	575	163	183	-0.134	0.499	811	884	229	251
2310028H24Rik	2310028H24Rik_(32)	alt_5	chr4:41471447-41516242:-	-0.011	0.263	1036	978	410	367	-0.136	0.21	1929	1566	568	423	NA	NA	NA	NA	NA	NA	0.017	0.212	1510	1320	568	530
2310030N02Rik	2310030N02Rik_1_s3e19	alt_end	chr4:10978194-11000290:-	-0.673	0.319	698	658	115	71	0.172	0.404	658	550	165	156	0.504	0.113	624	693	169	264	-0.159	0.37	663	652	211	199
2310035C23Rik	2310035C23Rik_(83)	alt_cassette	chr1:107637094-107637873:+	-0.204	0	325	489	132	173	0.197	0	220	238	152	211	0.225	0.704	220	266	189	202	-0.631	0	157	250	166	172
2310035C23Rik	2310035C23Rik_(92)	alt_cassette	chr1:107588686-107589460:+	0.182	0.054	71	69	686	823	-0.361	0.037	56	79	533	602	NA	NA	NA	NA	NA	NA	-0.143	0.098	56	71	446	525
2310035C23Rik	2310035C23Rik_1_s1e5	alt_end	chr1:107561210-107632599:+	-0.108	0.15	324	404	85	86	-0.292	0	274	328	86	82	-0.114	0.193	265	322	93	91	-0.218	0.235	246	310	76	84
2310035K24Rik	2310035K24Rik_(211)	alt_cassette	chr2:131036417-131038182:+	-0.356	0	291	378	432	440	-0.221	0	304	379	466	431	-0.129	0.052	490	549	521	508	0.159	0.605	429	466	501	523
2310035K24Rik	2310035K24Rik_(87)	retained_int	chr2:131038472-131038561:+	0.339	0	129	121	447	511	0.07	0.331	126	113	462	440	-0.111	0.479	130	145	537	589	-0.257	0.114	123	163	466	547
2310037I24Rik	2310037I24Rik_(101)	alt_5	chr15:98350856-98354991:-	0.316	0	433	291	839	698	0.193	0.047	382	230	852	706	0.066	0.137	398	284	733	607	0.226	0	415	258	832	699
2310037I24Rik	2310037I24Rik_(115)	alt_cassette	chr15:98359884-98362150:-	NA	NA	NA	NA	NA	NA	-0.641	0.132	135	140	864	706	-0.262	0	134	153	569	528	-0.188	0.363	141	123	792	675
2310044G17Rik	2310044G17Rik_(101)	alt_cassette	chr12:88293881-88301221:+	0.001	0.362	502	562	240	271	0.444	0	566	499	231	269	-0.124	0.205	344	398	348	357	0.3	0.094	571	502	359	378
2310044G17Rik	2310044G17Rik_1_s0e6	complex	chr12:88287992-88293693:+	0.23	0.057	535	490	99	106	0.067	0.166	566	544	91	95	0.134	0.081	595	576	112	120	0.823	0	651	574	72	100
2310044H10Rik	2310044H10Rik_(87)	alt_cassette	chr7:51746340-51747324:-	-0.164	0.017	404	434	379	340	0.495	0.172	576	481	542	522	-0.673	0.245	260	290	577	544	-0.544	0	353	552	583	545
2310045A20Rik	2310045A20Rik_1_s0e7	alt_start	chr5:53591690-53604674:-	0.535	0.035	782	607	116	132	-0.176	0.21	701	643	90	73	-0.004	0.432	1328	1076	108	89	-0.25	0.063	722	684	97	82
2310047O13Rik	2310047O13Rik_(169)	alt_cassette	chr2:12321764-12327486:-	0.851	0	99	82	186	272	0.496	0	68	70	196	289	0.517	0.028	100	88	210	242	0.338	0.07	61	66	210	266
2310047O13Rik	2310047O13Rik_(52)	alt_cassette	chr2:12321764-12325624:-	0.364	0.067	46	42	140	162	0.219	0	44	44	113	140	NA	NA	NA	NA	NA	NA	0.091	0.396	44	48	104	127
2310047O13Rik	2310047O13Rik_(72)	alt_cassette	chr2:12269830-12276903:-	0.146	0.174	42	45	577	678	NA	NA	NA	NA	NA	NA	NA	NA	NA	NA	NA	NA	NA	NA	NA	NA	NA	NA
2310047O13Rik	2310047O13Rik_2_s25e28	alt_end	chr2:12276903-12278531:-	-0.177	0.102	275	291	46	43	NA	NA	NA	NA	NA	NA	NA	NA	NA	NA	NA	NA	NA	NA	NA	NA	NA	NA
2310051M13Rik	2310051M13Rik_1_s0e12	alt_start	chr13:60901087-60902671:-	0.411	0	240	203	87	105	0.285	0	510	481	104	123	-0.125	0.076	425	438	135	123	-0.202	0.146	436	521	105	107
2310061C15Rik	2310061C15Rik_(43)	alt_5	chr8:119418059-119435027:-	-0.069	0.629	621	541	70	67	-0.152	0.275	333	329	66	62	0.226	0.237	472	427	82	91	0.012	0.699	488	499	77	75
2310061F22Rik	2310061F22Rik_(46)	alt_3	chr8:125004905-125005032:+	-0.176	0.057	245	268	103	99	0.117	0.084	372	344	138	135	0.092	0.259	462	436	152	163	0.067	0.299	405	374	132	130
2310067B10Rik	2310067B10Rik_1_s1e5	complex	chr11:115626801-115638612:+	-0.49	0.009	218	252	658	543	NA	NA	NA	NA	NA	NA	-0.329	0.168	388	312	1642	1163	NA	NA	NA	NA	NA	NA
2310076L09Rik	2310076L09Rik_1_s0e4	alt_start	chr17:56256620-56256971:-	NA	NA	NA	NA	NA	NA	-1.061	0.12	167	126	195	89	-0.748	0	191	217	136	105	-0.816	0.046	217	183	271	148
2310079N02Rik	2310079N02Rik_1_s5e12	alt_end	chr8:128261319-128272110:+	0.304	0.051	173	160	178	198	0.084	0.149	228	215	156	162	0.075	0.357	200	204	142	150	0.072	0.378	222	227	157	166
2400003C14Rik	2400003C14Rik_(160)	alt_cassette	chr8:112199324-112200657:-	0.432	0	267	239	408	538	0.361	0	179	180	340	425	0.284	0.191	206	168	368	386	0.272	0.015	189	179	375	441
2400003C14Rik	2400003C14Rik_(216)	retained_int	chr8:112199324-112199542:-	-0.387	0.03	183	228	518	514	0.072	0.215	211	238	327	388	-0.417	0	252	291	448	395	0.372	0.111	288	286	338	399
2400003C14Rik	2400003C14Rik_(633)	retained_int	chr8:112200750-112201385:-	-0.649	0.013	1555	1851	259	204	0.122	0.589	1255	1563	138	163	-0.064	0.136	1236	1489	190	193	-0.081	0.263	1269	1452	162	175
2400003C14Rik	2400003C14Rik_(953)	retained_int	chr8:112199702-112200657:-	-0.366	0	48	71	446	501	0.391	0.153	61	72	319	418	-0.031	0.61	74	77	362	409	0.291	0.01	77	70	338	363
2410002I01Rik	2410002I01Rik_(537)	retained_int	chr11:119958283-119958822:-	0.141	0.551	85	100	805	1096	-0.301	0.137	87	103	885	901	-0.058	0.409	93	112	841	1012	-0.207	0.46	108	120	921	989
2410002O22Rik	2410002O22Rik_1_s1e15	alt_end	chr13:104932232-104968193:-	0.241	0.09	1416	1505	146	180	-0.09	0.45	810	846	100	104	0.479	0	1018	1026	107	138	-0.042	0.523	842	847	109	116
2410003J06Rik	2410003J06Rik_1_s0e7	alt_start	chrX:76873259-76916774:-	0.331	0.017	238	204	132	151	-0.289	0	564	583	369	326	-0.149	0.082	731	767	355	325	-0.012	0.309	805	620	477	361
2410004A20Rik	2410004A20Rik_(451)	retained_int	chr9:72951696-72952149:+	-0.2	0.288	283	283	195	175	-0.696	0	229	254	170	113	0.42	0.179	408	338	250	243	0.244	0.405	291	257	203	185
2410004B18Rik	2410004B18Rik_(34)	alt_3	chr3:145602060-145606760:+	0.376	0.073	231	203	57	70	0.321	0	171	132	71	76	0.104	0.537	160	166	82	86	0.154	0.221	182	150	87	83
2410017P07Rik	2410017P07Rik_(67)	alt_cassette	chr10:41465727-41529378:-	0.223	0.037	121	129	58	76	0.215	0.464	74	73	78	79	NA	NA	NA	NA	NA	NA	-0.087	0.313	65	69	69	67
2410017P07Rik	2410017P07Rik_(87)	alt_cassette	chr10:41443744-41449136:-	-0.093	0.277	221	297	98	123	0.013	0.406	178	160	72	76	-0.615	0	123	181	91	94	0.052	0.242	149	154	72	81
2410017P07Rik	2410017P07Rik_3_s20e30	alt_end	chr10:41438651-41448433:-	0.374	0.092	49	49	228	275	0.048	0.288	68	64	192	182	0.092	0.139	74	80	178	207	0.026	0.351	77	74	185	191
2410018C20Rik	2410018C20Rik_1_s3e11	alt_end	chr8:86773804-86780142:-	-0.11	0.272	467	418	230	191	0.547	0.107	648	610	162	205	-0.008	0.554	585	601	187	205	0.106	0.107	675	668	194	209
2410042D21Rik	2410042D21Rik_1_s7e21	alt_end	chr2:112246490-112254236:+	-0.674	0	217	319	121	111	-0.379	0	155	233	99	111	-0.081	0.398	182	229	126	152	-0.565	0	153	231	126	122
2410091C18Rik	2410091C18Rik_(144)	alt_cassette	chr17:79343284-79345635:+	0.135	0.238	107	85	414	437	-0.137	0.187	58	74	257	297	0.097	0.286	90	92	353	384	-0.12	0.293	69	81	299	327
2410127L17Rik	2410127L17Rik_(232)	complex	chr19:18745692-18752177:+	-0.123	0.236	3632	3635	915	829	0.437	0.131	4636	3379	879	747	-0.04	0.228	3051	3651	899	944	-0.217	0.572	4846	3931	972	796
2410127L17Rik	2410127L17Rik_(55)	alt_5	chr19:18745925-18752177:+	-0.363	0.176	80	95	296	264	-0.519	0.036	77	89	310	259	0.078	0.544	95	97	322	316	0.329	0.014	119	79	360	320
2410187C16Rik	2410187C16Rik_(125_149)	twin_cassett	chr15:57982211-57989456:+	0.802	0	57	60	270	476	NA	NA	NA	NA	NA	NA	NA	NA	NA	NA	NA	NA	0.736	0.008	58	68	209	384
2500003M10Rik	2500003M10Rik_(138)	alt_cassette	chr3:90304029-90307017:-	0.377	0	1386	1184	1952	2088	0.298	0	1323	972	2054	1940	0.19	0.536	983	1036	1641	1770	0.271	0.112	981	830	1752	1766
2500003M10Rik	2500003M10Rik_(284)	retained_int	chr3:90311180-90311466:-	-0.249	0.144	446	395	693	523	-0.429	0.308	892	957	556	448	-0.085	0.483	1165	1021	439	385	0.137	0.16	1144	935	480	481
2500003M10Rik	2500003M10Rik_(996)	complex	chr3:90310183-90311466:-	-0.736	0.049	198	247	1948	1641	-0.043	0.219	242	232	1699	1484	-0.477	0	134	166	1733	1528	-0.378	0.122	213	236	1536	1456
2510003E04Rik	2510003E04Rik_1_s5e12	alt_end	chr10:62025983-62033146:-	-0.101	0.106	497	544	66	70	NA	NA	NA	NA	NA	NA	NA	NA	NA	NA	NA	NA	NA	NA	NA	NA	NA	NA
2510006D16Rik	2510006D16Rik_(108)	complex	chr4:129278378-129279438:+	-0.438	0	739	886	390	352	-0.603	0	782	1015	372	329	-0.171	0	624	587	333	270	-0.004	0.222	873	950	317	326
2510006D16Rik	2510006D16Rik_(127)	alt_cassette	chr4:129278487-129279113:+	0.48	0.086	82	61	162	157	-0.231	0	108	118	160	154	-0.669	0.174	124	128	171	147	-0.073	0.275	112	129	143	150
2510027J23Rik	2510027J23Rik_(127)	retained_int	chr3:120858975-120859104:-	-0.463	0	326	403	61	51	-0.386	0.046	174	221	48	48	-0.135	0.165	215	287	60	66	NA	NA	NA	NA	NA	NA
2510049I19Rik	2510049I19Rik_(88)	alt_5	chr8:74745880-74746080:+	-0.113	0.222	183	230	185	215	-0.129	0.455	171	189	245	269	-0.313	0.517	207	213	340	349	0.012	0.707	158	165	314	303
2600010E01Rik	2600010E01Rik_(50)	alt_5	chr2:101612565-101637628:-	0.13	0.111	2202	2026	793	792	0.092	0.077	2620	2428	1086	1101	-0.021	0.297	3163	3093	1279	1171	-0.166	0.22	2431	2383	1225	1132
2610016C23Rik	2610016C23Rik_1_s0e5	alt_start	chr10:20067630-20068140:+	-0.278	0.042	290	284	231	172	-0.791	0	518	514	199	127	0.375	0.43	508	519	244	265	0.045	0.402	514	495	168	165
2610020H08Rik	2610020H08Rik_(93_217)	twin_cassett	chr7:126977915-126992245:+	NA	NA	NA	NA	NA	NA	0.012	0.705	58	64	105	104	-0.367	0.26	78	84	164	156	0.111	0.103	76	67	132	123
2610020H08Rik	2610020H08Rik_(95_103)	twin_cassett	chr7:126967408-126970816:+	0.255	0.338	40	43	66	80	NA	NA	NA	NA	NA	NA	NA	NA	NA	NA	NA	NA	NA	NA	NA	NA	NA	NA
2610020H08Rik	2610020H08Rik_1_s1e9	complex	chr7:126938016-126948656:+	0.011	0.393	91	100	65	74	0.325	0.059	91	84	62	73	NA	NA	NA	NA	NA	NA	NA	NA	NA	NA	NA	NA
2610021K21Rik	2610021K21Rik_1_s10e15	alt_end	chr12:100931256-101092819:-	0.3	0.3	160	140	136	129	0.322	0.093	133	119	276	305	-0.525	0.044	143	158	332	292	-0.123	0.473	141	132	225	207
2610021K21Rik	2610021K21Rik_1_s5e10	alt_end	chr12:101092819-101116566:-	0.153	0.597	98	95	131	112	0.269	0.247	168	169	137	150	0.065	0.378	278	262	178	184	-0.115	0.047	182	191	171	147
2610029G23Rik	2610029G23Rik_1_s9e14	alt_end	chrX:102278144-102312094:+	0.343	0	136	154	1095	1565	0.665	0.107	109	125	773	1136	0.196	0.072	127	143	753	993	-0.08	0.492	123	152	803	968
2610101N10Rik	2610101N10Rik_(132)	alt_cassette	chr9:95396352-95402958:-	0.136	0.13	53	51	201	227	0.068	0.58	45	52	142	156	0.003	0.315	63	59	153	168	-0.2	0.447	55	57	162	167
2610101N10Rik	2610101N10Rik_(44)	alt_cassette	chr9:95386084-95390118:-	-0.198	0.072	99	154	967	1256	-0.116	0.299	93	122	507	621	-0.008	0.484	86	100	721	837	-0.453	0.401	82	97	571	590
2610110G12Rik	2610110G12Rik_(69)	alt_cassette	chr17:36038999-36041234:-	-0.284	0.528	245	276	328	344	0.043	0.687	453	479	456	459	-0.119	0.28	369	430	432	457	0.375	0.274	557	479	497	487
2610110G12Rik	2610110G12Rik_1_s0e5	alt_start	chr17:36046436-36046990:-	-0.197	0.309	269	299	203	215	-0.029	0.564	284	266	250	234	-0.02	0.462	772	824	274	291	0.018	0.425	594	535	277	256
2610110G12Rik	2610110G12Rik_2_s17e32	alt_end	chr17:36038312-36041052:-	0.355	0	110	101	157	183	0.297	0	140	131	227	276	0.236	0.3	152	144	168	183	0.038	0.624	141	139	257	245
2610110G12Rik	2610110G12Rik_2_s22e29	complex	chr17:36035244-36038312:-	-0.203	0.043	94	97	264	242	-0.18	0.228	93	96	226	210	1.254	0.017	474	271	384	403	NA	NA	NA	NA	NA	NA
2610209M04Rik	2610209M04Rik_1_s9e13	alt_end	chr6:86625162-86626215:-	-0.257	0.094	938	971	75	61	-0.054	0.362	597	594	61	57	-0.462	0	752	908	84	75	NA	NA	NA	NA	NA	NA
2610301F02Rik	2610301F02Rik_2_s15e26	alt_end	chr2:76883662-76912892:-	-0.934	0	272	571	63	74	-0.927	0	265	504	72	76	-0.949	0	353	584	93	83	-0.486	0	300	429	75	77
2610301F02Rik	2610301F02Rik_2_s26e32	alt_end	chr2:76880499-76883662:-	-0.583	0	139	276	90	97	-0.484	0	117	191	84	102	-0.607	0	145	238	162	181	-0.252	0.069	125	188	116	142
2700007P21Rik	2700007P21Rik_1_s0e5	alt_start	chr2:106809715-106814554:-	-0.202	0	96	109	190	165	0.023	0	123	120	229	242	0.185	0.098	145	136	312	316	-0.118	0.192	129	129	269	250
2700007P21Rik	2700007P21Rik_2_s5e13	alt_end	chr2:106802685-106809228:-	-0.182	0.082	224	236	204	188	-0.291	0.127	175	190	146	142	0.118	0.392	194	200	180	187	-0.119	0.437	183	188	148	153
2700029M09Rik	2700029M09Rik_(190)	alt_cassette	chr8:63372657-63375534:+	-0.352	0.257	111	152	158	189	-0.152	0.313	102	134	97	124	0.003	0.642	117	135	131	147	0.309	0.112	140	147	114	148
2700038C09Rik	2700038C09Rik_(114)	alt_3	chr2:180922159-180922369:+	-0.11	0.262	678	690	533	494	-0.001	0.592	558	560	529	542	0.109	0.732	395	450	555	559	0.067	0.368	536	562	643	695
2700050L05Rik	2700050L05Rik_(102)	alt_cassette	chr7:140835832-140839027:+	0.649	0	288	219	247	315	1.056	0	220	143	365	439	-0.348	0.568	217	216	516	485	0.086	0.304	180	172	436	442
2700078K21Rik	2700078K21Rik_(170)	retained_int	chr7:149202077-149202249:-	0.302	0.09	936	804	83	85	0.324	0.088	1204	1011	98	101	0.52	0	887	802	110	139	-0.158	0	1209	1126	131	98
2700078K21Rik	2700078K21Rik_(48)	complex	chr7:149202077-149202298:-	0.146	0.161	87	67	743	684	0.425	0	87	60	586	534	0.048	0.375	74	80	476	533	0.236	0.013	96	73	599	614
2700078K21Rik	2700078K21Rik_1_s0e5	alt_start	chr7:149202410-149246939:-	0.118	0.2	106	80	417	400	-0.089	0.562	110	82	355	288	-0.291	0.057	84	107	290	291	0.317	0.21	106	92	372	361
2700078K21Rik	2700078K21Rik_3_s8e11	alt_end	chr7:149194454-149201983:-	-0.082	0.564	802	771	92	93	0.112	0.008	710	628	99	104	0.115	0.059	654	631	121	132	-0.082	0.375	695	705	112	108
2700094K13Rik	2700094K13Rik_(24)	alt_5	chr2:84509554-84510168:-	0.307	0.112	54	67	143	213	0.422	0.05	66	67	105	136	0.311	0.347	78	74	165	166	0.133	0.126	69	84	132	183
2700097O09Rik	2700097O09Rik_1_s9e17	alt_end	chr12:56146647-56158228:-	-0.463	0.104	574	596	176	138	-0.285	0	380	387	209	155	0.008	0.453	415	374	178	165	-0.003	0.286	511	415	245	182
2810002N01Rik	2810002N01Rik_1_s5e11	alt_end	chr12:112962614-112972402:+	-0.026	0.812	738	638	66	65	0.333	0	638	497	73	74	0.168	0.051	677	566	83	92	0.033	0.223	723	603	90	86
2810004N23Rik	2810004N23Rik_1_s3e15	alt_end	chr8:127363256-127384845:-	0.038	0.509	1106	1126	106	105	0.076	0.153	941	1029	111	135	-0.068	0.715	1179	1186	150	183	0.01	0.33	1095	1135	121	135
2810006K23Rik	2810006K23Rik_1_s3e7	alt_end	chr5:124788924-124791173:+	-0.414	0.558	429	426	78	68	NA	NA	NA	NA	NA	NA	NA	NA	NA	NA	NA	NA	NA	NA	NA	NA	NA	NA
2810012G03Rik	2810012G03Rik_1_s0e5	alt_start	chr18:34918559-34922148:+	NA	NA	NA	NA	NA	NA	-0.151	0.461	254	256	542	542	NA	NA	NA	NA	NA	NA	0.109	0	316	223	580	470
2810022L02Rik	2810022L02Rik_1_s0e9	alt_start	chr1:57831771-57912307:+	0.359	0	97	78	212	219	0.32	0.013	108	96	185	205	0.431	0.364	175	161	202	202	0.433	0	173	138	193	209
2810046L04Rik	2810046L04Rik_(66)	alt_cassette	chr3:53268241-53273402:+	0.057	0.17	50	56	225	279	0.07	0.163	75	64	179	205	-0.113	0.413	80	94	231	266	0.307	0.012	84	90	192	241
2810403A07Rik	2810403A07Rik_1_s3e20	alt_end	chr3:88490488-88504436:+	-0.094	0.329	893	1043	129	138	0.151	0.586	996	1115	124	141	-0.304	0.122	681	852	138	146	-0.113	0.18	767	994	125	142
2810410C14Rik	2810410C14Rik_(105)	alt_cassette	chr4:106746565-106753495:+	-0.128	0.249	81	92	215	210	0.006	0.224	85	86	175	189	0.526	0	99	84	185	209	-0.052	0.548	97	110	178	208
2810410C14Rik	2810410C14Rik_(116_432)	twin_cassett	chr4:106741428-106743474:+	0.024	0.341	156	181	55	70	0.156	0.153	202	179	82	80	0.28	0	222	204	86	93	0.137	0.611	208	217	94	93
2810422O20Rik	2810422O20Rik_(93)	alt_5	chr1:165925108-165926044:+	0.101	0.403	98	101	127	137	0.63	0.121	100	88	130	139	0.084	0.791	119	127	242	218	-0.546	0.051	95	101	198	153
2810426N06Rik	2810426N06Rik_(31)	alt_cassette	chr7:48889064-48902860:+	-0.614	0	63	105	268	287	NA	NA	NA	NA	NA	NA	NA	NA	NA	NA	NA	NA	NA	NA	NA	NA	NA	NA
2810452K22Rik	2810452K22Rik_(150)	alt_cassette	chr12:112115180-112117894:-	-0.121	0.555	596	559	80	76	0.04	0.551	295	278	119	107	0.043	0.275	403	397	94	99	0.143	0.338	334	343	114	126
2810452K22Rik	2810452K22Rik_(643)	retained_int	chr12:112117249-112117894:-	-0.522	0.076	228	318	205	223	-0.464	0.103	212	273	178	176	0.013	0.27	274	301	239	291	0.107	0.469	241	272	238	266
2810452K22Rik	2810452K22Rik_1_s7e17	alt_end	chr12:112115804-112117197:-	0.384	0	103	102	141	186	0.788	0	105	94	133	191	0.441	0.063	107	101	164	191	0.306	0.272	94	103	152	189
2810453I06Rik	2810453I06Rik_(133)	alt_cassette	chr5:144310002-144323624:+	-0.406	0.119	436	434	600	488	-0.24	0.146	742	563	1114	722	-0.497	0.337	446	415	797	687	-0.317	0.065	808	679	1088	768
2810474O19Rik	2810474O19Rik_(69)	alt_cassette	chr6:149266230-149273926:+	0.275	0.124	351	826	211	605	0.36	0.015	203	582	151	521	0.118	0.063	242	576	175	479	0.548	0	265	486	180	445
2810474O19Rik	2810474O19Rik_(74)	alt_cassette	chr6:149258899-149273926:+	0.653	0	48	65	252	561	1.243	0	46	53	182	492	0.806	0	60	70	192	424	0.648	0.014	44	53	210	419
2900024O10Rik	2900024O10Rik_(162)	alt_5	chr13:81850818-81888959:+	0.452	0.088	69	53	174	170	0.084	0.484	102	91	245	221	0.041	0.391	131	121	254	241	0.034	0.645	99	102	249	227
2900064A13Rik	2900064A13Rik_1_s1e5	complex	chr2:112295296-112299621:+	0.191	0.307	176	176	3129	3566	0.295	0.543	150	181	2572	3102	0.175	0.046	233	214	3026	3519	0.166	0.055	202	201	2816	3456
2900083I11Rik	2900083I11Rik_1_s0e5	alt_start	chr5:136282759-136310909:+	0.075	0.25	97	90	324	325	-0.176	0.196	98	99	344	296	-0.058	0.301	136	130	512	468	-0.52	0.106	119	126	391	316
2900083I11Rik	2900083I11Rik_2_s7e24	alt_end	chr5:136316324-136350642:+	0.08	0.15	387	349	135	164	-0.034	0.392	457	437	216	200	0.33	0.041	597	494	210	231	0.11	0.043	487	416	212	210
3110001I22Rik	3110001I22Rik_(205_170)	twin_cassett	chr16:13685491-13692525:+	-0.003	0.224	44	41	1118	942	NA	NA	NA	NA	NA	NA	0.022	0.794	56	55	918	853	NA	NA	NA	NA	NA	NA
3110001I22Rik	3110001I22Rik_1_s1e5	alt_end	chr16:13672151-13703511:+	0.658	0	1089	908	166	194	0.448	0	822	720	144	164	0.311	0.011	966	896	153	167	0.418	0	938	812	137	157
3110009E18Rik	3110009E18Rik_(82)	alt_cassette	chr1:122062749-122084617:+	-0.275	0.175	83	72	179	136	-0.222	0.035	54	57	178	152	-0.232	0.265	79	83	272	255	0.462	0.066	86	61	206	217
3110043O21Rik	3110043O21Rik_(114)	retained_int	chr4:35140317-35140433:-	0.147	0.044	610	668	65	85	0.2	0.25	454	472	65	83	-0.429	0.321	298	364	74	81	-0.129	0.255	374	387	76	70
3110043O21Rik	3110043O21Rik_1_s0e5	alt_start	chr4:35166165-35173372:-	0.015	0.829	326	361	112	119	0.116	0.571	245	241	110	102	-0.25	0.464	277	294	170	173	-0.294	0	229	240	183	139
3110056O03Rik	3110056O03Rik_(54)	complex	chr10:80329405-80330144:+	-0.059	0.779	242	214	133	136	0.517	0.014	249	190	168	165	-0.007	0.809	218	184	176	180	-0.19	0.279	208	227	177	177
3110057O12Rik	3110057O12Rik_(52)	alt_cassette	chr3:40709878-40714424:+	1.063	0	879	486	106	130	0.515	0	256	224	64	89	0.699	0.035	847	597	115	119	0.711	0	544	377	93	121
3110057O12Rik	3110057O12Rik_1_s0e24	alt_start	chr3:40698198-40734802:+	NA	NA	NA	NA	NA	NA	-0.144	0.441	64	72	84	90	0.274	0.296	87	77	107	111	0.411	0	87	64	90	89
3110057O12Rik	3110057O12Rik_1_s13e16	alt_end	chr3:40720989-40741806:+	0.3	0.043	563	378	132	116	0.109	0.2	230	210	100	99	0.381	0.089	654	487	115	114	0.535	0	412	337	98	128
3110062M04Rik	3110062M04Rik_(324)	alt_5	chr6:34826771-34827899:-	-0.046	0.579	177	165	112	112	-0.328	0.115	134	139	133	119	-0.037	0.505	204	187	135	127	0.309	0	174	126	110	123
3110062M04Rik	3110062M04Rik_(80)	alt_5	chr6:34824695-34825536:-	-0.178	0.317	85	79	121	108	-0.079	0.319	79	87	140	137	NA	NA	NA	NA	NA	NA	NA	NA	NA	NA	NA	NA
3110082I17Rik	3110082I17Rik_(574)	retained_int	chr5:139836684-139837260:-	-0.169	0.184	204	228	86	87	0.153	0.358	351	297	121	107	0.104	0.213	307	338	119	140	0.176	0.208	368	326	131	138
3200002M19Rik	3200002M19Rik_1_s0e5	alt_start	chr7:109029838-109046246:+	-0.089	0.207	246	248	105	97	0.037	0.315	237	259	95	110	-0.102	0.314	215	235	120	122	0.129	0.408	293	248	128	112
3200002M19Rik	3200002M19Rik_3_s13e18	alt_end	chr7:109047551-109050359:+	-0.241	0.556	104	111	505	554	0.332	0.243	85	99	443	589	0.105	0.45	123	130	428	449	0.039	0.581	111	118	524	544
3230401D17Rik	3230401D17Rik_1_s0e5	alt_start	chr2:163241391-163250433:-	-0.338	0	780	786	195	147	-0.419	0.013	803	897	195	156	0.447	0.015	1045	841	220	231	0.087	0.708	808	772	222	188
3300001P08Rik	3300001P08Rik_(1346)	retained_int	chr11:94152892-94154240:-	NA	NA	NA	NA	NA	NA	0.283	0.196	45	43	800	896	-0.368	0	53	62	1007	910	NA	NA	NA	NA	NA	NA
3300001P08Rik	3300001P08Rik_1_s19e22	complex	chr11:94152892-94154451:-	1.044	0.01	662	707	520	990	0.078	0.279	440	465	398	461	0.207	0.286	478	440	425	432	-0.184	0.13	378	333	520	417
3830402I07Rik	3830402I07Rik_2_s6e10	alt_end	chr13:67768377-67773934:-	-0.083	0.653	297	318	76	88	0.115	0.148	197	203	73	85	-0.255	0.035	227	227	121	101	-0.015	0.787	208	193	82	81
3830406C13Rik	3830406C13Rik_(61)	alt_cassette	chr14:13130170-13133661:+	0.525	0.012	506	498	144	182	0.317	0.367	353	365	138	153	0.135	0.048	296	317	146	172	-0.273	0.06	349	413	150	152
3830406C13Rik	3830406C13Rik_1_s0e4	alt_start	chr14:13116727-13116847:+	-0.008	0.496	359	342	296	295	-0.241	0.16	609	753	193	183	NA	NA	NA	NA	NA	NA	0.661	0.124	800	618	249	258
3930401K13Rik	3930401K13Rik_(240)	alt_cassette	chr16:5032066-5037011:-	0.213	0.04	176	166	552	611	-0.279	0.424	267	255	470	430	0.102	0.551	301	302	473	475	0.322	0.236	372	344	388	395
4121402D02Rik	4121402D02Rik_1_s0e5	alt_start	chr11:98656829-98660453:+	-0.054	0.512	175	160	496	438	-0.181	0.23	174	151	842	672	-0.06	0.473	341	354	482	500	-0.002	0.639	309	285	750	741
4121402D02Rik	4121402D02Rik_2_s7e21	alt_end	chr11:98661696-98667741:+	0.056	0.493	260	237	760	688	-0.223	0.258	237	236	771	693	0.133	0.49	393	381	691	666	-0.167	0.58	364	355	730	742
4430402I18Rik	4430402I18Rik_(49_42)	twin_cassett	chr19:29023233-29038025:-	0.183	0.192	48	50	70	79	-0.122	0.421	49	54	80	87	0.361	0.069	71	75	75	99	0.345	0	53	57	73	111
4430402I18Rik	4430402I18Rik_1_s0e5	alt_start	chr19:29038163-29042220:-	-0.135	0.268	130	104	68	54	0.086	0	144	114	71	62	NA	NA	NA	NA	NA	NA	0.134	0.499	150	144	71	65
4430402I18Rik	4430402I18Rik_3_s27e31	alt_end	chr19:28975757-28998056:-	0.341	0.188	83	75	68	82	0.153	0.5	71	83	87	101	-0.22	0.318	83	97	112	116	0.282	0.246	91	78	126	123
4432416J03Rik	4432416J03Rik_1_s3e14	alt_end	chr9:48126088-48147596:-	-0.076	0.469	45	54	136	187	NA	NA	NA	NA	NA	NA	NA	NA	NA	NA	NA	NA	NA	NA	NA	NA	NA	NA
4631426J05Rik	4631426J05Rik_1_s0e5	alt_start	chr7:139462684-139508838:-	-0.151	0.048	304	283	368	306	0.121	0.515	400	384	298	287	0.115	0.508	571	555	428	417	0.464	0.097	417	371	335	363
4632411B12Rik	4632411B12Rik_(78)	alt_cassette	chr1:36402874-36405369:-	0.604	0	83	75	141	193	0.036	0.399	83	84	179	193	0.254	0.295	81	93	159	194	0.431	0.422	77	88	177	232
4632417N05Rik	4632417N05Rik_1_s0e5	alt_start	chr8:120188980-120197536:-	-1.503	0.035	115	198	139	106	0.015	0.572	132	152	334	371	0.014	0.152	124	128	292	334	0.712	0	149	105	329	358
4732418C07Rik	4732418C07Rik_1_s10e13	alt_end	chr4:115429148-115431500:+	NA	NA	NA	NA	NA	NA	0.132	0.143	1317	1067	65	74	0.01	0.551	688	793	61	70	-0.333	0.316	976	1009	72	66
4732418C07Rik	4732418C07Rik_1_s23e27	alt_end	chr4:115446590-115449635:+	0.328	0.115	1625	1310	1437	1301	-0.064	0.615	1774	1300	1222	950	0.359	0.017	1136	1076	866	997	0.374	0.095	1440	1264	1012	1036
4732496O08Rik	4732496O08Rik_(65)	alt_cassette	chr4:143002994-143006542:+	-0.333	0	82	126	207	231	-0.452	0.013	70	88	185	178	-0.003	0.684	84	89	162	187	-0.487	0.036	71	95	183	185
4831426I19Rik	4831426I19Rik_1_s0e7	alt_start	chr12:106214105-106248019:-	-0.406	0	325	321	456	358	-0.352	0	272	257	215	150	-0.09	0.244	308	331	255	257	-0.633	0.112	267	249	606	442
4833418A01Rik	4833418A01Rik_(106)	alt_cassette	chr2:70916221-70919967:+	-0.388	0	163	218	330	319	-0.528	0	178	246	286	270	-0.495	0	177	250	314	292	0.06	0.428	214	234	267	294
4833418A01Rik	4833418A01Rik_2_s26e29	alt_end	chr2:70926559-70927990:+	0.253	0.02	188	198	40	51	NA	NA	NA	NA	NA	NA	NA	NA	NA	NA	NA	NA	NA	NA	NA	NA	NA	NA
4833418A01Rik	4833418A01Rik_2_s29e33	alt_end	chr2:70927990-70937196:+	0.426	0.144	125	119	213	241	-0.656	0.11	91	109	166	154	0.194	0	169	144	262	276	0.287	0.105	177	155	199	200
4833420G17Rik	4833420G17Rik_(237)	alt_5	chr13:120262763-120263639:+	-0.142	0.698	82	71	147	147	-0.145	0.462	58	65	103	116	0.134	0.151	84	71	147	147	0.187	0.242	63	58	123	124
4833442J19Rik	4833442J19Rik_1_s6e12	alt_end	chr6:149093068-149099560:+	-0.19	0.082	145	143	676	580	-0.438	0	80	90	331	254	0.129	0.56	122	130	406	420	-0.419	0.069	97	96	361	281
4921505C17Rik	4921505C17Rik_1_s13e16	alt_end	chr15:6706587-6709657:+	-0.389	0	846	1174	100	100	-0.543	0.013	491	747	83	77	-0.935	0	679	990	138	116	-0.767	0	511	743	121	103
4921505C17Rik	4921505C17Rik_1_s16e20	complex	chr15:6709637-6714300:+	-0.587	0	486	699	190	175	-0.581	0.048	266	405	168	170	-0.675	0	329	492	224	236	-0.558	0	256	400	179	181
4921509E07Rik	4921509E07Rik_(29)	alt_cassette	chr12:79820620-79835157:+	NA	NA	NA	NA	NA	NA	-1.34	0	69	151	58	52	-0.209	0.345	235	282	56	59	NA	NA	NA	NA	NA	NA
4921513D23Rik	4921513D23Rik_(536)	alt_3	chr16:14151409-14152655:-	-0.401	0	121	162	1043	1044	0.302	0.074	123	120	799	912	-0.106	0.124	117	133	870	906	0.595	0.064	142	122	753	833
4921513D23Rik	4921513D23Rik_3_s24e27	alt_end	chr16:14140275-14141735:-	-0.139	0.256	405	403	281	267	0.059	0.352	366	352	202	208	-0.002	0.345	315	346	262	271	-0.069	0.388	309	387	198	238
4921515J06Rik	4921515J06Rik_1_s0e5	alt_start	chr3:108743001-108744186:+	NA	NA	NA	NA	NA	NA	NA	NA	NA	NA	NA	NA	-0.811	0	75	118	374	341	NA	NA	NA	NA	NA	NA
4921517L17Rik	4921517L17Rik_1_s0e11	alt_start	chr2:156138327-156160985:+	0.824	0.014	125	104	85	110	0.785	0	144	125	75	105	0.586	0	161	135	89	104	0.431	0	134	125	77	98
4921521F21Rik	4921521F21Rik_1_s3e22	alt_end	chr1:65059659-65077141:-	-0.187	0.464	85	73	751	608	-0.046	0.309	82	75	1338	1103	-0.242	0.183	106	101	806	656	0.223	0.29	93	91	556	621
4921524J17Rik	4921524J17Rik_(97)	alt_cassette	chr8:87936194-87956557:-	0.053	0.548	159	155	562	544	0.15	0.369	168	126	435	337	0.089	0.341	158	164	407	448	-0.173	0.046	160	155	480	385
4921536K21Rik	4921536K21Rik_(1030)	retained_int	chr11:3787056-3788088:-	NA	NA	NA	NA	NA	NA	NA	NA	NA	NA	NA	NA	0.158	0.238	182	178	94	104	NA	NA	NA	NA	NA	NA
4921537P18Rik	4921537P18Rik_1_s17e29	alt_end	chr8:28574256-28605393:+	-0.241	0.311	106	88	102	80	-0.642	0.133	191	191	140	110	-0.651	0.466	284	279	182	144	-0.105	0.215	317	275	184	134
4922505G16Rik	4922505G16Rik_1_s7e51	alt_end	chr2:157034285-157090808:-	-0.085	0.622	91	102	74	94	0.123	0.27	123	123	140	153	-0.216	0.104	156	164	156	153	-0.07	0.499	139	139	166	162
4930402H24Rik	4930402H24Rik_1_s0e5	alt_start	chr2:130648236-130665846:-	-0.223	0.468	103	89	779	651	0.079	0.431	115	97	993	847	0.139	0.539	128	115	808	744	-0.038	0.38	113	115	905	881
4930412F15Rik	4930412F15Rik_1_s5e15	alt_end	chr4:43672493-43678331:-	-0.024	0.554	120	107	70	65	-0.302	0.028	129	126	101	81	-0.097	0.288	146	151	94	94	NA	NA	NA	NA	NA	NA
4930417M19Rik	4930417M19Rik_1_s23e30	alt_end	chr4:43337800-43357345:+	-0.373	0.359	63	66	62	61	-0.025	0.806	87	77	109	103	-0.144	0.26	92	104	168	175	0.013	0.582	97	109	138	146
4930417M19Rik	4930417M19Rik_1_s30e60	alt_end	chr4:43357344-43385597:+	NA	NA	NA	NA	NA	NA	0.17	0.339	116	114	82	84	0.005	0.678	148	154	144	145	-0.421	0	132	124	171	81
4930420K17Rik	4930420K17Rik_1_s3e18	alt_end	chr5:9101375-9157792:+	-0.035	0.38	104	86	699	553	-0.372	0.037	109	97	970	694	0.037	0.292	122	112	462	454	0.215	0.631	122	114	780	709
4930434E21Rik	4930434E21Rik_(106)	alt_cassette	chr5:150367001-150376563:+	-0.059	0.216	169	205	76	78	0.106	0.585	404	417	94	97	-0.133	0.205	474	467	153	141	-0.266	0.014	504	480	104	84
4930434E21Rik	4930434E21Rik_1_s0e5	alt_start	chr5:150331253-150335234:+	NA	NA	NA	NA	NA	NA	0.025	0.619	76	81	103	105	-0.126	0.524	101	105	145	152	0.367	0	113	82	117	120
4930434E21Rik	4930434E21Rik_2_s9e14	complex	chr5:150355063-150366932:+	NA	NA	NA	NA	NA	NA	-0.324	0.108	77	86	60	59	0.343	0.058	122	96	93	95	0.028	0.281	100	100	75	81
4930434E21Rik	4930434E21Rik_5_s45e52	alt_end	chr5:150401972-150414469:+	NA	NA	NA	NA	NA	NA	NA	NA	NA	NA	NA	NA	0.085	0.348	128	133	131	139	NA	NA	NA	NA	NA	NA
4930473A06Rik	4930473A06Rik_1_s0e47	alt_start	chr4:83171448-83342154:+	0.09	0.494	70	68	87	84	0.131	0	95	87	86	95	0.072	0.425	98	94	106	103	-0.111	0.259	108	107	103	94
4930473A06Rik	4930473A06Rik_1_s42e47	alt_end	chr4:83340339-83342154:+	-0.226	0.122	71	81	90	86	0.076	0.672	58	70	83	94	0.181	0.196	71	81	87	108	-0.336	0	63	86	91	85
4930481F22Rik	4930481F22Rik_(64)	alt_cassette	chr8:116176777-116177931:+	-0.14	0.224	51	63	49	53	0.259	0.199	69	61	47	54	NA	NA	NA	NA	NA	NA	NA	NA	NA	NA	NA	NA
4930481F22Rik	4930481F22Rik_1_s0e4	alt_start	chr8:116159485-116160011:+	NA	NA	NA	NA	NA	NA	-0.047	0.264	182	184	116	98	0.127	0.55	200	207	168	159	-0.453	0.165	170	183	140	118
4930481F22Rik	4930481F22Rik_2_s12e23	alt_end	chr8:116167203-116179433:+	NA	NA	NA	NA	NA	NA	0.281	0.092	275	245	195	217	0.161	0.049	357	336	189	213	0.148	0.08	291	257	180	224
4930486G11Rik	4930486G11Rik_(246)	alt_cassette	chr9:81757524-81820704:+	NA	NA	NA	NA	NA	NA	NA	NA	NA	NA	NA	NA	0.166	0.054	251	200	113	125	NA	NA	NA	NA	NA	NA
4930503B20Rik	4930503B20Rik_1_s0e7	alt_start	chr3:146309373-146314104:-	NA	NA	NA	NA	NA	NA	0.039	0.35	147	147	73	74	-0.289	0.255	192	194	102	89	0.252	0.084	195	160	71	67
4930503L19Rik	4930503L19Rik_1_s7e11	complex	chr18:70627110-70627707:-	NA	NA	NA	NA	NA	NA	NA	NA	NA	NA	NA	NA	-0.349	0.1	120	129	172	154	-0.131	0.592	75	84	110	128
4930504E06Rik	4930504E06Rik_(177)	alt_cassette	chr3:95087547-95091566:+	-0.501	0	929	1072	526	416	-0.332	0.013	1395	1497	523	474	-0.546	0.071	769	1035	550	568	-0.431	0	1192	1465	546	488
4930504E06Rik	4930504E06Rik_(26)	alt_3	chr3:95098908-95099221:+	0.361	0	5551	5938	410	557	0.167	0	11003	10880	502	595	0.166	0.199	7008	7740	371	436	0.463	0	9821	9982	405	596
4930504E06Rik	4930504E06Rik_1_s0e19	alt_start	chr3:95085767-95096046:+	-0.023	0.524	67	78	285	335	-0.151	0.105	68	78	384	402	-0.158	0.212	68	86	307	355	-0.015	0.339	76	92	366	417
4930506M07Rik	4930506M07Rik_(121_193)	twin_cassett	chr19:59049698-59074382:-	0.24	0.085	119	126	130	169	NA	NA	NA	NA	NA	NA	-0.016	0.57	146	147	159	164	NA	NA	NA	NA	NA	NA
4930519G04Rik	4930519G04Rik_1_s0e13	alt_start	chr5:115303722-115320163:+	-0.449	0.26	89	86	322	269	0.038	0.644	138	129	287	256	-0.142	0.086	199	198	364	329	-0.078	0.229	163	151	310	274
4930529M08Rik	4930529M08Rik_(152)	alt_cassette	chr2:145760576-145772781:+	0.062	0.482	222	200	221	201	0.131	0.555	182	169	267	250	-0.27	0.045	267	306	531	486	-0.179	0.252	162	173	320	310
4930529M08Rik	4930529M08Rik_(77)	alt_cassette	chr2:145772932-145776494:+	-1.044	0	58	124	71	75	-1.07	0	46	84	95	89	NA	NA	NA	NA	NA	NA	NA	NA	NA	NA	NA	NA
4930529M08Rik	4930529M08Rik_3_s11e14	alt_end	chr2:145776920-145789166:+	NA	NA	NA	NA	NA	NA	0.637	0.09	611	406	98	87	NA	NA	NA	NA	NA	NA	NA	NA	NA	NA	NA	NA
4930534B04Rik	4930534B04Rik_(64)	alt_cassette	chr12:92247375-92257731:-	-0.179	0.268	105	105	87	81	-0.007	0.377	165	156	148	138	0.086	0.422	231	204	183	162	-0.055	0.251	195	184	179	159
4930534B04Rik	4930534B04Rik_1_s0e50	alt_start	chr12:92260917-92622818:-	NA	NA	NA	NA	NA	NA	0.381	0.012	71	60	129	143	NA	NA	NA	NA	NA	NA	-0.12	0.551	83	80	148	146
4930562D19Rik	4930562D19Rik_(136)	alt_cassette	chr11:4050105-4051674:-	-0.269	0.09	331	318	169	144	-0.244	0	749	838	403	392	-0.012	0.195	486	537	280	285	-0.101	0.162	742	699	401	355
4930562D19Rik	4930562D19Rik_1_s1e7	complex	chr11:4050105-4060161:-	0.324	0.13	260	244	421	467	0.249	0.124	465	491	1046	1247	0.577	0	745	569	696	758	0.368	0.042	520	453	1005	1066
4930579C15Rik	4930579C15Rik_(121)	retained_int	chr4:94574315-94574438:-	-1.254	0	104	239	50	49	-0.151	0.058	137	194	58	65	-0.707	0	122	201	69	71	-0.366	0	151	192	65	60
4930579E17Rik	4930579E17Rik_(150)	alt_cassette	chr12:37117209-37199688:+	-0.638	0	42	47	656	484	-0.414	0.098	81	77	1120	829	0.081	0.787	117	117	1039	867	0.004	0.385	133	101	1092	882
4930579E17Rik	4930579E17Rik_1_s0e5	alt_start	chr12:37108169-37116932:+	-0.245	0.115	107	104	214	187	-0.031	0.178	122	126	218	188	0.234	0.037	182	161	205	223	-0.212	0.305	129	125	232	208
4930579E17Rik	4930579E17Rik_3_s11e14	alt_end	chr12:37203332-37228659:+	0.43	0.03	105	101	111	141	0.482	0	101	86	87	106	0.199	0.114	115	112	119	148	0.405	0.012	100	99	100	135
4930579E17Rik	4930579E17Rik_3_s14e21	alt_end	chr12:37228659-37274547:+	NA	NA	NA	NA	NA	NA	0.447	0	185	162	71	82	NA	NA	NA	NA	NA	NA	0.365	0.146	236	211	97	99
4931406C07Rik	4931406C07Rik_1_s0e5	alt_start	chr9:15105957-15110892:-	-0.229	0	554	591	4961	4418	-0.543	0	550	669	3834	2976	0.181	0.207	766	673	5030	4756	-0.181	0.124	618	618	3521	3216
4931406P16Rik	4931406P16Rik_1_s1e6	complex	chr7:35048769-35098510:-	-0.222	0.17	689	662	224	198	-0.018	0.05	680	613	258	204	-0.112	0.484	632	683	317	336	-0.067	0.131	662	694	313	295
4931406P16Rik	4931406P16Rik_1_s6e32	alt_end	chr7:35021732-35069720:-	-0.017	0.544	163	158	687	684	0.052	0.7	182	163	793	662	-0.032	0.177	244	301	678	709	0.194	0.31	258	240	708	726
4931408A02Rik	4931408A02Rik_(197)	alt_cassette	chr16:90831677-90869810:+	-0.004	0.325	67	70	89	91	-0.135	0	136	146	159	134	0.058	0.506	180	166	171	159	-0.051	0.247	168	154	186	156
4931408A02Rik	4931408A02Rik_1_s0e5	alt_start	chr16:90826963-90866499:+	NA	NA	NA	NA	NA	NA	-0.101	0.133	113	123	122	118	0.037	0.255	131	113	140	131	0.008	0.422	148	149	118	122
4931428F04Rik	4931428F04Rik_(373)	alt_cassette	chr8:107809769-107813303:-	-0.036	0.543	283	269	98	93	0.696	0.077	217	159	114	119	0.068	0.28	328	292	152	154	-0.299	0.575	245	215	139	122
4931428F04Rik	4931428F04Rik_1_s3e19	alt_end	chr8:107804308-107812692:-	NA	NA	NA	NA	NA	NA	-0.322	0.013	54	64	132	129	0.245	0.044	79	73	188	204	NA	NA	NA	NA	NA	NA
4931428L18Rik	4931428L18Rik_1_s3e8	alt_end	chr1:31197922-31261096:-	0.043	0.247	72	84	78	101	0.322	0.306	209	193	101	100	-0.031	0.473	212	228	155	167	0.317	0	252	200	161	169
4931440B09Rik	4931440B09Rik_1_s9e15	alt_end	chr17:23973751-23979211:-	0.293	0.077	220	218	56	71	-0.034	0.187	408	498	67	70	-0.168	0.284	286	287	118	110	-0.228	0.243	388	376	97	80
4932413O14Rik	4932413O14Rik_2_s19e54	alt_end	chr5:93037320-93086894:-	-0.051	0.375	191	178	84	58	0.332	0.142	188	169	127	137	0.145	0.214	229	226	165	173	-0.355	0.422	179	168	177	152
4932417H02Rik	4932417H02Rik_2_s31e46	alt_end	chr11:119705070-119726984:+	-0.077	0.136	383	482	112	112	-0.145	0	569	621	113	106	-0.043	0.529	549	616	123	141	-0.118	0.275	551	649	113	127
4932432K03Rik	4932432K03Rik_(451)	complex	chr14:49693417-49698369:+	0.096	0.469	64	68	622	652	-0.597	0.115	147	141	508	398	-0.474	0.458	186	209	402	435	0.298	0.247	172	146	448	465
4932441K18Rik	4932441K18Rik_(145)	retained_int	chrX:159249320-159249467:-	0.621	0	102	83	417	506	0.056	0.645	102	117	354	355	-0.088	0.421	86	103	319	394	-0.265	0.456	93	113	293	350
4932441K18Rik	4932441K18Rik_1_s0e4	alt_start	chrX:159249527-159267331:-	0.484	0.131	125	107	222	270	-0.502	0.015	117	163	261	264	0.026	0.503	157	162	300	313	-0.072	0	137	142	293	286
4932441K18Rik	4932441K18Rik_3_s12e21	complex	chrX:159220256-159228543:-	0.566	0	59	51	255	335	0.33	0	66	61	237	261	0.539	0.014	66	64	196	254	0.596	0.041	74	62	240	286
4932441K18Rik	4932441K18Rik_3_s12e24	alt_end	chrX:159216972-159228332:-	0.171	0.27	221	243	405	506	0.178	0.013	179	174	447	512	0.328	0.049	224	226	325	395	0.254	0.107	190	189	404	451
4933406E20Rik	4933406E20Rik_(840)	retained_int	chr9:108484335-108485177:-	NA	NA	NA	NA	NA	NA	0.204	0.14	908	819	94	91	-0.01	0.467	1124	1185	124	127	0.224	0.477	1118	974	131	107
4933406E20Rik	4933406E20Rik_1_s10e20	alt_end	chr9:108481156-108484172:-	0.138	0.332	162	151	60	58	-0.062	0.225	192	191	60	56	-0.297	0.116	293	266	84	68	0.179	0.118	257	222	72	68
4933407H18Rik	4933407H18Rik_2_s19e29	alt_end	chr5:33752178-33761902:+	0.015	0.515	226	247	58	63	-0.311	0	217	247	71	65	-0.054	0.478	277	291	96	101	-0.03	0.667	223	229	76	87
4933411K20Rik	4933411K20Rik_(113)	alt_5	chr8:47249103-47250115:+	-0.081	0.215	324	336	692	625	-0.246	0.114	701	716	870	769	-0.353	0.046	762	795	1241	1020	-0.158	0.418	754	673	872	727
4933411K20Rik	4933411K20Rik_(135)	alt_cassette	chr8:47249103-47254912:+	0.355	0	210	194	69	82	-0.028	0.656	156	147	64	63	0.479	0.017	148	133	81	92	0.118	0.179	204	192	68	74
4933413G19Rik	4933413G19Rik_1_s15e21	alt_end	chr6:128325597-128329841:+	NA	NA	NA	NA	NA	NA	0.389	0	123	103	71	87	NA	NA	NA	NA	NA	NA	NA	NA	NA	NA	NA	NA
4933421E11Rik	4933421E11Rik_1_s0e3	alt_start	chr3:106487912-106525018:+	NA	NA	NA	NA	NA	NA	0.524	0.281	121	94	153	144	0.092	0.395	116	100	191	179	0.148	0.117	148	113	187	170
4933426K21Rik	4933426K21Rik_1_s0e7	alt_start	chr6:122414206-122422774:-	-0.035	0.383	186	187	60	59	-0.159	0.047	201	211	72	68	-0.035	0.286	283	282	102	100	0.444	0.052	207	229	60	91
4933426K21Rik	4933426K21Rik_2_s13e21	alt_end	chr6:122397319-122406535:-	-0.367	0.017	87	84	77	60	0.215	0	101	89	71	74	0.111	0.146	142	142	100	109	0.019	0.559	127	119	100	91
4933426M11Rik	4933426M11Rik_(63)	alt_cassette	chr12:81929230-81969413:+	0.707	0	229	227	190	287	0.119	0.167	921	868	286	330	0.259	0.07	721	808	225	309	0.321	0	1119	949	292	316
4933439C20Rik	4933439C20Rik_1_s5e18	complex	chr11:3027647-3059573:+	-0.653	0.129	174	175	394	316	-0.068	0.701	227	198	418	412	0.112	0.311	186	188	286	307	0.211	0	210	184	312	349
4933439F18Rik	4933439F18Rik_1_s11e17	alt_end	chr11:60255632-60264429:+	-0.473	0	94	113	1566	1337	-0.847	0	117	137	1885	1277	-0.114	0.043	139	150	1310	1238	0.015	0.513	124	141	1350	1522
5033411D12Rik	5033411D12Rik_1_s3e35	alt_end	chr13:16949309-17786472:-	0.008	0.708	104	107	133	131	-0.071	0.329	114	112	137	133	-0.148	0.096	160	163	178	157	-0.413	0	147	146	186	146
5033414D02Rik	5033414D02Rik_(110_131)	twin_cassett	chr19:29423495-29432806:-	0.338	0	85	95	400	558	NA	NA	NA	NA	NA	NA	0.114	0.15	103	116	280	349	NA	NA	NA	NA	NA	NA
5033414D02Rik	5033414D02Rik_(98)	alt_cassette	chr19:29435417-29436286:-	-0.044	0.588	425	500	92	114	0.229	0.037	364	340	138	147	-0.491	0.123	341	369	169	149	-0.066	0.099	320	360	149	161
5033414K04Rik	5033414K04Rik_1_s0e9	alt_start	chr1:84155933-84336441:-	-0.092	0.37	253	263	77	77	0.134	0.439	307	395	89	117	0.045	0.577	218	248	91	95	0.063	0.318	275	308	94	108
5133400G04Rik	5133400G04Rik_(33)	alt_3	chr18:35820511-35821665:-	-0.304	0	81	105	120	127	0.042	0.447	122	108	231	226	0.003	0.246	111	115	189	211	0.111	0.344	146	112	268	226
5133400G04Rik	5133400G04Rik_2_s8e14	alt_end	chr18:35816342-35819936:-	-0.341	0.318	231	227	101	99	-0.23	0.224	219	198	160	129	-0.051	0.203	274	273	184	169	-0.165	0.089	257	250	186	148
5133401N09Rik	5133401N09Rik_(44)	alt_cassette	chr13:58261599-58264793:+	-0.051	0	409	555	126	151	-0.64	0	326	710	123	171	-0.009	0.43	433	444	145	147	-0.042	0.129	420	584	119	152
5430407P10Rik	5430407P10Rik_1_s1e11	alt_end	chr2:6018652-6051087:-	0.354	0.039	174	156	104	115	-0.143	0.255	156	167	138	133	0.266	0.035	281	234	163	165	-0.303	0.194	189	236	152	156
5430435G22Rik	5430435G22Rik_(126)	alt_cassette	chr1:133595208-133608196:+	-0.236	0.316	178	284	258	372	0.222	0.058	208	338	244	471	0.276	0.051	267	238	257	298	0.382	0	210	250	213	359
5430435G22Rik	5430435G22Rik_(266)	retained_int	chr1:133608802-133609070:+	1.121	0	136	125	140	225	0.537	0	115	115	145	238	-0.081	0.629	146	142	153	154	NA	NA	NA	NA	NA	NA
5730403B10Rik	5730403B10Rik_1_s0e5	alt_start	chr16:4770735-4790246:-	-0.047	0.61	856	567	235	163	0.217	0.224	1272	829	304	207	0.013	0.397	685	613	187	171	-0.07	0.184	1403	1053	354	241
5730409G15Rik	5730409G15Rik_1_s13e17	alt_end	chr16:5244247-5247545:-	-0.173	0.144	380	337	130	99	0.312	0.171	388	369	133	139	-0.139	0.277	376	334	171	148	-0.193	0.031	368	366	191	153
5730410E15Rik	5730410E15Rik_1_s1e24	alt_end	chr15:44503402-44619134:-	-0.273	0.035	101	101	297	241	0.026	0.04	137	113	260	233	0.219	0.088	127	107	284	275	-0.073	0.736	128	107	262	234
5730419I09Rik	5730419I09Rik_(125)	alt_cassette	chr6:143021214-143026782:-	-0.164	0.363	59	59	108	103	NA	NA	NA	NA	NA	NA	NA	NA	NA	NA	NA	NA	0.071	0.358	72	60	132	143
5730419I09Rik	5730419I09Rik_(152)	alt_cassette	chr6:143015661-143022182:-	0.197	0	124	104	399	436	0.547	0.091	230	243	353	486	0.647	0	385	252	375	426	0.601	0.016	307	239	383	462
5730419I09Rik	5730419I09Rik_(51)	alt_cassette	chr6:142966593-142977679:-	0.37	0.11	56	63	98	136	0.315	0.008	65	71	88	128	0.458	0	95	80	111	122	-0.095	0.623	72	73	96	102
5730419I09Rik	5730419I09Rik_2_s8e58	alt_end	chr6:143026782-143031682:-	-0.014	0.582	113	110	259	296	0.568	0	119	129	171	277	0.29	0.092	176	162	247	271	0.568	0.108	156	142	216	266
5730427N09Rik	5730427N09Rik_(1573)	retained_int	chr13:97903673-97905248:-	-0.174	0.122	963	1311	131	138	-0.551	0.367	761	929	81	90	0.486	0.159	1200	1062	120	126	-0.29	0.177	750	989	79	92
5730453I16Rik	5730453I16Rik_(26)	alt_5	chr19:10607928-10609593:+	NA	NA	NA	NA	NA	NA	0.596	0.095	204	169	270	306	NA	NA	NA	NA	NA	NA	0.011	0.358	177	191	291	340
5730453I16Rik	5730453I16Rik_(66)	alt_cassette	chr19:10606489-10607309:+	-0.329	0.223	150	181	85	87	-0.23	0.283	139	161	110	118	-0.21	0.674	175	161	122	121	0.105	0.306	179	169	120	116
5730455O13Rik	5730455O13Rik_(36)	alt_3	chr19:38296403-38298451:-	-0.389	0.044	198	207	748	651	-0.066	0.207	244	237	1120	973	-0.154	0.571	503	394	1220	1007	-0.026	0.574	303	268	1022	909
5730472N09Rik	5730472N09Rik_1_s0e5	alt_start	chr2:30219764-30223071:+	NA	NA	NA	NA	NA	NA	0.105	0.46	382	364	96	92	NA	NA	NA	NA	NA	NA	NA	NA	NA	NA	NA	NA
5730507A09Rik	5730507A09Rik_1_s0e13	alt_start	chr7:71912613-72001105:-	-0.18	0.056	76	76	198	167	0.154	0.533	84	88	270	287	0.09	0.385	110	103	324	312	-0.307	0.167	97	97	371	331
5730528L13Rik	5730528L13Rik_1_s0e11	alt_start	chr4:48565251-48573715:+	-0.07	0.558	450	412	346	327	0.254	0.373	637	585	383	384	0.175	0.107	911	757	292	308	-0.008	0.567	546	544	415	425
5730557B15Rik	5730557B15Rik_(26)	complex	chr15:31254970-31296820:-	-0.467	0.062	119	127	431	370	-0.34	0.298	110	104	463	392	-0.141	0.601	169	153	499	476	-0.093	0.5	153	134	593	537
5730557B15Rik	5730557B15Rik_1_s2e11	alt_end	chr15:31226418-31296793:-	0.039	0.538	393	438	463	494	-0.326	0.064	664	687	783	687	0.105	0.361	580	568	675	677	0.123	0.134	754	638	927	873
5830405N20Rik	5830405N20Rik_(172)	alt_cassette	chr10:129760025-129784199:+	0.407	0.055	74	68	40	53	0.375	0.059	77	76	54	68	0.154	0.091	121	106	76	76	-0.006	0.6	87	83	74	72
5830415L20Rik	5830415L20Rik_(401)	retained_int	chr5:3558693-3559096:+	-0.721	0.011	68	80	167	134	0.705	0	80	73	78	114	0.224	0.151	90	80	162	176	0.222	0.607	80	91	134	141
5830418K08Rik	5830418K08Rik_(1055)	alt_5	chr9:15135354-15137435:-	-0.143	0.265	152	165	403	372	-0.176	0.334	156	144	348	301	-0.282	0.081	158	169	377	345	-0.041	0.07	164	162	363	317
5830418K08Rik	5830418K08Rik_(240)	alt_cassette	chr9:15128735-15130518:-	0.27	0.117	166	160	132	141	0.273	0.095	140	118	110	115	-0.022	0.487	127	123	116	114	0.114	0.51	121	136	102	116
5830418K08Rik	5830418K08Rik_(78)	retained_int	chr9:15122037-15122117:-	-0.074	0.32	909	1157	46	54	-0.574	0	508	721	50	46	NA	NA	NA	NA	NA	NA	NA	NA	NA	NA	NA	NA
5830418K08Rik	5830418K08Rik_1_s0e16	alt_start	chr9:15137744-15145538:-	0.129	0.099	270	255	266	272	-0.043	0.589	213	197	215	204	-0.073	0.162	173	196	221	239	-0.016	0.243	185	195	204	193
5830433M19Rik	5830433M19Rik_(756)	retained_int	chr4:94217197-94217955:-	-0.227	0.274	62	85	123	142	-0.239	0.158	52	58	97	96	0.11	0.157	68	64	126	137	NA	NA	NA	NA	NA	NA
5830433M19Rik	5830433M19Rik_2_s5e13	alt_end	chr4:94166771-94217112:-	-0.641	0.041	408	538	94	89	-0.281	0.046	265	317	84	83	-0.328	0.412	321	358	119	123	-0.336	0.039	240	301	96	98
5830434P21Rik	5830434P21Rik_(2061)	alt_cassette	chr2:32067811-32071565:+	0.3	0.304	117	109	397	405	-0.708	0.116	129	140	493	400	-0.146	0.512	158	173	304	329	0.584	0	184	168	328	452
5830434P21Rik	5830434P21Rik_(82)	alt_cassette	chr2:32082556-32086130:+	-0.249	0	120	142	333	329	-0.444	0	190	207	518	428	0.013	0.587	144	145	277	267	-0.02	0.498	177	220	412	516
5930434B04Rik	5930434B04Rik_(128)	alt_cassette	chr2:26865625-26869612:+	-0.151	0.211	388	370	143	115	-0.196	0.504	1112	1107	244	238	-0.338	0.311	1006	1040	255	239	0.049	0.781	1403	1336	273	242
5930434B04Rik	5930434B04Rik_(331)	retained_int	chr2:26871129-26871462:+	0.773	0.194	193	172	64	79	0.241	0.244	291	262	86	85	-0.061	0.495	457	384	99	84	0.228	0.012	367	331	80	85
5930434B04Rik	5930434B04Rik_2_s13e17	alt_end	chr2:26874499-26876609:+	0.09	0.521	522	508	379	354	-0.305	0	670	629	610	456	-0.027	0.504	635	620	399	390	-0.085	0.287	649	678	533	525
5930434B04Rik	5930434B04Rik_2_s7e13	alt_end	chr2:26871129-26874499:+	0.143	0.305	384	378	142	143	0.227	0.302	593	505	152	139	0.243	0.079	418	390	169	184	-0.155	0.597	511	566	149	165
6030408C04Rik	6030408C04Rik_(69)	alt_cassette	chr12:52464533-52466241:+	-0.5	0	262	354	97	94	-0.086	0.289	262	290	162	169	0.171	0.191	377	352	150	157	0.011	0.348	334	278	202	183
6030419C18Rik	6030419C18Rik_1_s0e4	alt_start	chr9:58336409-58337475:+	NA	NA	NA	NA	NA	NA	0.219	0.31	493	440	169	163	NA	NA	NA	NA	NA	NA	0.52	0.04	494	414	189	220
6030446N20Rik	6030446N20Rik_(150)	alt_cassette	chr18:12262689-12271903:-	0.145	0.393	67	69	96	100	-0.232	0.017	51	62	103	104	-0.181	0	64	74	116	110	-0.135	0.197	54	70	133	129
6030446N20Rik	6030446N20Rik_(48)	alt_3	chr18:12142102-12152072:-	0.28	0	332	295	259	294	0.595	0	349	264	434	452	0.473	0.042	407	356	912	1092	0.253	0.054	363	317	497	528
6030446N20Rik	6030446N20Rik_(92)	alt_cassette	chr18:12222748-12225568:-	0.056	0.539	299	380	55	70	NA	NA	NA	NA	NA	NA	NA	NA	NA	NA	NA	NA	0.07	0.319	214	235	56	71
6030458C11Rik	6030458C11Rik_(156)	alt_3	chr15:12747882-12751158:-	0.07	0.515	235	205	743	647	-0.205	0	215	189	665	496	-0.042	0.134	207	230	530	527	0.02	0.629	210	194	655	588
6030458C11Rik	6030458C11Rik_2_s5e20	alt_end	chr15:12738169-12751158:-	0.007	0.422	173	152	581	511	-0.139	0.086	149	143	469	364	0.048	0.165	158	151	426	447	0.282	0.053	166	141	434	442
6330408A02Rik	6330408A02Rik_2_s6e9	alt_end	chr7:13854683-13862494:-	-0.266	0.553	193	197	144	151	0.462	0.098	258	237	101	113	0.35	0.128	265	249	149	164	0.185	0.158	312	280	167	169
6330416G13Rik	6330416G13Rik_1_s0e5	alt_start	chr4:63219821-63221439:+	NA	NA	NA	NA	NA	NA	0.505	0.156	103	76	525	486	NA	NA	NA	NA	NA	NA	-0.488	0.081	70	81	575	513
6330416G13Rik	6330416G13Rik_1_s5e8	complex	chr4:63221439-63221945:+	-0.004	0.513	77	81	127	131	-0.38	0	123	151	173	169	-0.154	0.062	114	119	186	160	-0.277	0.305	139	140	183	169
6330416L07Rik	6330416L07Rik_2_s6e11	complex	chr17:22480660-22495789:-	0.016	0.627	124	146	100	115	0.089	0.144	97	95	88	94	-0.076	0.307	83	96	100	105	0.626	0.017	104	78	99	108
6330442E10Rik	6330442E10Rik_1_s0e9	complex	chr12:80078928-80108326:-	0.097	0.827	67	88	318	364	-0.691	0	89	122	498	419	0.011	0.38	156	150	466	477	-0.312	0	108	126	549	451
6330500D04Rik	6330500D04Rik_(126)	alt_cassette	chr13:24787571-24792930:+	-0.114	0.341	61	49	114	89	0.597	0	84	52	155	156	NA	NA	NA	NA	NA	NA	NA	NA	NA	NA	NA	NA
6330500D04Rik	6330500D04Rik_1_s0e5	alt_start	chr13:24706478-24761828:+	0.872	0	177	121	135	173	0.684	0	173	123	196	212	0.17	0.251	169	160	190	205	NA	NA	NA	NA	NA	NA
6330503K22Rik	6330503K22Rik_(431)	retained_int	chr7:125875967-125876400:+	0.071	0.563	72	79	136	143	0.322	0	77	69	92	112	0.141	0.553	90	82	163	148	-0.205	0.509	81	70	139	120
6330512M04Rik	6330512M04Rik_1_s3e10	alt_end	chr7:149512014-149556762:-	NA	NA	NA	NA	NA	NA	0.67	0	178	191	126	196	0.233	0.211	320	261	118	129	1.015	0	241	210	121	190
6330549D23Rik	6330549D23Rik_1_s1e5	alt_end	chr3:96410584-96433380:-	-0.026	0.652	90	103	91	123	0.453	0.136	123	118	122	134	0.229	0.578	150	160	103	112	0.2	0	147	152	88	116
6530401N04Rik	6530401N04Rik_1_s5e9	alt_end	chr12:53089298-53100589:-	-0.737	0	214	354	157	150	-0.53	0	209	271	146	136	-0.682	0	182	321	157	153	-0.458	0	209	287	143	139
6530418L21Rik	6530418L21Rik_1_s0e5	alt_start	chr3:105507594-105519286:+	-0.115	0.608	487	420	851	801	-0.225	0.528	608	482	771	620	-0.065	0.507	808	803	792	836	0.119	0.544	642	597	733	672
6720456H20Rik	6720456H20Rik_(230)	alt_cassette	chr14:49071732-49091998:+	0.543	0.104	181	170	75	91	-0.029	0.62	184	202	73	86	0.186	0.153	141	143	84	101	-0.004	0.161	146	200	78	89
6720456H20Rik	6720456H20Rik_1_s0e5	alt_start	chr14:49065802-49070817:+	0.042	0.526	347	334	587	521	0.074	0.086	616	558	327	319	0.089	0.554	793	562	1216	853	0.292	0.258	744	508	386	306
6720467C03Rik	6720467C03Rik_(1025)	alt_5	chr4:12096180-12098130:-	-0.2	0.444	1351	2098	94	144	-0.854	0	722	1577	95	115	-0.392	0.013	934	1441	125	134	-0.113	0.078	922	1328	103	115
6720467C03Rik	6720467C03Rik_2_s8e18	alt_end	chr4:12080870-12095375:-	-0.633	0	259	426	388	411	-0.978	0	146	259	230	226	-0.374	0.192	224	312	242	284	-0.589	0	187	264	219	179
8030451F13Rik	8030451F13Rik_(42)	alt_cassette	chr10:88036274-88048404:-	0.226	0	253	140	923	695	1.016	0.011	189	110	614	692	-0.818	0.521	211	167	1233	969	-0.676	0.574	251	117	1368	905
8030451F13Rik	8030451F13Rik_(59)	alt_cassette	chr10:87982688-87985711:-	0.47	0	13988	10967	5763	6193	1.066	0	12472	9363	3655	6173	-0.113	0.321	14756	12581	10836	8951	-0.144	0.538	15336	11527	10719	8473
8030462N17Rik	8030462N17Rik_(168)	alt_cassette	chr18:77881933-77912638:-	0.211	0.063	364	287	239	222	0.375	0	323	218	249	220	0.274	0.392	223	195	254	238	-0.022	0.4	293	275	304	272
8030462N17Rik	8030462N17Rik_1_s0e5	alt_start	chr18:77913423-77953225:-	0.04	0.525	767	769	248	247	0.231	0.057	644	555	352	347	0.01	0.532	856	817	393	381	0.019	0.43	624	595	387	368
8030462N17Rik	8030462N17Rik_2_s5e15	alt_end	chr18:77872019-77912638:-	-0.083	0.158	665	585	855	653	0.183	0.09	483	307	776	545	-0.121	0.051	432	444	644	527	0.117	0.311	425	341	729	603
8430406I07Rik	8430406I07Rik_(270)	alt_5	chr2:144096808-144097650:+	-0.099	0.142	152	155	153	136	0.145	0.108	171	133	213	199	-0.083	0.428	159	137	271	227	0.104	0.435	178	121	270	196
8430406I07Rik	8430406I07Rik_1_s0e3	alt_start	chr2:144096666-144097650:+	-0.02	0.429	470	408	159	130	0.017	0.509	744	651	172	146	-0.841	0	894	947	259	160	-0.552	0.027	884	859	175	121
8430427H17Rik	8430427H17Rik_(144)	alt_cassette	chr2:153303718-153309422:-	0.776	0	198	112	112	100	NA	NA	NA	NA	NA	NA	NA	NA	NA	NA	NA	NA	NA	NA	NA	NA	NA	NA
8430427H17Rik	8430427H17Rik_1_s0e7	alt_start	chr2:153309558-153355498:-	-0.087	0.21	1346	1270	206	184	-0.268	0.408	1838	1771	221	206	-0.239	0.01	2214	1961	417	294	-0.12	0.135	1911	1702	289	216
8430427H17Rik	8430427H17Rik_1_s13e34	alt_end	chr2:153233202-153296423:-	-0.145	0.091	130	124	249	215	0.028	0.476	230	220	207	198	-0.151	0.263	270	289	249	236	0.232	0.048	312	254	222	219
9030205A07Rik	9030205A07Rik_(117)	alt_cassette	chr12:104360653-104366438:+	0.043	0.424	51	46	85	79	NA	NA	NA	NA	NA	NA	0.061	0.342	74	69	95	98	-0.291	0.24	83	79	87	66
9030409G11Rik	9030409G11Rik_3_s17e33	alt_end	chr4:141658305-141697587:-	0.326	0.224	147	125	89	91	0.172	0.55	202	164	82	67	0.151	0	219	213	92	103	0.167	0.152	210	197	76	84
9030617O03Rik	9030617O03Rik_(57)	alt_cassette	chr12:102017520-102067808:+	1.014	0	336	260	113	151	0.657	0	659	390	175	170	0.335	0	352	268	132	132	0.646	0	697	346	190	151
9030617O03Rik	9030617O03Rik_1_s0e5	alt_start	chr12:102017332-102025825:+	-0.454	0.117	65	74	189	163	-0.655	0.016	86	74	296	178	-0.244	0	72	74	163	144	-0.348	0.007	108	73	325	160
9030617O03Rik	9030617O03Rik_2_s27e34	alt_end	chr12:102105465-102135190:+	-0.056	0.08	77	93	321	272	-1.216	0	145	161	487	239	-0.245	0.203	243	202	263	185	-1.193	0	252	224	504	221
9030624J02Rik	9030624J02Rik_1_s0e23	alt_start	chr7:125884254-125909878:+	0.211	0	161	139	364	363	0.058	0.327	126	119	381	415	-0.193	0	168	193	371	374	-0.059	0.564	136	135	421	430
9130011E15Rik	9130011E15Rik_1_s39e54	alt_end	chr19:45892633-45996106:-	-0.557	0	460	505	132	104	-0.875	0.151	436	378	144	97	-0.036	0.422	427	453	132	139	0.016	0.554	407	411	144	140
9130017N09Rik	9130017N09Rik_1_s0e3	alt_start	chr10:79283765-79288440:+	NA	NA	NA	NA	NA	NA	NA	NA	NA	NA	NA	NA	0.152	0.054	1535	1451	255	273	NA	NA	NA	NA	NA	NA
9330182L06Rik	9330182L06Rik_2_s7e42	alt_end	chr5:9410731-9463034:+	NA	NA	NA	NA	NA	NA	0.334	0.048	179	169	56	63	0.102	0.345	209	199	78	76	NA	NA	NA	NA	NA	NA
9430031J16Rik	9430031J16Rik_1_s0e6	complex	chr1:81073524-81073981:+	-0.031	0.387	83	74	57	50	NA	NA	NA	NA	NA	NA	NA	NA	NA	NA	NA	NA	NA	NA	NA	NA	NA	NA
9430031J16Rik	9430031J16Rik_3_s18e22	alt_end	chr1:81294620-81337416:+	-0.405	0	96	122	104	94	0.191	0.494	115	117	84	81	0.161	0.264	186	164	132	131	NA	NA	NA	NA	NA	NA
9530003J23Rik	9530003J23Rik_1_s7e11	alt_end	chr10:116669292-116671421:-	NA	NA	NA	NA	NA	NA	NA	NA	NA	NA	NA	NA	0.09	0.345	102	104	114	118	NA	NA	NA	NA	NA	NA
9530048O09Rik	9530048O09Rik_1_s0e5	alt_start	chr4:116793466-116794990:-	0.306	0.198	176	159	106	122	-0.032	0.296	153	170	221	220	-0.334	0.288	146	174	311	307	-0.404	0	153	214	272	256
9530077C05Rik	9530077C05Rik_(2541)	alt_3	chr9:22236252-22239538:+	-0.019	0.656	102	129	61	80	-0.188	0.225	74	91	72	78	-0.277	0.052	86	106	129	127	-0.046	0.565	77	82	100	105
9630058J23Rik	9630058J23Rik_1_s3e8	alt_end	chr1:181509899-181531863:+	-0.334	0.013	336	377	82	77	0.361	0.142	482	376	93	83	NA	NA	NA	NA	NA	NA	0.185	0.481	329	397	79	93
9930013L23Rik	9930013L23Rik_1_s51e55	alt_end	chr7:91092596-91095657:-	NA	NA	NA	NA	NA	NA	NA	NA	NA	NA	NA	NA	-0.219	0.113	119	143	95	98	NA	NA	NA	NA	NA	NA
9930104L06Rik	9930104L06Rik_(86)	retained_int	chr4:124614334-124614422:+	-0.149	0	130	172	118	123	-0.013	0.566	288	296	75	76	-0.535	0.228	445	475	114	100	-0.243	0.275	381	350	87	69
9930104L06Rik	9930104L06Rik_2_s5e13	alt_end	chr4:124615941-124621674:+	-0.058	0.155	149	149	113	102	0.119	0	187	176	83	98	-0.116	0.563	203	209	111	118	0.059	0.498	205	192	93	90
100041294	100041294_(142)	alt_cassette	chr11:87551775-87556297:+	-0.008	0.598	696	964	196	272	-0.413	0.105	389	481	199	194	0.213	0.271	490	463	195	198	-0.296	0.191	425	448	211	194
100043861	100043861_1_s0e13	alt_start	chr6:128656629-128662349:-	-0.019	0.624	53	50	49	47	-0.088	0.428	86	84	113	110	-0.151	0.536	91	89	148	152	-0.07	0.246	108	106	159	147
A130010J15Rik	A130010J15Rik_1_s0e24	complex	chr1:194994242-195000459:+	0.282	0.299	83	81	68	78	0.276	0.155	97	76	81	68	NA	NA	NA	NA	NA	NA	-0.156	0.181	92	101	80	76
A130010J15Rik	A130010J15Rik_1_s0e4	alt_start	chr1:194979305-194983409:+	-0.579	0	202	251	55	48	0.411	0.13	314	276	52	56	0.431	0.132	399	400	56	69	0.116	0.053	390	353	64	67
A130090K04Rik	A130090K04Rik_1_s0e11	alt_start	chr10:3294061-3390408:+	-0.285	0	80	95	74	70	-0.516	0	80	110	75	73	0.084	0.502	108	110	127	130	0.138	0.474	96	92	101	98
A130090K04Rik	A130090K04Rik_3_s20e28	complex	chr10:3426827-3460176:+	-0.255	0.26	70	85	79	83	1.129	0.098	110	112	77	147	-0.068	0.561	75	81	106	117	0.524	0.125	122	123	87	127
A130092J06Rik	A130092J06Rik_1_s0e4	alt_start	chr2:31939128-31940189:-	-0.284	0	169	201	406	386	-0.096	0.55	242	202	651	553	-0.202	0.417	214	216	699	630	0.022	0.155	260	208	663	596
A130092J06Rik	A130092J06Rik_2_s6e14	alt_end	chr2:31905574-31924746:-	0.041	0.56	162	146	235	209	-0.811	0.043	231	213	277	174	-0.148	0.554	264	265	211	233	0.211	0.218	285	240	298	269
A1cf	A1cf_1_s15e26	alt_end	chr19:32007187-32022585:+	NA	NA	NA	NA	NA	NA	NA	NA	NA	NA	NA	NA	0.141	0.503	65	66	130	132	0.142	0.153	69	55	192	182
A230054D04Rik	A230054D04Rik_(141)	alt_cassette	chr5:42180188-42185465:-	0.165	0.007	256	234	123	133	0.261	0.01	249	227	97	115	0.093	0.152	230	206	119	116	0.251	0	252	224	99	102
A230067G21Rik	A230067G21Rik_1_s0e43	alt_start	chr2:146086203-146230774:-	-0.09	0.562	49	56	341	399	-0.213	0.545	64	73	467	505	0.316	0.083	77	89	311	420	0.23	0.092	71	79	369	523
A2bp1	A2bp1_(43_40)	mutually_exc	chr16:7353157-7375997:+	0.634	0	1960	964	222	167	1.272	0	2539	884	361	272	0.463	0.034	1327	1040	322	362	0.299	0.017	1890	1122	354	288
A2bp1	A2bp1_(53)	alt_cassette	chr16:7376062-7408056:+	-0.423	0	2649	1579	2837	1246	-0.733	0	3133	1478	3357	979	-0.224	0.155	1998	1569	1575	1128	-0.43	0	2813	1741	2250	1100
A2bp1	A2bp1_(54)	alt_cassette	chr16:7294223-7330454:+	NA	NA	NA	NA	NA	NA	-1.137	0	135	111	2917	1092	0.01	0.71	161	134	1814	1341	-0.366	0	144	113	2190	1309
A2bp1	A2bp1_(93)	alt_cassette	chr16:7285624-7294162:+	0.205	0	389	153	3801	1941	0.883	0	370	93	4364	1814	0.249	0.056	190	124	3022	2293	0.065	0.477	215	121	3622	2083
A2bp1	A2bp1_1_s0e15	alt_start	chr16:6487911-7224403:+	0.947	0	2790	1389	62	58	1.533	0	3134	1113	85	76	0.138	0.221	2404	1850	100	90	0.727	0	3148	1477	84	68
A2bp1	A2bp1_1_s0e7	alt_start	chr16:5885090-6487911:+	NA	NA	NA	NA	NA	NA	NA	NA	NA	NA	NA	NA	0.36	0.388	121	114	1052	1083	0.277	0.337	122	109	962	950
A330049M08Rik	A330049M08Rik_1_s0e5	alt_start	chr4:134936753-134954136:-	NA	NA	NA	NA	NA	NA	NA	NA	NA	NA	NA	NA	NA	NA	NA	NA	NA	NA	0.316	0.107	62	46	102	86
A330049M08Rik	A330049M08Rik_2_s5e10	complex	chr4:134932988-134936566:-	-0.1	0.098	146	156	978	905	-0.038	0.38	151	168	537	585	0.04	0.388	438	294	1322	977	-0.067	0.679	233	212	554	544
A430033K04Rik	A430033K04Rik_1_s5e10	alt_end	chr5:139080716-139089773:+	0.508	0	262	240	114	141	0.481	0.009	222	206	105	133	0.53	0.075	239	212	158	181	0.21	0.165	249	217	134	130
A430078G23Rik	A430078G23Rik_(125)	alt_cassette	chr8:3353730-3380257:+	-0.145	0.044	206	202	155	135	0.29	0.173	127	113	125	125	0.261	0.102	186	189	134	164	-0.502	0.11	99	140	116	110
A4galt	A4galt_(82)	alt_5	chr15:83061087-83082129:-	-0.039	0.477	442	406	488	449	0.227	0	799	808	716	869	-0.131	0.106	1124	1066	1036	895	0.047	0.712	911	836	861	766
A530023O14Rik	A530023O14Rik_(1047)	retained_int	chr7:111505420-111506469:-	NA	NA	NA	NA	NA	NA	NA	NA	NA	NA	NA	NA	0.438	0.013	63	53	76	84	NA	NA	NA	NA	NA	NA
A530023O14Rik	A530023O14Rik_(476)	retained_int	chr7:111506495-111506973:-	-0.196	0.292	39	47	54	59	-0.476	0	48	70	90	93	-0.066	0.25	58	72	109	125	-0.238	0.166	58	57	112	102
A530064D06Rik	A530064D06Rik_(184)	alt_cassette	chr17:48289922-48303327:-	NA	NA	NA	NA	NA	NA	-0.119	0.623	50	60	77	97	NA	NA	NA	NA	NA	NA	NA	NA	NA	NA	NA	NA
A630033E08Rik	A630033E08Rik_(121)	alt_cassette	chr17:22998528-23002213:-	0.874	0	190	162	167	256	0.295	0.047	100	98	140	169	0.703	0.037	113	85	155	170	0.375	0.044	97	80	157	165
A630042L21Rik	A630042L21Rik_(94)	retained_int	chr18:61317172-61317268:-	-0.485	0.01	63	97	224	263	-0.38	0	94	89	320	224	-0.254	0.468	77	81	233	227	-0.639	0	56	82	278	255
A730011L01Rik	A730011L01Rik_1_s0e4	alt_start	chr11:119352660-119353098:+	NA	NA	NA	NA	NA	NA	0.504	0.043	87	91	94	131	NA	NA	NA	NA	NA	NA	0.358	0.417	93	85	128	125
A730037C10Rik	A730037C10Rik_(95)	alt_5	chr3:54944094-54946162:+	NA	NA	NA	NA	NA	NA	-0.197	0.29	68	67	152	132	0.017	0.195	90	80	227	230	0.139	0.542	75	67	171	152
A730037C10Rik	A730037C10Rik_1_s0e3	alt_start	chr3:54941260-54946162:+	0.388	0	174	179	58	81	-0.338	0.305	223	230	111	94	0.711	0	481	329	125	145	0.289	0.243	270	254	133	134
A730069N07Rik	A730069N07Rik_1_s3e6	alt_end	chr8:37920979-38000613:-	0.544	0	780	602	168	179	0.252	0.114	843	781	137	140	0.175	0.243	826	707	211	208	0.231	0.111	842	701	163	154
A830006F12Rik	A830006F12Rik_1_s3e9	alt_end	chr1:70775722-70931290:+	-0.268	0.015	48	56	67	65	NA	NA	NA	NA	NA	NA	NA	NA	NA	NA	NA	NA	NA	NA	NA	NA	NA	NA
A830018L16Rik	A830018L16Rik_1_s13e23	alt_end	chr1:11586398-11923672:+	0.043	0.215	82	73	76	81	NA	NA	NA	NA	NA	NA	0.203	0.009	102	85	92	89	0.462	0	105	84	71	78
A930001N09Rik	A930001N09Rik_(168)	alt_cassette	chr17:26852719-26876487:+	0.208	0.01	500	429	732	744	-0.193	0.091	794	738	700	577	-0.039	0.503	584	650	560	625	-0.108	0.276	808	766	673	594
A930001N09Rik	A930001N09Rik_(26)	alt_3	chr17:26852719-26873760:+	-0.022	0.35	214	195	655	582	-0.27	0.198	206	184	654	517	-0.123	0.332	218	230	465	453	-0.439	0	205	208	617	451
A930008G19Rik	A930008G19Rik_(779)	alt_cassette	chr7:139907685-139963260:-	-0.019	0.221	58	68	338	330	0.007	0.767	80	71	478	368	0.358	0.084	80	62	264	245	-0.036	0.418	73	77	385	405
A930008G19Rik	A930008G19Rik_1_s0e13	alt_start	chr7:139963312-139971068:-	-0.002	0.724	195	171	516	487	-0.446	0	200	195	975	703	-0.087	0.143	208	226	509	432	-0.242	0	219	232	803	648
A930008G19Rik	A930008G19Rik_2_s15e19	alt_end	chr7:139903766-139951071:-	-0.211	0.573	91	95	376	371	-0.462	0	111	124	624	459	-0.312	0.113	112	113	354	321	0.09	0.205	133	127	486	518
A930041I02Rik	A930041I02Rik_(101)	alt_cassette	chr2:38988606-39045508:-	0.31	0.013	49	46	47	55	0.041	0.534	52	58	58	64	0.067	0.313	56	59	63	83	-0.129	0.456	47	57	55	66
A930041I02Rik	A930041I02Rik_2_s21e39	alt_end	chr2:38921734-38959183:-	-0.591	0	236	326	54	46	NA	NA	NA	NA	NA	NA	NA	NA	NA	NA	NA	NA	-0.334	0.05	206	259	72	61
AA881470	AA881470_(92)	alt_cassette	chr5:141189126-141190520:+	-0.039	0.148	133	148	112	113	-0.35	0.257	172	154	141	114	-0.043	0.269	192	201	118	116	0.372	0.166	167	148	121	123
AA881470	AA881470_1_s0e5	alt_start	chr5:141180976-141181906:+	-0.225	0.084	250	234	680	547	-0.006	0.637	428	414	966	986	-0.63	0.076	482	521	1183	953	-0.1	0.616	848	700	1066	913
AA881470	AA881470_4_s22e29	alt_end	chr5:141191166-141195288:+	-0.237	0	294	287	93	79	-0.009	0.2	435	427	97	92	0.217	0.078	592	486	132	125	-0.241	0	412	416	124	106
AA986860	AA986860_1_s0e6	alt_start	chr1:132628552-132637579:+	NA	NA	NA	NA	NA	NA	-0.05	0.401	147	128	138	112	-0.039	0.403	175	192	139	139	-0.075	0.248	181	171	147	122
Aak1	Aak1_2_s19e24	alt_end	chr6:86900834-86951904:+	-0.335	0.012	242	298	179	168	0.001	0.524	348	349	220	211	-0.218	0	233	281	257	275	-0.314	0	289	332	289	254
Aars2	Aars2_(105)	retained_int	chr17:45656545-45656652:+	NA	NA	NA	NA	NA	NA	-0.156	0	170	188	133	108	-0.202	0.381	204	218	164	168	NA	NA	NA	NA	NA	NA
Aars2	Aars2_1_s0e20	alt_start	chr17:45643789-45652893:+	NA	NA	NA	NA	NA	NA	0.054	0.302	83	70	318	288	-0.177	0.038	73	92	280	308	0.488	0.014	95	80	303	336
Aasdh	Aasdh_(54)	alt_cassette	chr5:77333405-77334447:-	-1.275	0	88	164	91	80	-0.611	0	71	95	81	74	-0.143	0	121	146	109	107	-0.905	0	80	123	112	96
Aasdhppt	Aasdhppt_(122)	alt_cassette	chr9:4302631-4308693:-	-0.013	0.51	158	170	1889	2081	0.209	0.052	137	105	1687	1660	0.022	0.364	120	123	1530	1663	-0.008	0.603	133	119	1767	1716
Aasdhppt	Aasdhppt_(33)	alt_5	chr9:4308919-4309287:-	0.263	0	267	226	438	453	0.217	0	251	193	327	328	0.064	0.14	323	264	325	339	0.444	0.194	256	209	348	344
Aasdhppt	Aasdhppt_(39)	complex	chr9:4302631-4308733:-	0.032	0.2	247	253	818	913	0.01	0.526	177	156	538	459	0.478	0	230	181	492	535	0.394	0.126	190	170	514	525
Aatf	Aatf_1_s17e27	alt_end	chr11:84236357-84280962:-	0.078	0.256	373	356	102	111	0.139	0.358	374	374	90	103	-0.076	0.342	338	367	150	154	-0.014	0.543	355	340	119	116
Aatk	Aatk_(828)	retained_int	chr11:119869758-119870588:-	0.227	0.556	1734	1593	123	108	0.108	0.281	3621	3139	141	139	-0.581	0	2407	2628	199	154	0.251	0.093	3165	2767	157	156
Aatk	Aatk_(90)	alt_3	chr11:119873649-119874036:-	-0.702	0	60	94	145	123	-0.152	0.162	128	130	131	115	-0.274	0.052	153	178	165	155	0.44	0.284	143	134	151	160
Aatk	Aatk_1_s0e12	alt_start	chr11:119878121-119882849:-	0.497	0	268	197	249	247	0.334	0	326	236	374	354	0.119	0.614	286	266	383	351	0.271	0.143	333	246	387	311
AB124611	AB124611_(137)	alt_cassette	chr9:21330751-21333206:+	0.056	0.563	119	122	123	120	0.34	0	168	153	125	152	-0.184	0.176	167	200	133	140	0.128	0.037	195	176	133	137
AB124611	AB124611_(90)	alt_cassette	chr9:21333527-21343530:+	0.174	0.27	49	55	221	288	0.573	0	48	60	257	460	NA	NA	NA	NA	NA	NA	NA	NA	NA	NA	NA	NA
Abat	Abat_1_s16e25	alt_end	chr16:8602471-8609086:+	1.584	0.033	177	181	49	117	-0.064	0.139	153	190	104	109	-0.172	0.061	198	224	125	122	-0.993	0.031	168	224	171	132
Abat	Abat_1_s5e16	alt_end	chr16:8578421-8602471:+	-0.086	0.508	216	228	121	123	NA	NA	NA	NA	NA	NA	0.651	0.307	223	258	101	139	NA	NA	NA	NA	NA	NA
Abca16	Abca16_(1800)	retained_int	chr7:127621432-127623234:+	NA	NA	NA	NA	NA	NA	0.135	0.225	135	125	100	100	NA	NA	NA	NA	NA	NA	-0.105	0.235	152	152	126	114
Abca16	Abca16_1_s0e9	alt_start	chr7:127553160-127574621:+	-0.143	0.546	63	56	200	188	-0.452	0	45	56	307	283	-0.218	0.06	65	64	417	356	-0.572	0.049	57	53	414	279
Abca3	Abca3_(73)	alt_cassette	chr17:24489196-24497832:+	0.173	0.193	750	698	258	267	0.391	0.055	808	645	240	247	-0.485	0.208	986	1171	226	233	0.093	0.115	883	760	240	230
Abca3	Abca3_2_s23e42	alt_end	chr17:24519025-24534534:+	-0.138	0.258	217	227	99	86	-0.055	0.152	217	234	134	133	0.118	0.142	229	234	145	172	-0.471	0.032	201	242	167	148
Abca3	Abca3_2_s51e69	alt_end	chr17:24537897-24547146:+	NA	NA	NA	NA	NA	NA	-0.202	0.377	310	324	55	55	-0.186	0.177	372	354	93	79	NA	NA	NA	NA	NA	NA
Abca5	Abca5_(1008)	retained_int	chr11:110188035-110189045:-	0.126	0.433	76	86	94	109	0.064	0.644	66	69	76	75	-0.197	0.524	78	74	119	114	-0.175	0.261	79	66	101	76
Abca5	Abca5_(108)	complex	chr11:110190570-110198907:-	NA	NA	NA	NA	NA	NA	0.248	0.066	127	88	222	193	NA	NA	NA	NA	NA	NA	0.102	0.376	151	121	319	259
Abca5	Abca5_(89)	alt_cassette	chr11:110190570-110198798:-	-0.03	0.323	180	213	80	91	-0.387	0.384	218	234	117	117	-0.259	0.351	170	207	153	177	0.241	0.52	249	254	135	136
Abca6	Abca6_1_s16e80	alt_end	chr11:110038135-110097924:-	0.628	0.035	435	482	52	76	0.371	0.255	412	339	61	56	-0.049	0.747	364	341	66	69	0.134	0.046	307	325	62	75
Abca8b	Abca8b_(186)	alt_cassette	chr11:109835132-109836303:-	-0.496	0.1	137	155	1484	1371	-0.261	0.16	103	90	1316	1051	-0.21	0.36	119	120	1182	1138	0.206	0.592	101	104	1057	1032
Abca9	Abca9_(165)	alt_cassette	chr11:110020371-110024484:-	0.226	0	77	86	673	878	0.459	0	64	66	416	538	-0.112	0.221	67	79	480	477	0.232	0.249	52	63	299	414
Abca9	Abca9_2_s11e79	alt_end	chr11:109962135-110019494:-	-0.176	0.551	828	996	110	125	-0.182	0.023	673	848	174	169	-0.452	0.403	642	667	208	203	-0.652	0.014	476	668	228	207
Abcb1b	Abcb1b_(58)	alt_cassette	chr5:8806170-8812654:+	0.302	0	43	44	176	223	-0.029	0.593	46	46	271	279	0.177	0.201	56	57	189	225	-0.07	0.509	49	48	274	265
Abcb7	Abcb7_1_s5e33	alt_end	chrX:101478958-101537832:-	0.641	0.013	2128	1869	76	95	0.899	0.153	1293	1217	54	78	0.431	0	2074	1948	81	98	0.484	0.101	1992	1640	85	90
Abcb8	Abcb8_(251)	alt_cassette	chr5:23913273-23915171:+	-0.086	0.134	266	238	584	469	-0.571	0	375	408	903	689	-0.275	0.095	537	522	934	769	-0.155	0.111	494	458	916	759
Abcb8	Abcb8_1_s17e29	alt_end	chr5:23908976-23915651:+	0.622	0.04	593	447	139	145	0.349	0	723	487	198	190	0.519	0	663	547	215	240	0.433	0.014	709	553	217	210
Abcb9	Abcb9_1_s3e27	alt_end	chr5:124523602-124539596:-	-0.057	0.555	91	87	260	250	-0.406	0.126	91	92	255	224	-0.109	0.134	110	127	332	330	0.237	0.145	112	110	238	257
Abcc10	Abcc10_(111)	retained_int	chr17:46460528-46460641:-	NA	NA	NA	NA	NA	NA	-0.966	0	88	131	139	116	-0.445	0.101	78	113	146	171	-0.853	0	66	125	156	158
Abcc10	Abcc10_1_s0e4	alt_start	chr17:46461863-46464972:-	-0.036	0.382	68	68	398	363	-0.217	0.038	97	104	492	410	0.042	0.667	92	104	418	458	-0.293	0.121	98	100	498	455
Abcc3	Abcc3_(207)	alt_5	chr11:94235348-94236035:-	-0.66	0.165	84	100	90	82	-0.982	0	71	117	114	98	-0.233	0.464	93	95	128	129	-0.29	0.193	81	99	136	117
Abcc5	Abcc5_(1186)	retained_int	chr16:20401144-20402332:-	-0.72	0	100	124	772	585	0.185	0.105	61	71	473	614	-0.017	0.233	75	78	624	588	0.047	0.366	72	78	514	574
Abcc5	Abcc5_(2229)	retained_int	chr16:20402407-20404638:-	-1.417	0	382	766	1092	892	-1.011	0	208	511	511	709	-0.672	0.076	263	321	922	793	-0.944	0	180	418	582	611
Abcc5	Abcc5_1_s0e5	alt_start	chr16:20422558-20426467:-	-0.436	0	55	61	521	451	0.041	0.401	191	181	524	540	-0.366	0.126	234	259	603	572	-0.159	0.011	197	209	570	520
Abcc5	Abcc5_2_s11e65	alt_end	chr16:20332331-20404638:-	-0.09	0.296	624	632	720	711	0.488	0	601	610	365	563	-0.266	0	557	589	553	507	0.074	0.135	545	561	390	494
Abcc8	Abcc8_1_s19e34	alt_end	chr7:53359892-53406096:-	-0.089	0.431	213	236	96	107	NA	NA	NA	NA	NA	NA	0.23	0.059	318	303	125	143	0.032	0.324	280	276	131	131
Abcc9	Abcc9_(105)	alt_cassette	chr6:142605195-142613051:-	NA	NA	NA	NA	NA	NA	NA	NA	NA	NA	NA	NA	-0.858	0.01	103	102	1018	667	NA	NA	NA	NA	NA	NA
Abcc9	Abcc9_(176)	alt_cassette	chr6:142539023-142543228:-	-0.643	0	787	543	2382	992	-0.875	0.016	471	369	1994	975	-0.553	0	735	675	1819	1124	-0.633	0	607	558	1952	1109
Abcc9	Abcc9_1_s9e30	alt_end	chr6:142536381-142641300:-	0.582	0	2223	1137	135	100	0.552	0.011	1821	1009	98	75	0.347	0	1861	1269	130	109	0.179	0	1724	1147	115	89
Abcd4	Abcd4_(160)	alt_5	chr12:85956394-85958232:-	0.147	0.294	238	219	145	144	-0.184	0.141	210	218	226	223	0.078	0.577	269	308	240	247	-0.118	0.577	255	233	257	245
Abce1	Abce1_1_s31e37	alt_end	chr8:82207340-82211339:-	-0.182	0.303	2482	2451	117	105	-0.132	0.291	1387	1485	91	93	-0.108	0.594	1731	1759	112	115	0.08	0.06	1648	1467	100	106
Abcg1	Abcg1_1_s9e31	alt_end	chr17:31235248-31252719:+	-0.77	0	157	224	92	73	-0.517	0.008	189	351	74	99	-0.535	0.064	202	232	135	117	-0.597	0.012	178	254	108	110
Abcg2	Abcg2_1_s0e5	alt_start	chr6:58546665-58605631:+	1.464	0	534	459	386	861	2.361	0	673	613	201	908	0.6	0	823	845	409	676	1.269	0	788	742	346	920
Abcg4	Abcg4_1_s0e22	alt_start	chr9:44086213-44087741:-	-0.086	0.555	69	74	125	140	0.257	0.491	70	62	180	164	0.012	0.343	106	110	183	197	0.148	0.424	95	101	174	185
Abcg4	Abcg4_1_s4e15	alt_start	chr9:44087721-44095446:-	-0.137	0.133	120	145	112	104	0.022	0.287	195	211	131	161	-0.229	0.197	310	302	187	167	-0.353	0.038	233	251	177	147
Abhd10	Abhd10_(42)	alt_cassette	chr16:45732072-45737005:-	0.127	0.285	143	119	418	384	0.298	0.097	117	94	382	364	0.513	0	102	82	394	433	0.076	0.066	119	99	453	408
Abhd10	Abhd10_2_s11e15	alt_end	chr16:45729845-45731819:-	-0.253	0.198	133	118	197	151	-0.474	0.037	263	231	210	138	0.001	0.521	265	263	184	173	0.138	0.146	328	252	202	170
Abhd11	Abhd11_(147)	retained_int	chr5:135486930-135487079:+	0.598	0	1238	1055	81	119	0.137	0.489	1147	1070	167	161	0.113	0.276	930	872	163	179	-0.051	0.308	1294	1333	198	182
Abhd14a	Abhd14a_(309)	alt_cassette	chr9:106346637-106349861:-	0.053	0.323	135	95	201	151	-0.364	0.353	122	103	182	142	-0.084	0.324	140	134	186	175	0.043	0.073	141	135	155	164
Abhd4	Abhd4_(134)	alt_3	chr14:54885067-54886669:+	-0.558	0.053	755	949	92	87	-0.166	0	738	908	107	109	-0.125	0.181	557	695	119	129	-0.528	0.048	595	868	125	128
Abhd4	Abhd4_1_s0e5	alt_start	chr14:54873862-54881300:+	0.073	0.308	516	486	176	175	0.214	0.181	783	641	167	170	-0.067	0.498	623	750	207	249	-0.305	0.121	618	603	223	180
Abhd5	Abhd5_(50)	alt_cassette	chr9:122260957-122274253:+	0.031	0.269	554	553	95	105	0.281	0.038	1079	1078	73	89	0.008	0.555	1221	1277	92	95	0.045	0.384	1330	1159	94	86
Abhd5	Abhd5_1_s1e11	complex	chr9:122260957-122285023:+	NA	NA	NA	NA	NA	NA	NA	NA	NA	NA	NA	NA	0.505	0.109	230	180	1026	1038	NA	NA	NA	NA	NA	NA
Abhd6	Abhd6_(153)	alt_cassette	chr14:8835477-8872261:+	NA	NA	NA	NA	NA	NA	0.295	0.423	170	177	241	260	-0.098	0.426	257	234	253	227	NA	NA	NA	NA	NA	NA
Abhd6	Abhd6_1_s0e5	alt_start	chr14:8835427-8835604:+	0.14	0.256	125	116	2117	2115	0.211	0.013	210	172	2616	2462	-0.359	0.063	239	265	3836	3349	-0.208	0.412	196	199	2651	2553
Abi2	Abi2_(1168)	retained_int	chr1:60533676-60534846:+	-0.041	0.528	47	62	379	501	0.339	0	88	85	364	516	0.723	0.016	130	117	379	494	0.573	0.085	95	89	323	499
Abi3bp	Abi3bp_(48)	alt_cassette	chr16:56650883-56652249:+	0.071	0.407	156	156	668	683	0.218	0.058	82	78	443	478	-0.292	0.008	84	81	415	336	0.046	0.484	64	66	306	302
Abi3bp	Abi3bp_(60)	alt_cassette	chr16:56647212-56652249:+	0.137	0.167	131	124	897	929	0.161	0.494	97	99	330	347	-0.039	0.678	114	85	377	305	0.526	0.129	95	72	214	197
Abi3bp	Abi3bp_1_s22e55	complex	chr16:56594629-56642622:+	-0.093	0.66	434	386	265	258	-0.322	0.234	554	583	157	138	-0.406	0.115	577	628	166	151	-0.337	0.505	624	588	130	120
Abi3bp	Abi3bp_1_s37e45	complex	chr16:56606306-56642601:+	-0.54	0	439	441	455	311	-0.651	0	436	435	448	249	-0.199	0.14	330	306	389	330	-0.184	0.09	316	297	398	293
Abi3bp	Abi3bp_1_s45e55	alt_end	chr16:56614865-56642601:+	0.088	0.368	208	181	378	345	0.142	0.085	228	172	357	345	0.104	0.3	244	226	253	251	0.049	0.27	247	189	256	231
Abl1	Abl1_1_s0e9	alt_start	chr2:31544056-31633853:+	0.12	0.157	555	596	443	497	0.726	0	866	716	356	431	-0.059	0.239	576	666	451	494	0.41	0	671	679	336	481
Abl1	Abl1_1_s1e9	complex	chr2:31544056-31633853:+	0.131	0.403	236	226	203	195	0.067	0.512	186	200	406	443	-0.269	0.079	209	191	1245	933	-0.291	0.078	188	184	976	822
Ablim1	Ablim1_(105)	alt_cassette	chr19:57123999-57135742:-	1.556	0	1199	1584	182	723	2.265	0.013	1078	1693	162	1227	0.962	0	888	1216	168	391	1.146	0.134	827	1591	179	819
Ablim1	Ablim1_(120)	alt_cassette	chr19:57125724-57135742:-	0.622	0	76	125	80	189	0.761	0.12	70	190	101	430	NA	NA	NA	NA	NA	NA	NA	NA	NA	NA	NA	NA
Ablim1	Ablim1_(141)	alt_cassette	chr19:57119462-57123951:-	0.237	0	216	241	413	526	0.478	0	362	426	416	704	0.195	0	221	247	642	859	0.196	0	277	410	402	723
Ablim1	Ablim1_(84_48)	twin_cassett	chr19:57143427-57154302:-	0.372	0	885	809	568	756	1.222	0	744	754	373	908	0.439	0.015	779	864	557	767	0.776	0	738	772	521	999
Ablim1	Ablim1_1_s0e21	alt_start	chr19:57158093-57247949:-	0.32	0	404	501	737	1260	0.34	0.114	453	687	743	1591	0.592	0	512	526	718	1172	0.466	0	448	586	705	1701
Ablim1	Ablim1_1_s15e60	alt_end	chr19:57135742-57207351:-	0.811	0	263	257	816	1212	0.604	0	324	393	765	1526	0.83	0	416	420	708	1088	0.694	0	387	379	664	1576
Ablim2	Ablim2_(33)	alt_cassette	chr5:36179746-36183929:+	-0.187	0	1313	1214	265	195	-0.033	0.076	1733	1732	265	210	-0.041	0.325	1739	1585	260	233	-0.243	0.067	1719	1966	225	215
Ablim2	Ablim2_(54)	alt_cassette	chr5:36191554-36199776:+	-0.133	0.172	205	208	278	262	-0.068	0.424	276	238	431	352	0.241	0.563	273	286	284	283	0.082	0.066	313	287	390	404
Ablim2	Ablim2_(57)	alt_cassette	chr5:36170831-36175701:+	-0.171	0.545	171	173	463	461	-0.279	0.142	226	244	680	657	-0.019	0.67	223	222	467	483	-0.027	0.535	308	305	626	683
Ablim2	Ablim2_(99)	alt_cassette	chr5:36184050-36191452:+	-0.085	0.315	199	183	522	463	-0.201	0.326	227	215	701	612	-0.096	0.524	291	283	539	535	0.211	0.043	245	210	665	660
Ablim3	Ablim3_(345)	retained_int	chr18:62070985-62071332:-	-0.172	0.283	100	84	192	154	0.052	0.614	190	174	259	221	0.264	0.454	300	275	284	272	0.282	0.156	265	224	274	273
Abp1	Abp1_1_s0e4	alt_start	chr6:48845252-48855186:+	-0.331	0.059	68	92	542	524	0.177	0.079	178	173	706	763	-0.092	0.113	269	254	1122	963	0.115	0.16	252	190	793	730
Abr	Abr_1_s0e20	alt_start	chr11:76277792-76300038:-	0.084	0.412	478	503	152	161	0.303	0	709	663	187	239	-0.446	0.342	572	650	168	172	0.201	0.072	677	703	206	257
Abr	Abr_1_s6e10	alt_start	chr11:76300038-76322574:-	0.3	0.154	531	477	417	407	0.008	0.681	1056	1083	688	669	0.25	0.108	1584	1271	889	801	0.169	0.091	666	599	696	695
Abtb1	Abtb1_(34)	alt_5	chr6:88790759-88790866:-	-0.452	0	100	115	451	362	-0.501	0	231	229	505	356	-0.063	0.666	184	164	436	418	0.084	0.376	238	210	470	437
Acaca	Acaca_1_s0e3	alt_start	chr11:83943173-84006580:+	NA	NA	NA	NA	NA	NA	1.402	0.266	456	309	97	112	NA	NA	NA	NA	NA	NA	NA	NA	NA	NA	NA	NA
Acacb	Acacb_1_s0e27	alt_start	chr5:114615526-114650248:+	-0.316	0	108	124	1248	1084	-0.925	0	110	112	1836	1080	-0.172	0.303	126	151	1084	1137	-0.345	0.106	108	123	1326	1285
Acad10	Acad10_(182)	alt_cassette	chr5:122087403-122092620:-	-0.478	0.005	100	150	124	137	-0.875	0.094	81	146	155	156	-0.463	0.015	89	132	125	143	-1.178	0	76	169	140	142
Acad10	Acad10_2_s36e44	alt_end	chr5:122071037-122076056:-	0.078	0.321	147	187	71	97	-0.608	0.06	159	201	87	82	-0.563	0	169	226	135	122	-0.766	0.104	160	221	100	98
Acan	Acan_(114)	alt_cassette	chr7:86246120-86256179:+	-0.011	0.523	651	596	161	151	0.378	0.272	452	501	94	115	-0.2	0.19	552	556	227	212	-0.66	0	430	514	181	124
Acap2	Acap2_(54)	alt_cassette	chr16:31141883-31154658:-	0.317	0	68	62	1024	1214	0.299	0.254	67	69	831	1041	0.373	0.541	108	139	800	1043	0.189	0.284	73	87	623	844
Acbd4	Acbd4_1_s0e18	alt_start	chr11:102964839-102966116:+	0.099	0.084	140	125	254	279	0.251	0.694	145	171	343	314	1.098	0.011	433	237	197	218	0.505	0.261	145	159	220	288
Acbd4	Acbd4_1_s0e9	alt_start	chr11:102963001-102964839:+	-0.167	0.546	372	342	209	195	-0.066	0.463	418	363	259	221	0.344	0.09	461	425	158	181	0.137	0.306	380	356	170	193
Acbd5	Acbd5_1_s0e5	alt_start	chr2:22923720-22924970:+	-0.66	0	280	411	260	245	-0.843	0	248	388	230	181	-0.103	0.326	290	350	195	219	-0.981	0	269	377	310	214
Accn1	Accn1_1_s0e5	alt_start	chr11:80785116-81781898:-	NA	NA	NA	NA	NA	NA	NA	NA	NA	NA	NA	NA	0.093	0.458	240	241	174	179	-0.122	0.045	235	232	178	162
Acd	Acd_(111)	alt_3	chr8:108223948-108224181:-	0.114	0.194	659	582	88	97	0.337	0	515	507	93	120	0.311	0.061	510	503	99	112	0.067	0.089	472	535	92	115
Acd	Acd_(152)	alt_cassette	chr8:108223391-108223760:-	-0.239	0	137	151	322	290	-0.275	0.01	104	134	406	402	-0.065	0.038	144	140	374	345	-0.208	0.057	109	138	392	430
Acd	Acd_1_s3e8	complex	chr8:108224258-108224602:-	0.374	0.156	170	161	202	210	-0.251	0.255	171	186	159	158	-0.7	0	157	192	282	183	-0.431	0.049	209	205	241	181
Acd	Acd_2_s24e28	alt_end	chr8:108219759-108220982:-	0.193	0.309	67	51	95	95	NA	NA	NA	NA	NA	NA	NA	NA	NA	NA	NA	NA	NA	NA	NA	NA	NA	NA
Ace	Ace_(183)	retained_int	chr11:105849930-105850115:+	-0.252	0.143	202	238	156	149	-0.082	0.332	530	436	320	254	NA	NA	NA	NA	NA	NA	0.037	0.766	209	335	200	243
Ace	Ace_1_s0e27	alt_start	chr11:105829260-105836849:+	0.24	0.162	117	96	904	881	-0.306	0.164	135	143	1057	946	0.194	0.569	162	169	721	657	0.633	0	200	153	554	761
Ace2	Ace2_1_s0e15	alt_start	chrX:160578490-160600212:+	-0.269	0.101	45	43	70	59	NA	NA	NA	NA	NA	NA	NA	NA	NA	NA	NA	NA	NA	NA	NA	NA	NA	NA
Ace2	Ace2_1_s0e4	alt_start	chrX:160577312-160578490:+	NA	NA	NA	NA	NA	NA	0.089	0.3	92	92	97	102	-0.615	0	89	121	134	110	-0.303	0.013	98	101	142	118
Acin1	Acin1_(120)	alt_cassette	chr14:55285998-55298077:-	0.032	0.362	607	709	219	265	-0.116	0.358	523	658	200	243	-0.165	0.121	487	599	238	266	-0.093	0.085	590	657	249	258
Acin1	Acin1_(35)	alt_3	chr14:55265404-55265539:-	-0.219	0.095	171	245	132	169	-0.06	0.489	297	299	182	187	-0.385	0.418	270	286	127	140	0.011	0.595	279	301	173	182
Acin1	Acin1_1_s18e22	complex	chr14:55270695-55272371:-	0.339	0.487	91	95	77	86	NA	NA	NA	NA	NA	NA	1.1	0	190	148	70	110	NA	NA	NA	NA	NA	NA
Acly	Acly_(30)	alt_cassette	chr11:100360076-100365516:-	0.328	0.118	648	847	854	1212	0.274	0.306	1664	1014	1764	1335	0.782	0	341	461	346	733	0.612	0.273	201	470	309	720
Acot3	Acot3_(746)	alt_3	chr12:85393130-85394422:+	NA	NA	NA	NA	NA	NA	-0.192	0.335	142	147	159	156	-0.044	0.186	122	142	183	189	-0.174	0	134	148	178	156
Acot8	Acot8_(96)	alt_5	chr2:164618510-164620581:-	0.241	0.198	124	104	382	378	0.183	0.115	135	130	591	632	0.039	0.356	150	144	587	628	0.181	0.372	170	151	680	629
Acot9	Acot9_(58)	alt_cassette	chrX:151697217-151704201:+	-0.498	0	808	1499	189	253	-0.492	0	642	1388	148	233	-0.387	0.016	580	938	188	208	-0.461	0	677	1246	182	235
Acox1	Acox1_(161)	alt_cassette	chr11:116044938-116059535:-	0.855	0	1243	865	167	192	0.566	0	1569	1125	178	195	0.483	0	1173	883	170	177	0.42	0	1735	1391	177	207
Acox1	Acox1_(170)	alt_cassette	chr11:116040158-116041604:-	-0.176	0.112	533	462	2114	1689	-0.135	0.298	821	798	2950	2419	-0.052	0.339	814	773	2173	1965	0.159	0.305	945	701	3320	2602
Acp1	Acp1_(114_114)	mutually_exc	chr12:31582671-31589933:-	-0.512	0	397	680	1000	1293	0.16	0.8	227	361	583	865	-0.398	0	308	431	812	842	-0.526	0.066	323	437	883	946
Acp6	Acp6_1_s0e16	alt_start	chr3:96962713-96977725:+	-0.449	0	77	91	868	720	-0.396	0	97	105	930	713	0.145	0.406	117	102	803	732	-0.245	0.089	100	106	894	771
Acpp	Acpp_1_s21e26	alt_end	chr9:104190569-104203145:-	-0.298	0.045	109	100	196	150	-0.308	0	104	103	134	107	0.004	0.324	144	138	184	208	-0.554	0.057	118	118	197	149
Acpp	Acpp_1_s9e18	alt_end	chr9:104209214-104222303:-	NA	NA	NA	NA	NA	NA	0.002	0.393	128	130	105	108	0.014	0.167	175	158	130	141	0.052	0.352	166	146	134	126
Acrbp	Acrbp_3_s27e39	alt_end	chr6:125003970-125013261:+	0.165	0.039	154	147	86	94	-0.187	0.31	248	235	92	81	NA	NA	NA	NA	NA	NA	0.2	0.293	260	236	93	89
Acsf3	Acsf3_1_s1e6	complex	chr8:125299470-125302121:+	0.139	0.205	110	100	75	78	-0.381	0.101	123	141	118	113	-0.529	0	153	155	151	108	-0.422	0.23	142	139	110	89
Acsl1	Acsl1_1_s0e5	alt_start	chr8:47556395-47578153:+	-0.299	0.269	164	198	914	1015	-0.525	0.009	150	214	864	912	-0.218	0.483	216	217	776	808	-0.138	0.528	242	225	819	804
Acsl3	Acsl3_(140)	alt_cassette	chr1:78654678-78678167:+	-0.427	0	436	380	801	464	-0.46	0	335	277	655	382	-0.483	0	212	237	400	321	-0.422	0	176	244	363	364
Acsl3	Acsl3_1_s3e34	alt_end	chr1:78659835-78703281:+	-0.383	0	128	132	989	695	-0.528	0	130	133	845	585	-0.172	0.044	136	153	566	460	-0.1	0.438	116	122	432	473
Acsl6	Acsl6_2_s27e31	complex	chr11:54148627-54151913:+	-0.157	0.748	102	93	187	240	0.006	0.351	189	171	257	250	0.576	0.046	267	247	174	242	0.896	0	239	208	221	356
Acsl6	Acsl6_2_s31e54	alt_end	chr11:54150650-54152636:+	0.951	0	81	74	305	515	0.538	0	122	119	384	534	0.168	0	119	132	354	469	0.88	0	122	105	348	554
Acsm3	Acsm3_2_s22e34	alt_end	chr7:126921973-126928410:+	-0.365	0.206	83	85	240	214	0.049	0.323	183	145	292	282	-0.108	0	98	113	427	403	-0.018	0.276	89	95	339	296
Acsm5	Acsm5_(36)	alt_3	chr7:126677891-126678275:+	-0.081	0.196	300	292	102	92	0.043	0.338	512	524	175	183	0.165	0.369	712	669	218	217	0.001	0.814	653	595	233	202
Acsm5	Acsm5_2_s12e30	alt_end	chr7:126678409-126686249:+	NA	NA	NA	NA	NA	NA	0.541	0.118	113	110	55	68	0.483	0.146	169	162	72	84	-0.373	0	138	138	76	62
Acss2	Acss2_1_s35e44	alt_end	chr2:155387536-155411353:+	0.095	0.275	148	156	1695	2048	0.152	0.576	218	199	1734	1524	-0.049	0.455	225	223	1105	1172	-0.085	0.506	240	234	1064	1207
Acss2	Acss2_1_s3e6	alt_end	chr2:155347912-155376205:+	0.454	0.314	1258	1560	101	148	-0.302	0.595	1476	1310	120	109	0.193	0.307	1003	1127	151	172	-0.046	0.407	927	1169	139	150
Acss3	Acss3_1_s1e24	alt_end	chr10:106402137-106560343:-	0.36	0.436	522	472	59	54	0.414	0.382	560	478	59	56	0.228	0.299	355	335	62	70	NA	NA	NA	NA	NA	NA
Actn1	Actn1_(66_81)	mutually_exc	chr12:81270003-81272715:-	0.253	0.008	184	136	191	174	0.166	0.014	294	299	230	263	0.134	0.206	417	355	403	357	0.134	0.034	324	284	256	262
Actr3b	Actr3b_(56)	alt_cassette	chr5:25265946-25315602:+	0.615	0	414	346	88	102	0.161	0.448	306	172	275	99	-0.043	0.34	224	272	143	122	0.455	0.523	297	222	276	114
Actr3b	Actr3b_1_s1e26	alt_end	chr5:25265926-25356057:+	0.487	0.04	270	233	100	109	-0.011	0.197	263	229	292	117	0.305	0.508	330	300	170	139	0.005	0.602	252	236	325	132
Acvr1	Acvr1_(245)	alt_cassette	chr2:58352968-58368434:-	0.237	0.371	52	50	63	67	0.147	0.155	77	56	85	83	0.874	0	70	55	90	116	-0.062	0.363	64	62	105	96
Acvr1	Acvr1_(277)	alt_cassette	chr2:58352968-58390188:-	-0.246	0.055	66	82	193	179	-0.268	0.241	73	72	213	188	-0.563	0	61	69	239	198	-0.028	0.414	76	74	247	237
Acvr1c	Acvr1c_(240)	alt_cassette	chr2:58140322-58168203:-	NA	NA	NA	NA	NA	NA	0.05	0.673	175	187	297	307	-0.252	0.74	157	160	234	272	0.154	0.011	193	171	284	289
Acvr2a	Acvr2a_(166)	alt_5	chr2:48726016-48728576:+	0.347	0.142	1112	1148	86	100	0.353	0	1348	937	82	85	0.584	0.019	721	655	88	105	0.287	0.404	763	731	88	90
Acvr2b	Acvr2b_(70)	retained_int	chr9:119337470-119337542:+	0.585	0.153	260	166	420	324	NA	NA	NA	NA	NA	NA	0.464	0	569	280	727	642	0.048	0.221	400	321	495	469
Acy3	Acy3_1_s0e4	alt_start	chr19:3986570-3986822:+	NA	NA	NA	NA	NA	NA	NA	NA	NA	NA	NA	NA	0.068	0.584	113	125	192	208	NA	NA	NA	NA	NA	NA
Acyp1	Acyp1_1_s3e8	alt_end	chr12:86613355-86620940:-	0.05	0.125	672	538	152	128	0.3	0	508	306	125	95	0.04	0.366	398	386	113	116	0.425	0	398	348	94	121
Adal	Adal_(131)	alt_cassette	chr2:120968039-120968884:+	0.437	0	171	102	182	150	0.242	0.043	128	83	145	115	0.446	0	126	84	135	125	0.466	0	169	100	158	140
Adal	Adal_(56)	alt_5	chr2:120966345-120967828:+	0.198	0.336	218	180	238	210	0.583	0	238	130	210	170	0.199	0.105	191	174	185	181	0.128	0.098	245	166	226	176
Adal	Adal_3_s9e27	alt_end	chr2:120968969-120982182:+	-0.208	0.304	116	103	990	767	-0.201	0.102	107	87	716	501	-0.118	0.158	106	117	640	600	-0.41	0.04	97	102	813	636
Adam15	Adam15_(72)	alt_cassette	chr3:89144101-89145429:-	0.053	0.347	116	126	218	247	-0.024	0.635	262	311	375	449	-0.086	0.555	263	283	245	282	-0.078	0.423	328	346	312	322
Adam15	Adam15_(75)	alt_cassette	chr3:89144394-89145429:-	NA	NA	NA	NA	NA	NA	0.518	0	269	254	222	271	NA	NA	NA	NA	NA	NA	0.395	0.036	345	266	218	222
Adam22	Adam22_1_s21e50	alt_end	chr5:8092339-8145552:-	NA	NA	NA	NA	NA	NA	NA	NA	NA	NA	NA	NA	0.268	0	195	180	75	88	0.166	0.205	156	150	70	72
Adam22	Adam22_1_s63e69	complex	chr5:8082249-8090162:-	NA	NA	NA	NA	NA	NA	0.355	0.096	160	144	91	95	NA	NA	NA	NA	NA	NA	NA	NA	NA	NA	NA	NA
Adam28	Adam28_1_s1e13	alt_end	chr14:69257202-69273695:-	0.128	0.277	105	103	53	61	-0.279	0.234	168	185	77	70	NA	NA	NA	NA	NA	NA	-0.594	0.462	191	165	81	59
Adam32	Adam32_1_s9e34	alt_end	chr8:25946615-26031759:-	NA	NA	NA	NA	NA	NA	-0.278	0.27	99	97	85	73	-0.116	0	121	122	115	105	-0.218	0.327	113	106	112	97
Adam33	Adam33_(122)	retained_int	chr2:130879529-130879653:-	0.102	0.361	490	421	296	259	-0.074	0.192	462	511	353	333	0.562	0.297	1058	793	386	348	-0.277	0.116	533	524	449	391
Adam33	Adam33_3_s31e39	complex	chr2:130877286-130879125:-	0.207	0.418	71	64	157	146	0.113	0	103	72	278	242	NA	NA	NA	NA	NA	NA	NA	NA	NA	NA	NA	NA
Adam5	Adam5_1_s39e44	alt_end	chr8:25837564-25852569:-	0.111	0.256	83	88	43	53	NA	NA	NA	NA	NA	NA	NA	NA	NA	NA	NA	NA	NA	NA	NA	NA	NA	NA
Adamts10	Adamts10_(1104)	retained_int	chr17:33665971-33667077:+	0.349	0.234	1548	1312	71	71	-0.263	0.156	1291	1125	85	63	NA	NA	NA	NA	NA	NA	NA	NA	NA	NA	NA	NA
Adamts10	Adamts10_(120)	alt_3	chr17:33674369-33674844:+	0.008	0.168	271	244	99	98	-0.205	0	203	211	134	119	0.434	0	188	155	137	159	-0.487	0.102	159	195	155	146
Adamts10	Adamts10_(146)	alt_cassette	chr17:33680250-33680816:+	NA	NA	NA	NA	NA	NA	-0.031	0.345	130	139	373	355	-0.112	0.544	188	170	477	462	0.306	0.032	232	185	418	427
Adamts10	Adamts10_(88)	retained_int	chr17:33675118-33675208:+	-0.353	0.372	187	166	183	155	0.084	0.197	115	124	146	177	-0.026	0.29	172	159	241	202	-0.202	0.3	98	133	172	203
Adamts10	Adamts10_2_s11e15	complex	chr17:33668722-33674057:+	-0.219	0.389	60	59	75	71	-0.023	0.39	58	60	72	72	0.005	0.391	70	57	91	81	-0.035	0.715	58	56	86	88
Adamts10	Adamts10_2_s8e11	alt_end	chr17:33667234-33668742:+	0.214	0.431	328	282	88	76	-0.238	0.066	287	333	74	69	-0.267	0.058	333	347	100	88	-0.202	0.082	273	315	80	80
Adamts18	Adamts18_2_s6e50	alt_end	chr8:116294935-116368754:-	NA	NA	NA	NA	NA	NA	-0.582	0.014	59	78	95	84	NA	NA	NA	NA	NA	NA	NA	NA	NA	NA	NA	NA
Adamts6	Adamts6_(103)	alt_cassette	chr13:105190086-105217014:+	0.106	0.195	47	52	76	88	0.085	0.42	52	59	90	105	0.175	0.21	72	72	116	129	NA	NA	NA	NA	NA	NA
Adamts6	Adamts6_(137)	alt_cassette	chr13:105157020-105165721:+	0.156	0.362	86	91	104	116	0.465	0.276	81	102	82	119	-0.119	0.752	123	114	131	133	-0.093	0.506	106	95	115	103
Adamts6	Adamts6_(750)	alt_5	chr13:105235033-105252307:+	0.011	0.519	181	195	92	93	0.054	0.421	215	217	180	188	-0.045	0.273	348	423	173	174	-0.575	0.01	283	292	230	175
Adamts9	Adamts9_1_s28e36	alt_end	chr6:92722692-92743476:-	0.032	0.315	376	331	80	73	0.322	0.039	243	251	67	84	-0.017	0.561	411	377	119	110	0.011	0.419	239	265	68	83
Adamtsl1	Adamtsl1_1_s9e19	alt_end	chr4:85845286-85880168:+	-0.611	0.255	404	413	139	116	0.325	0.148	284	326	154	194	0.282	0.47	276	292	260	311	-0.224	0	218	261	236	223
Adar	Adar_(77)	alt_5	chr3:89549445-89549741:+	NA	NA	NA	NA	NA	NA	-0.439	0.205	66	93	125	147	NA	NA	NA	NA	NA	NA	-0.99	0.031	58	88	151	149
Adar	Adar_1_s0e3	alt_start	chr3:89518981-89538763:+	NA	NA	NA	NA	NA	NA	NA	NA	NA	NA	NA	NA	-0.153	0.566	172	130	745	639	NA	NA	NA	NA	NA	NA
Adarb1	Adarb1_(29)	alt_5	chr10:76774019-76775122:-	-0.127	0.325	230	242	292	286	0.077	0.284	254	217	244	225	-0.104	0.246	207	220	260	265	-0.162	0.128	242	254	286	253
Adarb1	Adarb1_(80)	alt_cassette	chr10:76822480-76880839:-	-0.266	0.245	276	294	151	145	-0.068	0.141	459	436	159	135	0.166	0.034	662	675	208	233	-0.009	0.295	535	521	181	171
Adat1	Adat1_1_s17e21	alt_end	chr8:114490807-114496004:-	0.147	0.066	71	69	86	96	0.078	0.289	85	81	97	102	-0.113	0.403	105	107	118	117	0.094	0.281	116	106	120	116
Adc	Adc_(197_174)	twin_cassett	chr4:128628016-128639327:-	0.093	0.231	666	594	174	178	0.009	0.812	721	704	283	261	0.299	0.076	1128	960	308	315	-0.139	0.475	778	714	303	274
Adc	Adc_2_s15e18	alt_end	chr4:128623300-128624702:-	-0.295	0.015	189	187	141	115	0.015	0.181	192	154	159	145	0.245	0.516	213	218	162	176	-0.051	0.529	174	170	158	154
Adck5	Adck5_(61)	retained_int	chr15:76425040-76425103:+	-0.159	0.195	160	170	390	343	-0.304	0	296	324	570	521	-0.051	0.321	328	344	869	807	-0.201	0.302	366	363	693	648
Adcy1	Adcy1_1_s0e32	alt_start	chr11:6963491-7060208:+	-0.027	0.384	128	116	256	228	0.187	0	306	241	368	356	0.291	0	431	339	469	439	0.068	0.337	315	281	414	378
Adcy10	Adcy10_3_s66e70	alt_end	chr1:167505826-167506904:+	-0.018	0.286	125	125	74	70	0.12	0.67	181	178	89	84	0.581	0	330	256	94	107	0.244	0.057	243	191	92	86
Adcy4	Adcy4_(47)	alt_5	chr14:56402547-56402776:-	0.057	0.499	1594	1449	649	594	-0.079	0.246	2378	2505	1132	1146	0.077	0.015	3571	2438	1458	1056	0.129	0.109	2226	1847	1044	913
Adcy7	Adcy7_(1874)	retained_int	chr8:90851672-90853548:+	-0.066	0.455	44	52	571	681	NA	NA	NA	NA	NA	NA	NA	NA	NA	NA	NA	NA	NA	NA	NA	NA	NA	NA
Adcyap1	Adcyap1_1_s0e5	alt_start	chr17:93598360-93599352:+	0.085	0.529	72	86	60	72	-0.276	0.058	99	91	101	80	0.165	0.196	129	105	93	89	0.573	0.148	120	103	96	101
Adcyap1r1	Adcyap1r1_(84)	alt_cassette	chr6:55435027-55444070:+	-0.272	0.054	125	145	146	139	-0.056	0.519	211	187	191	167	0.173	0.136	214	207	183	191	0.048	0.623	226	201	210	183
Add1	Add1_(37)	alt_cassette	chr5:34971162-34973118:+	1	0.049	198	165	134	169	0.968	0	245	201	105	146	0.268	0.01	150	140	147	167	0.518	0	196	213	139	212
Add1	Add1_(87)	alt_cassette	chr5:34962783-34967927:+	0.17	0	1543	1422	606	661	0.064	0.308	1972	1931	734	740	0.238	0.02	2147	1882	783	770	0.018	0.434	1986	1987	764	781
Add1	Add1_(92)	alt_5	chr5:34959463-34961998:+	-0.637	0	399	441	287	203	-0.72	0.101	287	244	299	197	0.187	0.364	294	260	278	252	-0.701	0.014	231	263	356	282
Add2	Add2_1_s0e3	alt_start	chr6:85978721-86028108:+	NA	NA	NA	NA	NA	NA	NA	NA	NA	NA	NA	NA	0.064	0.24	92	93	126	146	NA	NA	NA	NA	NA	NA
Add2	Add2_2_s29e37	alt_end	chr6:86057980-86069549:+	0.125	0.059	132	129	89	111	NA	NA	NA	NA	NA	NA	0.124	0.133	275	240	117	117	NA	NA	NA	NA	NA	NA
Add3	Add3_(96)	alt_cassette	chr19:53317117-53319487:+	-0.492	0	1988	2395	504	420	-0.524	0	2235	2704	406	325	-0.456	0.053	1846	1831	499	403	-0.596	0.075	1853	2348	421	314
Adhfe1	Adhfe1_(41)	alt_cassette	chr1:9540025-9543003:+	0.541	0.038	346	128	834	392	0.331	0	375	139	787	386	-0.066	0.644	222	175	509	411	-0.019	0.721	281	167	606	391
Adipor1	Adipor1_1_s0e5	alt_start	chr1:136312043-136319497:+	-0.213	0.139	316	342	535	503	-0.503	0	436	428	1080	761	-0.03	0.645	327	337	520	548	-0.554	0	422	484	1100	896
Adipor2	Adipor2_1_s0e5	alt_start	chr6:119320426-119367501:-	0.687	0	898	597	333	336	0.085	0.162	956	592	485	446	0.618	0.048	623	463	184	219	0.047	0.162	750	666	204	292
Adk	Adk_1_s0e7	alt_start	chr14:21871854-21911588:+	-0.59	0.019	326	361	881	707	-0.735	0.016	287	308	689	465	NA	NA	NA	NA	NA	NA	-0.848	0	221	273	1020	704
Adora1	Adora1_(813)	retained_int	chr1:136130989-136131804:-	-0.231	0.587	817	799	115	106	-0.108	0.224	1273	1272	141	131	0.196	0.042	1221	1114	174	188	0.384	0.075	1320	1198	133	144
Adora3	Adora3_1_s1e15	alt_end	chr3:105673929-105726960:+	0.266	0.228	92	103	79	100	0.208	0.041	116	117	122	161	0.093	0.404	149	139	152	145	-0.082	0.508	152	144	147	142
Adra1b	Adra1b_(150)	alt_cassette	chr11:43650362-43714595:-	NA	NA	NA	NA	NA	NA	0.125	0.012	67	57	100	92	-0.483	0.254	76	79	119	113	0.023	0.499	61	53	127	111
Adra1b	Adra1b_1_s0e8	alt_start	chr11:43649783-43714712:-	NA	NA	NA	NA	NA	NA	NA	NA	NA	NA	NA	NA	0.146	0.628	770	840	299	209	NA	NA	NA	NA	NA	NA
Adrb3	Adrb3_(58)	alt_3	chr8:28336941-28337197:-	-0.087	0.319	77	81	65	65	0.063	0.347	96	87	79	74	NA	NA	NA	NA	NA	NA	NA	NA	NA	NA	NA	NA
Adrbk1	Adrbk1_(72)	alt_cassette	chr19:4294926-4305901:-	-0.16	0	926	880	269	226	0.253	0.014	1338	1017	168	148	0.278	0.495	967	924	180	183	-0.008	0.675	1113	1049	221	217
Adrbk2	Adrbk2_2_s12e44	alt_end	chr5:113339497-113390606:-	0.089	0.411	224	184	87	73	0.469	0.012	272	251	107	123	-0.018	0.541	303	244	147	124	0.253	0.101	240	215	135	142
Adrm1	Adrm1_(124_87)	twin_cassett	chr2:179907677-179909569:+	0.516	0.03	275	254	1677	2048	-0.438	0.115	393	439	3399	3109	0.4	0.013	514	471	1808	2002	-0.043	0.504	403	440	2851	3146
Adrm1	Adrm1_(82)	alt_3	chr2:179909651-179909947:+	NA	NA	NA	NA	NA	NA	NA	NA	NA	NA	NA	NA	NA	NA	NA	NA	NA	NA	-0.029	0.251	94	119	950	1061
Adss	Adss_1_s0e25	alt_start	chr1:179697935-179726640:-	0.562	0	55	50	942	1421	0.672	0	64	68	702	1163	0.299	0	79	81	746	1044	0.829	0	84	67	618	891
Aebp2	Aebp2_(531)	retained_int	chr6:140599303-140599836:+	0.217	0.39	55	62	443	495	0.114	0.055	53	55	361	469	0.416	0.184	68	72	399	468	0.081	0.296	51	52	384	429
Aen	Aen_(113)	complex	chr7:86040900-86047229:+	-0.872	0	43	85	151	183	NA	NA	NA	NA	NA	NA	NA	NA	NA	NA	NA	NA	NA	NA	NA	NA	NA	NA
Aen	Aen_(487)	alt_cassette	chr7:86040900-86050728:+	1.397	0	236	165	330	579	0.986	0	197	112	405	487	1.865	0	234	123	319	538	1.408	0	277	117	380	455
Aen	Aen_1_s0e5	alt_start	chr7:86040812-86047115:+	0.04	0.293	621	532	653	583	-0.355	0.125	773	656	570	417	0.098	0.616	828	668	776	536	-0.212	0.041	754	619	603	438
Aes	Aes_1_s0e4	alt_start	chr10:81022304-81023963:+	-0.288	0.251	336	256	1817	1215	-0.539	0.033	407	346	3287	2098	-0.157	0.771	568	467	1849	1773	-0.192	0.254	430	370	3423	2654
Afap1l2	Afap1l2_(54)	alt_cassette	chr19:57024756-57082640:-	0.339	0.072	188	171	175	201	-0.003	0.261	262	291	460	455	-0.262	0.485	278	308	507	561	-0.039	0.406	308	294	593	514
Aff1	Aff1_1_s0e9	complex	chr5:104121438-104212142:+	0.142	0.541	149	152	797	778	-0.333	0.034	165	179	1732	1527	-0.179	0.042	222	258	943	979	-0.097	0.18	198	201	1459	1328
Aff4	Aff4_1_s0e39	alt_start	chr11:53164334-53224417:+	0.24	0.29	155	155	1223	1344	-0.238	0.083	110	131	1325	1251	0.158	0.18	142	136	1091	1269	0.112	0.657	121	134	1111	1175
Afg3l1	Afg3l1_(116)	alt_cassette	chr8:126022598-126025132:+	-0.367	0	62	79	247	226	-0.477	0	74	86	256	214	-0.408	0.159	113	131	222	225	0.362	0.274	103	94	221	237
Afm	Afm_2_s21e31	alt_end	chr5:90977900-90982570:+	NA	NA	NA	NA	NA	NA	NA	NA	NA	NA	NA	NA	NA	NA	NA	NA	NA	NA	0.006	0.589	300	294	55	52
Afmid	Afmid_(89)	alt_3	chr11:117671117-117673862:+	0.286	0.188	241	99	3079	1536	0.056	0.164	280	159	4018	2470	-0.32	0.145	220	150	2669	1598	0.101	0.146	303	207	3791	2871
Afmid	Afmid_1_s17e32	complex	chr11:117693890-117699806:+	0.538	0.106	55	51	220	260	0.045	0.303	47	58	234	304	0.414	0.377	82	84	282	301	0.326	0.358	67	69	247	277
Afmid	Afmid_1_s29e32	alt_end	chr11:117697826-117699806:+	-0.147	0.505	115	146	91	118	-0.262	0.013	102	130	113	114	-0.061	0.209	88	102	199	195	-0.444	0	110	154	162	147
Afmid	Afmid_1_s4e33	alt_end	chr11:117673862-117693890:+	1.169	0	4432	2335	160	189	1.305	0	6346	4290	145	215	0.634	0	4188	2848	180	181	0.836	0	6005	4814	172	235
Aftph	Aftph_(1561)	alt_5	chr11:20592591-20598315:-	0.549	0	676	766	192	302	0.287	0.102	729	778	240	315	0.105	0.01	532	542	235	256	0.086	0.096	634	566	301	290
Aftph	Aftph_1_s9e14	alt_end	chr11:20585087-20608683:-	-0.267	0.102	811	935	42	44	NA	NA	NA	NA	NA	NA	NA	NA	NA	NA	NA	NA	NA	NA	NA	NA	NA	NA
Agap1	Agap1_(159)	alt_cassette	chr1:91640471-91685737:+	0.158	0	475	459	626	690	0.356	0	1085	932	958	1070	-0.002	0.529	829	769	826	798	0.338	0.034	943	867	853	957
Agap2	Agap2_(60)	alt_cassette	chr10:126526414-126527482:+	-0.747	0.051	89	119	114	98	-0.154	0.316	100	92	80	69	-0.275	0.217	133	127	100	87	-0.719	0.02	107	104	132	80
Agap3	Agap3_(171_138)	twin_cassett	chr5:23998944-24005475:+	-0.335	0.112	861	912	421	395	-0.054	0.269	1787	1860	655	631	-0.077	0.307	1625	1637	670	652	-0.247	0.014	1616	1679	672	614
Agap3	Agap3_1_s15e23	alt_end	chr5:23985607-24007865:+	-1.283	0	272	306	192	94	-1.268	0	465	442	322	126	-0.939	0	333	376	162	99	-0.698	0	402	467	240	166
Agbl2	Agbl2_(923)	alt_3	chr2:90653509-90656420:+	0.28	0.37	53	59	66	74	NA	NA	NA	NA	NA	NA	0.058	0.547	203	210	91	90	NA	NA	NA	NA	NA	NA
Agbl2	Agbl2_1_s0e6	alt_start	chr2:90622883-90623522:+	-0.942	0	84	87	402	261	-0.125	0.24	145	146	237	190	-0.74	0.152	162	185	621	443	0.278	0.546	202	164	301	242
Agbl2	Agbl2_6_s46e54	alt_end	chr2:90668645-90674594:+	-0.009	0.353	102	98	93	83	-0.467	0.095	110	107	90	70	-0.242	0.082	143	135	160	126	0.206	0.208	122	107	109	113
Agbl3	Agbl3_1_s19e40	alt_end	chr6:34753611-34796983:+	-0.194	0.298	141	147	357	331	-0.543	0.145	136	135	288	182	0.076	0.622	198	214	278	266	-0.439	0.303	184	165	311	249
Agbl5	Agbl5_(216)	retained_int	chr5:31192753-31192971:+	0.146	0	81	61	66	61	0.173	0	103	75	104	90	0.59	0	117	92	87	102	-0.047	0.612	97	85	99	100
Agbl5	Agbl5_(593)	retained_int	chr5:31191897-31192492:+	-0.084	0.6	259	233	97	89	-0.197	0.541	372	363	86	82	0.003	0.534	467	507	121	129	-0.083	0.405	428	405	112	99
Agbl5	Agbl5_(87)	alt_cassette	chr5:31193143-31193432:+	NA	NA	NA	NA	NA	NA	-0.743	0	71	88	220	149	-0.252	0.054	79	85	253	234	-0.487	0.011	76	77	245	192
Agbl5	Agbl5_1_s0e3	alt_start	chr5:31191224-31192492:+	0.075	0.546	193	199	159	154	-0.184	0.286	413	438	175	164	-0.11	0.157	609	566	327	244	0.081	0.319	557	454	220	188
Agbl5	Agbl5_4_s18e27	alt_end	chr5:31195834-31198353:+	NA	NA	NA	NA	NA	NA	-0.01	0.474	284	258	100	89	0.424	0.038	324	285	107	126	0.279	0.139	267	238	109	117
Agbl5	Agbl5_4_s27e30	alt_end	chr5:31198353-31205581:+	NA	NA	NA	NA	NA	NA	0.131	0.28	364	320	86	81	-0.03	0.173	309	312	112	99	-0.324	0.026	320	299	124	94
Agbl5	Agbl5_4_s30e33	alt_end	chr5:31205581-31207188:+	-0.175	0.122	195	192	76	66	0.001	0.546	305	276	74	64	NA	NA	NA	NA	NA	NA	-0.272	0.281	303	293	84	75
Agfg1	Agfg1_(62)	alt_3	chr1:82879012-82879818:+	0.257	0	162	161	1735	2101	0.494	0	119	101	1809	2181	-0.186	0.252	130	155	1553	1738	0.36	0.035	121	118	1643	2078
Agfg1	Agfg1_(93)	alt_cassette	chr1:82882762-82889998:+	-0.025	0.717	569	635	1385	1703	0.271	0.019	543	567	1176	1444	0.159	0	757	669	1083	1213	0.512	0.109	571	541	1085	1397
Agfg2	Agfg2_1_s9e29	alt_end	chr5:138092081-138104663:-	0.205	0.246	76	80	242	283	-0.055	0.379	77	83	340	345	-0.18	0.579	102	106	262	287	0.225	0	110	102	302	334
Agk	Agk_1_s5e16	alt_end	chr6:40297450-40318674:+	-0.423	0	329	363	76	65	-0.219	0	189	210	64	61	0.334	0.062	306	291	98	113	0.12	0.464	200	218	65	71
Agl	Agl_(608)	retained_int	chr3:116510335-116510945:-	-0.369	0	1463	871	1913	907	-0.286	0.041	1590	847	1749	752	0.318	0.414	1415	1018	1030	736	0.037	0.691	1901	1040	1368	730
Agl	Agl_2_s9e34	alt_end	chr3:116483643-116493923:-	0.403	0.006	4551	2814	522	423	0.388	0	4169	2338	291	216	0.272	0.311	3875	2878	473	461	0.426	0	4092	2570	422	349
Agpat1	Agpat1_1_s0e5	alt_start	chr17:34742826-34747389:+	0.026	0.547	154	139	768	672	-0.704	0.034	245	284	1566	1173	-0.077	0.804	547	354	905	806	-0.038	0.277	268	246	1521	1192
Agpat2	Agpat2_2_s10e14	alt_end	chr2:26449106-26450299:-	-0.914	0.112	1596	2098	121	105	0.407	0.422	2998	2147	173	145	-0.33	0.292	759	1236	137	156	-0.716	0	474	1269	148	161
Agpat3	Agpat3_1_s0e11	complex	chr10:77750798-77760907:-	0.023	0.316	260	241	156	152	0.054	0.549	373	378	496	496	0.399	0.009	595	489	753	918	0.309	0.195	440	366	774	703
Agpat9	Agpat9_(95)	retained_int	chr5:101275576-101275673:+	0.836	0	101	74	101	122	0.269	0.086	98	75	157	149	-0.022	0.282	126	121	192	159	0.31	0.122	121	88	146	127
Agpat9	Agpat9_1_s0e4	alt_start	chr5:101275247-101275490:+	0.178	0.501	152	136	438	371	0.305	0.109	291	216	355	335	-0.121	0.188	233	225	440	389	-0.43	0	220	241	388	321
Agrp	Agrp_(163)	alt_5	chr8:108148375-108161179:-	0.065	0.127	94	87	453	432	NA	NA	NA	NA	NA	NA	-0.302	0.133	78	108	500	470	NA	NA	NA	NA	NA	NA
Agrp	Agrp_1_s0e10	alt_start	chr8:108091626-108161374:-	NA	NA	NA	NA	NA	NA	0.09	0.395	122	115	827	806	0.034	0.404	138	129	977	930	0.22	0.191	81	77	735	794
Agrp	Agrp_1_s4e17	alt_end	chr8:108090597-108148375:-	-0.513	0	103	154	125	126	-0.532	0	84	125	143	146	-0.135	0.06	105	143	185	187	-0.071	0.208	122	135	152	147
Agtpbp1	Agtpbp1_(38)	alt_cassette	chr13:59615656-59626506:-	-1.052	0	113	191	953	772	-1.309	0	65	169	637	656	-0.516	0	96	156	698	747	-0.72	0	96	187	811	846
Agtpbp1	Agtpbp1_1_s0e6	alt_start	chr13:59645812-59658680:-	-0.092	0.365	84	94	2371	2195	-0.176	0.633	166	168	2920	3256	-0.435	0	200	206	4057	3056	-0.447	0.252	197	214	3063	2692
Agtpbp1	Agtpbp1_2_s12e19	alt_end	chr13:59596693-59633373:-	0.2	0.292	925	861	67	67	0.41	0.01	707	782	79	106	-0.419	0.306	709	821	125	120	-0.126	0.319	869	969	109	113
Agtpbp1	Agtpbp1_2_s37e41	alt_end	chr13:59583877-59596693:-	0.506	0	906	808	60	75	0.126	0.226	711	712	54	59	0.087	0.497	648	701	95	103	0.026	0.504	785	894	82	90
Agtpbp1	Agtpbp1_2_s56e61	alt_end	chr13:59550895-59561829:-	0.383	0	519	370	121	117	0.24	0.178	324	292	124	133	0.188	0.195	368	337	167	172	0.505	0.072	439	380	143	155
Agxt2	Agxt2_1_s13e17	complex	chr15:10311182-10317941:+	0.029	0.393	231	220	176	174	-0.109	0.304	355	408	442	475	-0.541	0.007	350	351	741	564	-0.206	0.142	389	432	516	461
Agxt2l2	Agxt2l2_(73)	retained_int	chr11:51405595-51405670:+	0.545	0.017	262	211	88	99	-0.053	0.357	308	328	130	132	-0.198	0.364	332	357	121	125	0.248	0.088	427	382	140	141
Agxt2l2	Agxt2l2_2_s24e29	alt_end	chr11:51414124-51416771:+	0.484	0.085	191	145	293	285	-0.214	0.146	159	155	334	294	0.193	0	237	222	249	274	0.049	0.616	219	217	362	326
Ahcyl2	Ahcyl2_1_s0e13	alt_start	chr6:29813142-29820567:+	0.346	0.135	71	63	160	165	0.332	0.251	81	80	176	198	0.118	0.186	105	103	142	166	0.235	0.012	84	90	144	191
Ahcyl2	Ahcyl2_1_s10e42	alt_end	chr6:29815106-29861364:+	0.327	0.205	79	78	508	561	0.511	0.127	95	91	563	693	-0.144	0.11	101	123	503	550	0.286	0.173	109	111	525	637
Ahcyl2	Ahcyl2_1_s8e13	complex	chr6:29813231-29820588:+	NA	NA	NA	NA	NA	NA	-0.182	0.412	163	169	55	54	NA	NA	NA	NA	NA	NA	NA	NA	NA	NA	NA	NA
Ahi1	Ahi1_1_s0e39	alt_start	chr10:20672469-20760991:+	0.063	0.171	71	64	125	138	0.442	0	84	71	115	139	-0.128	0.081	72	82	148	151	0.283	0.069	64	58	128	140
Ahnak	Ahnak_(149)	alt_cassette	chr19:9111748-9151065:+	NA	NA	NA	NA	NA	NA	-0.368	0.541	717	670	207	193	-0.097	0.559	1056	1161	156	185	0.268	0.282	1105	909	203	191
Ahnak	Ahnak_1_s7e11	alt_end	chr19:9075353-9151409:+	0.26	0.181	273	285	2963	3438	0.724	0.029	320	250	3392	4977	0.002	0.331	167	200	2442	3094	0.56	0	228	235	2569	4090
AI118078	AI118078_(120)	alt_cassette	chr9:55228674-55245547:+	-0.062	0.171	99	99	89	84	0.188	0.444	204	193	112	111	0.272	0.158	254	218	139	135	0.292	0.255	262	228	135	131
AI118078	AI118078_(1851)	retained_int	chr9:55283060-55284913:+	-0.219	0.157	227	238	130	115	0.336	0	446	340	135	133	0.257	0.136	438	396	166	168	-0.115	0.011	438	373	169	130
AI182371	AI182371_2_s18e23	alt_end	chr2:34937413-34940690:-	NA	NA	NA	NA	NA	NA	-0.044	0.169	90	118	112	114	0.039	0.251	175	147	175	157	-0.105	0.316	131	131	130	118
AI314180	AI314180_(104)	alt_cassette	chr4:58898370-58925347:-	-0.416	0	780	594	1545	872	-0.407	0	950	707	1380	811	-0.285	0.113	566	491	1151	834	-0.147	0.073	820	640	1382	937
AI314180	AI314180_1_s1e5	alt_start	chr4:58917979-58925347:-	-0.454	0	159	101	522	234	-0.729	0.013	126	86	523	244	-0.364	0	92	84	326	236	-1.075	0	78	105	521	286
AI314180	AI314180_1_s21e108	alt_end	chr4:58848993-58874396:-	-1.13	0	62	94	3922	2529	-0.969	0	65	79	3643	2290	-0.965	0	130	169	3389	2546	-0.902	0	153	194	3237	2299
AI316807	AI316807_(59)	alt_cassette	chr8:23584052-23586977:-	0.051	0.539	484	543	118	131	0.465	0.092	679	566	100	103	-0.383	0.083	420	548	132	139	-0.524	0.121	754	801	133	111
AI413782	AI413782_(57)	alt_cassette	chr12:88594208-88597434:-	NA	NA	NA	NA	NA	NA	NA	NA	NA	NA	NA	NA	NA	NA	NA	NA	NA	NA	0.101	0.319	56	74	277	406
AI413782	AI413782_1_s0e5	alt_start	chr12:88604947-88607206:-	0.244	0	78	81	362	472	0.502	0	68	74	296	473	0.398	0.015	80	83	364	462	0.614	0	85	74	362	476
AI451617	AI451617_(476)	alt_cassette	chr7:111632787-111656184:-	0.314	0.053	59	64	76	123	0.463	0.128	53	69	94	154	NA	NA	NA	NA	NA	NA	NA	NA	NA	NA	NA	NA
AI597468	AI597468_1_s5e9	alt_end	chr10:84577632-84583363:+	-0.119	0.126	88	93	936	957	0.219	0.481	107	113	476	509	-0.013	0.647	132	125	684	686	-0.327	0.17	127	149	515	512
AI842396	AI842396_(64)	alt_cassette	chr11:70504054-70509365:-	0.088	0.047	77	104	79	133	0.28	0.045	184	195	86	112	-0.078	0.547	153	200	81	109	0.383	0.1	221	221	109	127
AI842396	AI842396_(69)	complex	chr11:70509450-70513559:-	NA	NA	NA	NA	NA	NA	0.084	0.345	304	212	170	132	NA	NA	NA	NA	NA	NA	NA	NA	NA	NA	NA	NA
AI846148	AI846148_1_s9e13	alt_end	chr19:7432179-7448146:-	0.377	0.274	203	189	111	115	0.434	0.034	263	216	113	123	0.061	0.476	262	243	179	167	0.344	0	232	205	132	150
AI894139	AI894139_(121)	alt_5	chr6:47907601-47912523:+	0.386	0	119	77	101	95	0.051	0.401	152	91	157	103	NA	NA	NA	NA	NA	NA	NA	NA	NA	NA	NA	NA
AI894139	AI894139_2_s14e19	alt_end	chr6:47903581-47907601:+	-0.033	0.337	155	119	87	65	0.066	0.191	206	151	85	67	NA	NA	NA	NA	NA	NA	NA	NA	NA	NA	NA	NA
AI894139	AI894139_2_s6e11	alt_end	chr6:47895961-47903581:+	-0.062	0.404	156	119	208	153	-0.105	0.271	156	140	135	115	0.078	0.581	160	151	161	149	-0.031	0.506	170	160	149	141
Aifm2	Aifm2_(176)	alt_cassette	chr10:61198406-61201146:+	0.139	0.128	127	119	439	465	0.126	0.214	181	174	482	515	-0.106	0.51	151	152	441	413	0.291	0.317	192	179	443	451
Aifm2	Aifm2_1_s0e5	alt_start	chr10:61178035-61188603:+	0.474	0.01	298	257	128	139	0.074	0.041	273	270	205	239	0.085	0.403	288	332	127	152	0.034	0.612	425	506	175	207
Aig1	Aig1_1_s0e7	alt_start	chr10:13549204-13588636:-	-0.018	0.39	64	78	165	195	-0.076	0.374	57	80	164	230	0.19	0.14	87	89	161	184	0.134	0.211	64	80	188	274
Aig1	Aig1_2_s15e20	alt_end	chr10:13366860-13373391:-	-0.031	0.642	284	331	78	96	-0.483	0.017	171	279	89	109	-0.191	0.146	274	345	123	139	-0.265	0.05	208	308	122	134
Aire	Aire_(177)	alt_cassette	chr10:77497452-77499429:-	NA	NA	NA	NA	NA	NA	-0.064	0.366	275	277	663	651	-0.127	0.051	300	322	801	752	0.184	0	361	297	674	659
Ak1	Ak1_1_s0e5	alt_start	chr2:32477264-32483970:+	-0.268	0.057	618	475	1162	749	0.004	0.649	577	399	1064	690	-0.026	0.715	583	457	980	784	-0.118	0.109	600	485	958	743
Ak1	Ak1_1_s0e9	alt_start	chr2:32483970-32485368:+	-0.29	0.133	248	224	5362	4137	-0.308	0.107	367	315	5791	4224	0.016	0.387	453	436	4300	4128	0.004	0.4	461	386	5523	4850
Ak2	Ak2_1_s11e15	alt_end	chr4:128685473-128688773:+	-0.806	0.017	449	681	148	133	-0.562	0.191	462	570	133	133	-0.797	0.082	351	456	191	163	-0.602	0	259	414	152	148
Ak3l1	Ak3l1_(154)	alt_5	chr4:101092006-101092333:+	-0.003	0.301	1490	1395	1557	1414	-0.041	0	2664	2967	2172	2272	0.064	0.607	3853	3162	2793	2247	-0.09	0.473	2990	2593	2479	2062
Akap1	Akap1_(107)	alt_cassette	chr11:88702616-88705572:-	0.901	0	585	413	100	129	0.809	0	814	544	106	138	0.483	0	670	531	134	154	0.714	0	962	812	116	168
Akap1	Akap1_1_s0e5	alt_start	chr11:88707179-88725900:-	NA	NA	NA	NA	NA	NA	-0.358	0.043	183	162	331	233	0.218	0.414	263	229	285	260	0.022	0.542	229	207	356	316
Akap13	Akap13_2_s9e15	alt_end	chr7:82724664-82747862:+	0.244	0.173	948	910	70	79	0.327	0.057	1067	1072	63	82	-0.011	0.571	987	1071	87	95	-0.096	0.267	911	991	91	88
Akap2	Akap2_(179)	alt_cassette	chr4:57869909-57905740:+	0.381	0.432	124	120	508	453	NA	NA	NA	NA	NA	NA	NA	NA	NA	NA	NA	NA	-0.278	0.085	129	153	519	484
Akap2	Akap2_(39)	alt_cassette	chr4:57896074-57905740:+	-0.236	0.252	158	181	128	130	-0.11	0.459	202	199	137	134	-0.208	0.207	260	263	165	154	-0.238	0.283	257	240	166	149
Akap2	Akap2_1_s0e4	alt_start	chr4:57447346-57581241:+	0.757	0.025	197	182	96	137	0.174	0.228	634	583	174	187	0.235	0.006	590	508	175	214	0.268	0.037	598	476	177	202
Akap6	Akap6_1_s0e7	alt_start	chr12:53800369-53981625:+	0.209	0.262	803	758	70	73	-0.243	0.291	454	518	83	80	0.029	0.421	808	750	114	110	-0.05	0.621	618	542	102	97
Akap7	Akap7_(236)	retained_int	chr10:24890208-24890446:-	NA	NA	NA	NA	NA	NA	-0.023	0.686	44	51	97	118	NA	NA	NA	NA	NA	NA	NA	NA	NA	NA	NA	NA
Akap7	Akap7_1_s0e17	alt_start	chr10:24891054-25018969:-	0.5	0	172	156	427	516	0.064	0.126	207	183	372	422	-0.078	0.519	231	246	388	419	0.228	0	229	193	405	480
Akap8	Akap8_(33_280)	twin_cassett	chr17:32453612-32455715:-	0.369	0	486	387	339	375	-0.021	0.801	513	408	450	474	0.363	0	613	505	272	302	0.296	0.029	480	431	417	448
Akap8	Akap8_(888)	alt_3	chr17:32449318-32451055:-	-0.168	0.546	93	106	151	168	0.175	0.194	124	121	151	164	0.19	0.357	201	168	163	169	0.434	0	135	114	145	178
Akap8l	Akap8l_(100)	retained_int	chr17:32475299-32475401:-	0.334	0.031	88	73	472	526	0.266	0.01	116	88	651	667	0.45	0	79	78	349	495	0.1	0	84	85	494	642
Akap9	Akap9_(54)	alt_cassette	chr5:3951734-3954791:+	-0.059	0	103	113	1002	1022	-0.324	0.373	75	80	761	771	0.35	0.441	102	105	779	869	0.053	0.278	82	78	786	858
Akna	Akna_1_s0e5	alt_start	chr4:63059273-63071748:-	NA	NA	NA	NA	NA	NA	-0.127	0.29	238	291	287	326	0.136	0.008	305	286	314	338	-0.329	0.111	248	249	371	333
Akr1c18	Akr1c18_(78)	alt_cassette	chr13:4141495-4143535:-	-0.545	0.128	101	112	151	78	0.14	0.287	105	85	123	113	0.109	0.397	145	139	154	155	0.233	0.194	110	95	144	147
Akr1c20	Akr1c20_(80)	alt_5	chr13:4510529-4511912:-	0.013	0.714	394	344	129	103	0.101	0.159	364	291	133	112	0.213	0.533	510	492	155	148	0.271	0.042	420	345	105	111
Akr1c20	Akr1c20_2_s14e20	alt_end	chr13:4486217-4506926:-	NA	NA	NA	NA	NA	NA	NA	NA	NA	NA	NA	NA	0.146	0.153	70	65	189	201	NA	NA	NA	NA	NA	NA
Akr1e1	Akr1e1_(168)	alt_cassette	chr13:4602043-4608330:-	0.247	0.116	203	212	863	987	0.332	0	304	314	619	893	0.211	0.428	370	412	616	728	0.25	0.058	367	359	755	962
Akt1s1	Akt1s1_1_s0e5	alt_start	chr7:52104607-52105645:+	0.355	0.073	240	226	540	599	-0.188	0.184	228	222	757	657	-0.244	0	200	236	644	630	-0.171	0.071	228	238	854	766
Aktip	Aktip_1_s0e5	alt_start	chr8:93655027-93658356:-	-0.072	0.319	846	825	88	78	0.245	0.017	1179	1159	148	176	-0.067	0.575	1325	1260	172	204	-0.275	0.059	1242	1134	222	162
Aktip	Aktip_1_s5e10	complex	chr8:93655027-93657819:-	-0.146	0.201	351	399	236	239	0.357	0.066	543	518	383	435	-0.118	0.076	386	475	311	354	0.126	0.069	822	673	427	410
Alad	Alad_(64)	alt_5	chr4:62175294-62180893:-	NA	NA	NA	NA	NA	NA	NA	NA	NA	NA	NA	NA	0.089	0.278	348	310	344	349	NA	NA	NA	NA	NA	NA
Alas1	Alas1_1_s0e5	alt_start	chr9:106149309-106150187:-	-0.45	0	88	86	1341	818	-0.029	0.148	104	104	1151	960	-0.124	0.162	135	119	1302	895	-0.536	0.168	134	107	1698	1146
Alas2	Alas2_(44)	alt_3	chrX:146986887-146987546:+	-1.204	0.12	108	116	253	203	NA	NA	NA	NA	NA	NA	-0.094	0.059	123	127	155	121	NA	NA	NA	NA	NA	NA
Aldh16a1	Aldh16a1_(103)	alt_cassette	chr7:52404110-52409761:-	0.435	0	426	301	341	318	-0.017	0.534	133	117	455	405	0.525	0.017	349	271	452	459	0.093	0.812	158	184	519	460
Aldh16a1	Aldh16a1_(362)	alt_5	chr7:52404110-52405033:-	NA	NA	NA	NA	NA	NA	0.566	0	75	55	78	82	NA	NA	NA	NA	NA	NA	NA	NA	NA	NA	NA	NA
Aldh1a3	Aldh1a3_2_s15e29	alt_end	chr7:73535778-73554051:-	0.47	0.099	197	198	55	73	0.607	0.131	187	153	56	58	0.132	0.053	191	177	60	64	NA	NA	NA	NA	NA	NA
Aldh1l1	Aldh1l1_(72)	alt_5	chr6:90500891-90507195:+	-0.659	0.372	97	119	210	230	-0.104	0	126	122	222	192	NA	NA	NA	NA	NA	NA	NA	NA	NA	NA	NA	NA
Aldh2	Aldh2_1_s21e27	alt_end	chr5:122017695-122020612:-	-0.13	0.21	1934	2354	71	76	NA	NA	NA	NA	NA	NA	NA	NA	NA	NA	NA	NA	-0.733	0.035	1878	2560	103	92
Aldh3a1	Aldh3a1_(131)	alt_5	chr11:61022283-61025728:+	-0.944	0.009	38	100	37	56	NA	NA	NA	NA	NA	NA	NA	NA	NA	NA	NA	NA	NA	NA	NA	NA	NA	NA
Aldoc	Aldoc_1_s0e4	alt_start	chr11:78136681-78137891:+	NA	NA	NA	NA	NA	NA	NA	NA	NA	NA	NA	NA	NA	NA	NA	NA	NA	NA	-0.217	0	94	93	1030	837
Alg11	Alg11_(125)	complex	chr8:23172588-23175597:+	NA	NA	NA	NA	NA	NA	-0.837	0.053	46	56	329	263	NA	NA	NA	NA	NA	NA	NA	NA	NA	NA	NA	NA
Alg13	Alg13_1_s1e6	complex	chrX:140752664-140754545:+	0.32	0.554	202	227	83	97	-0.032	0.37	130	157	117	130	0.054	0.8	158	167	133	112	-0.24	0.061	153	171	139	131
Alg13	Alg13_2_s8e59	alt_end	chrX:140756693-140808991:+	0.109	0.04	209	212	297	333	0.158	0.234	255	246	215	229	0.116	0.355	230	249	269	297	0.002	0.286	236	242	258	294
Alg3	Alg3_(100)	alt_cassette	chr16:20608962-20610615:-	NA	NA	NA	NA	NA	NA	-0.715	0	91	109	445	328	NA	NA	NA	NA	NA	NA	NA	NA	NA	NA	NA	NA
Alg9	Alg9_(71)	alt_cassette	chr9:50587209-50596257:+	0.268	0.077	136	129	298	357	0.208	0.203	397	382	387	419	0.412	0.036	489	445	309	376	0.457	0	564	463	368	438
Alkbh1	Alkbh1_(138)	alt_cassette	chr12:88781364-88784591:-	NA	NA	NA	NA	NA	NA	0.055	0.398	348	323	176	183	-0.256	0.242	369	438	183	184	0.432	0.008	415	377	149	173
Alkbh1	Alkbh1_(54)	alt_3	chr12:88772488-88775068:-	0.074	0.323	105	118	144	166	0.324	0.047	113	109	128	159	-0.02	0.215	93	109	109	121	0.106	0.388	109	120	121	136
Alkbh1	Alkbh1_(73)	alt_cassette	chr12:88781364-88782592:-	0.42	0.162	72	58	261	262	-0.4	0.397	147	148	346	336	0.119	0.444	174	196	349	394	0.309	0.257	218	187	379	356
Alkbh3	Alkbh3_(419)	alt_5	chr2:93848749-93850839:-	-0.102	0	194	225	361	344	-0.293	0.395	346	347	410	388	-0.193	0.427	282	313	312	337	0.336	0.01	432	400	444	487
Alkbh3	Alkbh3_1_s0e21	alt_start	chr2:93821771-93850887:-	-0.061	0.537	192	166	984	902	-0.192	0.427	154	160	925	937	0.214	0.18	278	240	882	904	0.284	0.232	198	162	1087	1042
Alkbh8	Alkbh8_(153)	alt_5	chr9:3335594-3338455:+	-0.258	0.027	63	69	571	539	NA	NA	NA	NA	NA	NA	-0.014	0.506	66	68	458	464	NA	NA	NA	NA	NA	NA
Alkbh8	Alkbh8_1_s0e29	alt_start	chr9:3338455-3382693:+	0.407	0.352	113	112	541	569	0.002	0.425	151	143	367	346	-0.061	0.432	169	183	451	468	0.171	0.156	188	168	386	376
Als2	Als2_1_s25e48	alt_end	chr1:59220258-59248732:-	-0.277	0	439	539	130	127	0.247	0.294	425	462	87	106	-0.115	0.326	426	516	166	193	-0.314	0.266	420	493	157	167
Ambn	Ambn_(44)	alt_3	chr5:88890768-88892296:+	-0.15	0.146	375	405	155	136	-0.036	0.757	677	598	240	238	0.024	0.581	548	580	150	142	-0.017	0.562	624	602	238	241
Ambra1	Ambra1_(271)	retained_int	chr2:91612594-91612867:+	-0.868	0	426	620	211	178	-1.166	0	654	986	301	199	-0.806	0	430	578	236	193	-0.234	0	607	862	238	253
Ambra1	Ambra1_3_s19e39	alt_end	chr2:91650366-91759006:+	-0.747	0	315	396	65	49	-0.148	0.286	368	424	67	65	-0.439	0.164	329	401	89	87	-0.399	0	316	430	64	65
Amdhd2	Amdhd2_(126)	alt_3	chr17:24293052-24293537:-	NA	NA	NA	NA	NA	NA	0.072	0.292	292	257	80	78	NA	NA	NA	NA	NA	NA	-0.021	0.487	235	257	74	81
Amdhd2	Amdhd2_(78)	retained_int	chr17:24300082-24300162:-	-0.508	0.073	379	447	260	242	0.176	0.323	565	554	311	320	-0.369	0.061	328	354	550	476	-0.129	0.062	362	478	321	325
Amdhd2	Amdhd2_2_s5e20	alt_end	chr17:24292799-24299942:-	0.188	0.016	260	265	111	125	0.314	0.401	397	396	103	108	0.138	0.296	426	439	114	125	0.248	0.071	425	405	99	115
Amelx	Amelx_(42)	alt_cassette	chrX:165620461-165621831:-	0.026	0.567	86	100	73	69	0.041	0.258	115	102	102	95	0.349	0	120	93	72	70	0.204	0.249	113	101	93	89
Amelx	Amelx_(71)	alt_3	chrX:165620075-165620416:-	-0.635	0	220	224	110	75	-0.051	0.403	213	188	124	106	-0.619	0.049	175	207	136	110	0.136	0.476	217	184	151	131
Amigo1	Amigo1_(34)	alt_3	chr3:107989596-107990043:+	NA	NA	NA	NA	NA	NA	-0.235	0.084	390	328	667	499	NA	NA	NA	NA	NA	NA	-0.055	0.502	240	276	399	465
Ammecr1l	Ammecr1l_(128)	alt_cassette	chr18:31938607-31940297:+	-0.235	0.162	72	111	154	205	0.33	0.105	66	75	112	153	0.032	0.314	77	92	115	149	0.085	0.01	58	70	97	130
Ammecr1l	Ammecr1l_1_s0e5	alt_start	chr18:31919533-31921433:+	-0.11	0.484	72	81	283	305	-0.076	0.456	125	124	316	311	-0.168	0.013	132	158	356	372	0.334	0.055	145	134	287	316
Ammecr1l	Ammecr1l_2_s13e16	alt_end	chr18:31935731-31942383:+	-0.243	0.073	390	547	149	183	-0.335	0.06	285	389	106	114	-0.12	0.298	293	373	136	166	-0.292	0	224	360	107	135
Amotl2	Amotl2_1_s0e10	alt_start	chr9:102622410-102625898:+	0.289	0.252	169	128	404	371	-0.288	0.2	110	136	529	551	-0.317	0.116	116	136	460	454	-0.09	0.535	108	117	456	508
Ampd2	Ampd2_(84)	retained_int	chr3:107889270-107889356:-	-0.231	0.494	511	529	199	194	0.274	0.558	1009	995	197	190	0.044	0.53	1282	1154	208	185	-0.338	0.449	1149	986	223	189
Ampd2	Ampd2_1_s0e7	alt_start	chr3:107884049-107889569:-	NA	NA	NA	NA	NA	NA	0.081	0.342	219	187	225	201	0.032	0.185	191	196	243	266	NA	NA	NA	NA	NA	NA
Ampd3	Ampd3_1_s0e5	alt_start	chr7:117911719-117921312:+	-0.393	0	130	187	215	224	-0.653	0	118	224	245	280	-0.571	0.041	145	173	330	276	-0.139	0.184	157	211	306	356
Amph	Amph_1_s0e36	alt_start	chr13:19040239-19216894:+	NA	NA	NA	NA	NA	NA	0.525	0.073	116	120	208	294	0.161	0	150	139	286	290	0.087	0.455	141	137	255	251
Amy1	Amy1_1_s0e5	alt_start	chr3:113272975-113280668:-	0.212	0.267	127	109	42	41	NA	NA	NA	NA	NA	NA	NA	NA	NA	NA	NA	NA	NA	NA	NA	NA	NA	NA
Amz1	Amz1_1_s0e7	alt_start	chr5:141200080-141217018:+	-0.048	0.353	1492	1522	506	501	0.008	0.471	1790	1701	1374	1330	-0.084	0.696	2447	2304	1507	1584	-0.029	0.477	996	879	1625	1414
Amz2	Amz2_1_s0e23	alt_start	chr11:109287799-109313075:+	-0.03	0.369	366	381	1411	1443	-0.179	0.044	275	332	1415	1425	0.436	0.386	412	442	1035	1211	0.06	0.409	326	352	1536	1704
Amz2	Amz2_1_s17e23	alt_end	chr11:109296070-109313075:+	0.122	0	53	41	1812	1713	0.006	0.792	49	47	1432	1295	0.022	0.573	53	55	1557	1601	0.086	0.302	53	49	1679	1636
Anapc10	Anapc10_1_s0e6	alt_start	chr8:82235718-82237051:+	0.169	0.432	129	157	192	229	-0.108	0.645	291	271	139	144	0.011	0.571	330	352	187	193	0.546	0.072	316	276	146	185
Anapc11	Anapc11_1_s0e5	alt_start	chr11:120459750-120460555:+	-0.121	0.107	279	284	2081	1903	-0.373	0.012	318	340	2938	2541	-0.23	0.108	307	318	2363	2169	0.031	0.649	311	340	2564	2537
Anapc4	Anapc4_(73)	alt_cassette	chr5:53227022-53230860:+	0.215	0.008	520	532	65	77	-0.05	0.561	490	499	90	110	0.182	0.395	366	403	102	113	0.36	0.032	524	500	85	102
Anapc5	Anapc5_1_s13e18	alt_end	chr5:123250459-123256253:-	0.041	0.411	1741	1168	273	188	0.388	0.018	2355	1235	209	153	0.587	0.086	1837	1173	227	203	0.056	0.118	2321	1463	193	153
Anapc5	Anapc5_1_s22e31	alt_end	chr5:123241835-123250459:-	-0.04	0.564	1592	957	335	242	-0.039	0.762	1597	898	387	234	0.183	0.248	1451	917	269	185	0.41	0	1720	1020	264	250
Anapc7	Anapc7_1_s19e23	alt_end	chr5:122891449-122894588:+	-0.14	0.09	282	352	136	150	-0.27	0.05	217	274	153	145	-0.254	0.574	270	278	173	180	-0.416	0.102	228	294	195	185
Ang	Ang_1_s0e3	alt_start	chr14:51710870-51716148:+	0.186	0.072	129	136	901	1160	0.45	0	129	134	1198	1568	0.25	0.113	169	170	681	758	0.665	0.058	150	134	842	1130
Ang	Ang_1_s1e7	complex	chr14:51710928-51724481:+	-0.156	0.536	3664	5384	322	455	-0.039	0.201	3560	5204	277	382	-0.72	0	1967	2482	243	222	-0.537	0	2035	3288	223	270
Ang	Ang_1_s5e8	alt_end	chr14:51721060-51725815:+	0.051	0.2	346	457	1988	2776	0.013	0.473	322	476	1697	2507	0.437	0.12	344	329	1348	1462	0.047	0.112	269	360	1114	1739
Angel2	Angel2_(127)	alt_cassette	chr1:192765174-192766708:+	-0.47	0	64	92	430	473	-0.196	0.093	84	105	351	348	-0.002	0.681	98	96	363	394	-0.001	0.567	105	97	359	345
Angel2	Angel2_(162)	alt_5	chr1:192765174-192765999:+	-0.205	0.177	762	849	211	211	0.357	0	610	587	158	190	-0.136	0.15	551	658	175	184	-0.336	0.352	597	647	184	182
Angel2	Angel2_(194)	complex	chr1:192752783-192761322:+	0.396	0.193	166	138	262	283	NA	NA	NA	NA	NA	NA	0.378	0.118	248	211	263	292	NA	NA	NA	NA	NA	NA
Angel2	Angel2_1_s6e13	complex	chr1:192752637-192761322:+	0.415	0.111	846	796	723	785	0.252	0.301	425	441	463	517	-0.102	0.609	825	844	664	700	-0.135	0.29	442	504	517	529
Angel2	Angel2_2_s13e18	alt_end	chr1:192761579-192769617:+	-0.387	0.095	672	776	108	100	-0.183	0.237	699	699	82	75	-0.209	0	577	661	124	125	-0.369	0	658	699	115	93
Angpt1	Angpt1_1_s1e9	alt_end	chr15:42256270-42507710:-	-0.288	0.213	519	637	85	89	-0.043	0.143	444	517	134	135	0.328	0.082	483	475	140	167	-0.038	0.539	476	465	173	160
Angptl3	Angptl3_2_s10e19	alt_end	chr4:98701595-98710855:+	0.005	0.596	56	52	131	121	0.27	0.277	51	46	285	275	-0.207	0.303	66	70	354	354	NA	NA	NA	NA	NA	NA
Ank1	Ank1_(125)	alt_cassette	chr8:24251776-24258752:+	0.46	0.547	155	196	2273	2414	-0.105	0.527	177	153	3162	2704	0.02	0.434	113	149	1967	2639	0.112	0.192	161	157	2493	2696
Ank1	Ank1_(375)	alt_cassette	chr8:24234450-24243033:+	-0.184	0.308	207	236	202	198	-0.497	0.095	529	508	161	116	-0.151	0.291	566	571	250	235	0.032	0.312	548	529	168	169
Ank1	Ank1_(74)	complex	chr8:24251701-24252067:+	-0.555	0.005	2583	2600	480	360	-0.351	0.133	3713	3464	376	276	-0.086	0.187	2585	3255	244	264	0.013	0.412	3038	3248	272	290
Ank1	Ank1_(88)	retained_int	chr8:24242943-24243033:+	-0.384	0	129	147	181	149	-0.472	0	193	201	261	198	0.16	0.213	233	205	267	255	-0.011	0.353	248	219	251	211
Ank1	Ank1_1_s0e89	alt_start	chr8:24175423-24250616:+	-0.441	0.113	3173	3252	326	288	-0.358	0.04	3232	3052	350	276	-0.199	0	2761	3227	302	291	-0.391	0.015	2901	3099	350	312
Ank2	Ank2_(99a)	alt_cassette	chr3:126807780-127042049:-	0.09	0.534	54	51	189	179	0.092	0.109	56	54	173	190	NA	NA	NA	NA	NA	NA	NA	NA	NA	NA	NA	NA
Ank2	Ank2_(99b)	alt_cassette	chr3:126713969-126716156:-	0.412	0	323	207	217	206	-0.17	0.715	234	196	204	190	0.365	0	412	291	233	229	0.07	0.293	324	296	202	200
Ank2	Ank2_(99c)	alt_cassette	chr3:126665323-126667855:-	0.219	0.175	605	486	284	253	-0.237	0	381	418	261	238	0.05	0.309	702	593	380	340	-0.024	0.329	565	554	298	281
Ank2	Ank2_1_s30e35	alt_end	chr3:126732136-126735033:-	-0.329	0.079	183	200	99	81	-0.08	0.106	147	175	90	100	0.082	0.732	193	200	144	132	-0.065	0.478	174	181	141	145
Ank2	Ank2_1_s47e57	alt_start	chr3:126700869-126713969:-	NA	NA	NA	NA	NA	NA	0.278	0.032	360	356	58	69	0.474	0.044	553	421	75	78	NA	NA	NA	NA	NA	NA
Ank3	Ank3_(33)	alt_cassette	chr10:69413806-69418673:+	0.047	0.385	905	894	221	221	-0.142	0.286	1030	1236	275	308	-0.292	0.106	864	1218	264	333	-0.461	0	872	1406	276	327
Ank3	Ank3_(587)	alt_3	chr10:69462246-69465258:+	-1.178	0	368	535	473	334	-1.429	0	312	741	420	323	-0.537	0	413	587	452	425	-0.999	0	399	754	436	415
Ank3	Ank3_1_s1e66	complex	chr10:68997032-69413699:+	NA	NA	NA	NA	NA	NA	-0.805	0	99	116	281	187	-0.421	0.159	117	117	348	256	0.359	0.437	184	158	245	229
Ank3	Ank3_1_s22e27	complex	chr10:69312932-69330225:+	0.256	0	1241	867	137	110	-0.059	0.527	1036	849	118	101	0.484	0.023	1244	1180	130	161	0.054	0.418	1203	1064	122	121
Ankar	Ankar_(636)	alt_cassette	chr1:72736957-72747025:-	-0.065	0.244	41	44	93	90	NA	NA	NA	NA	NA	NA	-0.011	0.582	55	53	142	144	NA	NA	NA	NA	NA	NA
Ankfy1	Ankfy1_1_s7e51	alt_end	chr11:72536265-72585648:+	-0.272	0.364	420	533	103	131	-0.136	0.281	351	515	77	103	-0.218	0.071	348	398	125	120	0.124	0.469	314	404	87	107
Ankib1	Ankib1_2_s13e20	alt_end	chr5:3689999-3733975:-	-0.274	0	368	394	57	51	-0.039	0.373	324	337	76	77	0.122	0.291	320	342	84	97	-0.214	0	311	319	118	88
Ankle1	Ankle1_(75)	retained_int	chr8:73930683-73930760:+	-0.088	0.284	293	295	143	135	0.446	0.054	441	376	218	229	0.081	0.357	593	515	351	317	-0.243	0.066	378	407	301	264
Ankmy2	Ankmy2_2_s14e22	alt_end	chr12:36914372-36923878:+	0.18	0.292	302	319	165	192	-0.021	0.372	185	220	167	188	0.253	0.48	238	257	247	277	-0.346	0.199	201	239	230	230
Ankra2	Ankra2_(382)	alt_cassette	chr13:99033431-99037270:+	-0.107	0.532	137	124	273	240	0.011	0.627	138	125	276	218	-0.151	0.176	124	141	203	190	-0.199	0.064	137	145	245	218
Ankra2	Ankra2_(523)	retained_int	chr13:99042807-99043332:+	0.738	0	364	280	268	335	0.732	0	310	224	173	216	0.641	0	289	247	224	287	0.973	0	367	269	189	236
Ankra2	Ankra2_(781)	retained_int	chr13:99036487-99037270:+	0.609	0	362	288	71	77	0.292	0.055	303	230	55	55	0.004	0.256	222	201	76	79	0.338	0	261	221	64	68
Ankrd10	Ankrd10_1_s14e18	alt_end	chr8:11611582-11615814:-	0.012	0.487	396	501	330	418	0.022	0.589	270	460	244	393	0.023	0.392	301	326	298	338	-0.418	0	238	423	249	319
Ankrd11	Ankrd11_1_s3e9	alt_end	chr8:125432567-125498628:-	0.454	0	396	358	107	128	0.838	0	530	409	101	142	0.283	0	303	290	228	281	0.149	0.344	418	395	162	166
Ankrd12	Ankrd12_(69)	alt_cassette	chr17:66386979-66399125:-	0.712	0	211	256	341	606	0.017	0.652	271	366	421	530	0.261	0.144	209	280	297	481	0.261	0.093	290	332	391	536
Ankrd12	Ankrd12_2_s9e16	alt_end	chr17:66373415-66386832:-	-0.485	0	470	734	136	154	-0.053	0.265	485	671	118	143	-0.362	0	454	649	207	244	-0.254	0	479	667	170	195
Ankrd13b	Ankrd13b_(110a)	retained_int	chr11:77286670-77286782:-	NA	NA	NA	NA	NA	NA	0.742	0.078	300	201	264	280	0.081	0.616	260	227	452	367	-0.293	0.214	229	243	323	290
Ankrd13b	Ankrd13b_(110b)	retained_int	chr11:77286114-77286226:-	NA	NA	NA	NA	NA	NA	0.501	0	302	212	227	222	-0.685	0.1	171	189	269	226	0.069	0.28	284	238	245	219
Ankrd13b	Ankrd13b_(120)	retained_int	chr11:77285681-77285803:-	0.751	0.053	569	290	110	102	0.273	0.06	301	250	133	142	0.11	0.324	677	564	138	125	0.422	0.049	490	352	162	155
Ankrd13b	Ankrd13b_(133)	retained_int	chr11:77285380-77285515:-	0.419	0.103	117	105	358	383	0.207	0.455	473	482	414	447	0.365	0.579	451	481	344	374	0.279	0.183	644	542	348	383
Ankrd13c	Ankrd13c_(46)	alt_cassette	chr3:157635281-157638191:+	0.095	0.668	76	100	450	535	0.41	0	98	81	451	503	0.574	0.086	107	101	347	421	0.456	0	97	96	368	515
Ankrd16	Ankrd16_1_s3e17	alt_end	chr2:11701449-11711830:+	0.051	0.57	346	362	430	446	0.128	0.101	383	437	350	427	-0.195	0.118	317	380	344	381	0.062	0.053	413	425	346	397
Ankrd16	Ankrd16_1_s3e9	alt_start	chr2:11701450-11705267:+	0.152	0.239	189	204	171	193	-0.055	0.281	170	198	164	180	0.029	0.604	248	284	188	210	0.161	0.358	179	191	174	191
Ankrd17	Ankrd17_1_s0e5	alt_start	chr5:90733090-90795211:-	0.14	0.581	160	178	1077	1125	-0.11	0.363	229	223	1640	1517	-0.051	0.309	222	225	1379	1287	0.093	0.403	222	195	1527	1387
Ankrd17	Ankrd17_3_s57e73	alt_end	chr5:90656190-90681891:-	-0.531	0	903	1111	90	77	-0.213	0.252	949	1005	85	77	-0.16	0.255	857	976	79	84	-0.222	0.162	850	981	93	82
Ankrd23	Ankrd23_(99_99)	twin_cassett	chr1:36588486-36588956:-	0.408	0.01	705	421	9447	6957	0.287	0	707	455	10483	8188	-0.002	0.789	622	435	7890	6159	0.343	0	812	501	12111	9070
Ankrd23	Ankrd23_1_s0e7	alt_start	chr1:36591282-36596203:-	0.788	0	6889	4823	204	249	0.693	0	6904	5342	201	244	0.733	0	5170	4324	196	254	0.939	0	8269	6025	204	262
Ankrd24	Ankrd24_(614)	retained_int	chr10:81098497-81099113:+	NA	NA	NA	NA	NA	NA	-0.519	0.087	224	202	154	105	-0.697	0.268	189	213	114	106	0.211	0.39	286	225	136	123
Ankrd24	Ankrd24_(630)	retained_int	chr10:81102880-81103512:+	NA	NA	NA	NA	NA	NA	0.146	0.031	495	398	134	135	0.399	0.05	792	647	166	178	0.773	0.11	573	426	183	186
Ankrd24	Ankrd24_1_s0e7	alt_start	chr10:81092308-81097487:+	-0.218	0.063	396	401	91	82	-0.313	0.257	1290	1364	148	139	-0.334	0.302	1998	2165	179	173	-0.096	0.03	1492	1360	188	158
Ankrd24	Ankrd24_6_s36e44	alt_end	chr10:81106638-81110354:+	-0.178	0.455	286	245	365	295	-0.077	0.769	390	303	220	206	0.012	0.385	371	342	287	275	0.186	0.051	424	358	259	253
Ankrd27	Ankrd27_1_s23e62	alt_end	chr7:36393471-36423915:+	0.188	0	150	135	359	400	-0.302	0.006	156	200	518	566	-0.013	0.652	171	192	385	444	-0.011	0.792	180	198	517	608
Ankrd28	Ankrd28_1_s0e19	alt_start	chr14:32550024-32643601:-	0.056	0.432	138	129	1331	1239	-0.663	0.159	138	145	1223	1056	0.328	0.033	243	196	1198	1209	0.032	0.443	177	165	1185	1124
Ankrd34b	Ankrd34b_1_s0e4	alt_start	chr13:93195850-93197030:+	0.011	0.623	174	169	1008	954	-0.229	0.134	256	250	1158	1046	NA	NA	NA	NA	NA	NA	-0.441	0.081	275	287	1091	965
Ankrd36	Ankrd36_1_s13e34	alt_end	chr11:5484046-5543853:+	NA	NA	NA	NA	NA	NA	NA	NA	NA	NA	NA	NA	0.206	0.042	171	171	77	88	NA	NA	NA	NA	NA	NA
Ankrd36	Ankrd36_1_s43e58	alt_end	chr11:5543833-5545152:+	0.383	0	165	103	76	78	0.471	0.107	160	137	67	71	-0.36	0	186	186	138	111	0.047	0.205	199	159	88	79
Ankrd39	Ankrd39_(175)	alt_5	chr1:36599710-36603930:-	-0.256	0.147	164	169	323	300	-0.248	0.338	299	327	346	356	0.285	0.242	433	403	516	559	0.086	0.058	445	349	426	415
Ankrd40	Ankrd40_1_s7e12	alt_end	chr11:94199815-94201425:+	0.096	0.318	1557	1835	64	78	0.04	0.586	1731	1713	78	77	0.019	0.667	1360	1474	86	88	-0.123	0.556	1502	1936	102	136
Ankrd42	Ankrd42_2_s16e25	alt_end	chr7:99732975-99759054:-	-0.34	0.042	93	103	78	62	NA	NA	NA	NA	NA	NA	NA	NA	NA	NA	NA	NA	NA	NA	NA	NA	NA	NA
Ankrd49	Ankrd49_(1001)	retained_int	chr9:14586055-14587058:-	-0.028	0.382	1224	1422	113	119	-0.124	0.018	551	674	83	88	-0.081	0.286	856	913	118	114	0.038	0.439	664	679	90	98
Ankrd5	Ankrd5_1_s0e7	alt_start	chr2:136327645-136359388:+	NA	NA	NA	NA	NA	NA	0.059	0.241	109	100	151	165	NA	NA	NA	NA	NA	NA	NA	NA	NA	NA	NA	NA
Ankrd5	Ankrd5_1_s18e27	alt_end	chr2:136376271-136381624:+	-0.266	0.379	81	83	71	65	NA	NA	NA	NA	NA	NA	NA	NA	NA	NA	NA	NA	NA	NA	NA	NA	NA	NA
Ankrd5	Ankrd5_1_s1e31	alt_end	chr2:136328120-136376271:+	-0.301	0.243	146	169	69	72	0.016	0.575	179	221	83	101	-0.035	0.558	184	164	108	99	-0.037	0.374	114	140	88	89
Ankrd50	Ankrd50_1_s0e9	alt_start	chr3:38351427-38383723:-	0.083	0.179	448	430	623	619	-0.113	0.506	432	466	757	821	-0.136	0.104	443	407	1013	864	0.054	0.811	375	483	802	772
Ankrd52	Ankrd52_1_s29e57	alt_end	chr10:127820908-127830327:+	0.097	0.156	769	673	212	240	0.302	0	858	777	178	211	0.049	0.502	890	805	413	343	-0.136	0.59	864	908	262	305
Ankrd55	Ankrd55_1_s0e4	alt_start	chr13:113078725-113079095:+	NA	NA	NA	NA	NA	NA	0.016	0.662	1692	1806	89	96	NA	NA	NA	NA	NA	NA	NA	NA	NA	NA	NA	NA
Ankrd55	Ankrd55_2_s12e18	alt_end	chr13:113126483-113146298:+	NA	NA	NA	NA	NA	NA	NA	NA	NA	NA	NA	NA	-0.003	0.625	159	142	116	107	NA	NA	NA	NA	NA	NA
Anks1	Anks1_(1168)	retained_int	chr17:28196336-28197506:+	-0.428	0	178	180	229	158	-0.728	0	275	327	282	221	-0.15	0.353	249	296	215	235	0.088	0.015	353	366	226	245
Anks1	Anks1_(63)	alt_cassette	chr17:28113662-28122010:+	0.624	0	93	113	68	121	0.23	0.163	136	179	67	114	-0.173	0	94	130	93	110	-0.153	0	100	168	97	114
Anks1	Anks1_(99)	alt_cassette	chr17:28195405-28196238:+	-0.058	0.048	464	481	249	229	-0.154	0.144	533	568	357	300	-0.057	0.201	455	468	342	324	-0.627	0	498	659	375	325
Anks6	Anks6_(204)	alt_cassette	chr4:47046141-47051785:-	NA	NA	NA	NA	NA	NA	-0.178	0.514	124	102	105	90	NA	NA	NA	NA	NA	NA	-0.068	0.601	133	122	100	94
Ankzf1	Ankzf1_1_s1e15	complex	chr1:75188972-75192778:+	0.336	0.41	87	85	268	272	0.149	0.21	59	53	218	216	-0.28	0	66	81	245	246	-0.127	0.094	53	63	203	208
Ano10	Ano10_(88)	alt_5	chr9:122172907-122180316:-	0.62	0.097	757	633	67	72	0.461	0	808	665	82	87	NA	NA	NA	NA	NA	NA	0.158	0.155	661	645	82	89
Ano2	Ano2_(85)	alt_cassette	chr6:125830771-125905716:+	-1.098	0.011	294	392	72	60	0.351	0.168	292	187	89	88	0.142	0.553	323	405	120	118	0.405	0	266	191	90	82
Ano2	Ano2_4_s35e57	alt_end	chr6:125905791-125990146:+	-0.021	0.462	134	134	70	68	0.202	0.12	191	179	110	112	0.299	0.044	254	233	135	147	0.327	0	224	210	107	133
Ano4	Ano4_(105)	alt_cassette	chr10:88579747-88611994:-	0.432	0	101	93	69	86	0.107	0.061	90	88	74	83	0.013	0.536	116	103	109	99	-0.405	0.133	102	91	110	83
Ano4	Ano4_(61)	alt_3	chr10:88547336-88550937:-	0.544	0	55	49	51	62	NA	NA	NA	NA	NA	NA	0.309	0	72	57	89	96	-0.173	0.44	59	49	91	77
Ano4	Ano4_4_s18e31	alt_end	chr10:88478819-88530844:-	0.24	0.563	70	66	98	100	0.459	0	83	80	102	129	0.142	0.165	113	112	121	142	0.059	0.323	105	98	146	143
Ano5	Ano5_(35)	alt_cassette	chr7:58774230-58781567:+	0.201	0.326	1045	757	85	60	-0.098	0.66	940	828	89	87	0.438	0	852	723	84	99	0.237	0.007	1231	782	105	83
Ano5	Ano5_(42)	alt_cassette	chr7:58781621-58793091:+	0.061	0.322	141	108	3558	2858	0.31	0.012	131	96	2909	2493	NA	NA	NA	NA	NA	NA	-0.107	0.2	140	122	3294	2445
Ano6	Ano6_(63)	alt_cassette	chr15:95621487-95694655:+	0.303	0.093	280	279	288	335	0.451	0.044	190	207	315	416	0.087	0.335	216	265	319	410	-0.068	0.315	178	222	367	452
Ano9	Ano9_(174)	retained_int	chr7:148292773-148292949:-	NA	NA	NA	NA	NA	NA	NA	NA	NA	NA	NA	NA	NA	NA	NA	NA	NA	NA	-0.055	0.472	72	65	102	93
Anp32e	Anp32e_(35)	alt_3	chr3:95741926-95748229:+	0.6	0.039	485	437	288	356	-0.24	0.111	728	665	222	171	-0.637	0.059	676	730	333	263	0.013	0.307	755	571	213	185
Anxa3	Anxa3_1_s13e22	alt_end	chr5:97253985-97263852:+	0.161	0.084	994	857	331	315	-0.489	0	678	767	266	204	-0.036	0.714	702	614	284	304	-0.209	0.275	582	719	230	254
Anxa4	Anxa4_(100)	alt_cassette	chr6:86715801-86743502:-	0.32	0	103	176	117	271	0.591	0	108	227	125	403	NA	NA	NA	NA	NA	NA	0.692	0	130	171	159	332
Anxa4	Anxa4_1_s0e6	alt_start	chr6:86715801-86743550:-	0.449	0	81	96	136	214	1.253	0	157	137	153	294	0.039	0.288	145	159	147	173	0.632	0	196	168	181	240
Anxa6	Anxa6_1_s39e53	alt_end	chr11:54792612-54804892:-	-0.011	0.468	124	109	3284	2856	0.24	0.097	120	105	3366	3485	-0.117	0.285	130	131	2566	2371	0.166	0.318	129	115	3232	3352
Anxa7	Anxa7_(66)	alt_cassette	chr14:21284168-21287092:-	0.672	0.119	438	454	477	636	-0.361	0.433	599	646	973	1018	0.798	0.136	362	409	268	388	0.604	0.214	517	543	641	678
Anxa7	Anxa7_2_s7e12	alt_end	chr14:21279380-21290589:-	-0.709	0.012	950	1186	74	65	0.204	0.324	1479	1647	72	85	-0.471	0.119	677	855	103	90	-0.493	0.358	1020	1142	82	86
Anxa9	Anxa9_1_s0e5	alt_start	chr3:95110344-95111098:-	0.382	0	324	254	222	225	0.346	0	229	200	179	204	-0.315	0.305	327	307	394	341	-0.123	0.165	296	297	206	191
Aoah	Aoah_1_s1e9	alt_end	chr13:20886386-20943047:+	-0.836	0	169	240	97	80	-0.974	0	229	463	116	124	-0.466	0.134	283	297	190	164	-0.144	0.319	293	324	140	141
Aoah	Aoah_1_s9e46	alt_end	chr13:20943027-21115969:+	NA	NA	NA	NA	NA	NA	NA	NA	NA	NA	NA	NA	NA	NA	NA	NA	NA	NA	-0.302	0.079	93	114	87	80
Aof1	Aof1_(172_128)	twin_cassett	chr13:47162951-47169079:+	-0.466	0.015	97	113	292	253	0.244	0.113	262	239	228	232	-0.488	0.128	396	460	254	249	-0.06	0.427	315	298	258	224
Aof2	Aof2_(60)	alt_cassette	chr4:136133119-136148879:-	-0.062	0.143	260	326	317	359	-0.213	0.174	844	848	563	503	-0.217	0.123	824	899	475	466	0.12	0.283	954	848	516	484
Aox3	Aox3_1_s0e13	alt_start	chr1:58169979-58181861:+	-0.053	0.142	65	65	170	153	-0.419	0	110	121	210	171	-0.24	0.04	142	152	246	222	0.411	0.053	177	143	268	317
Ap1b1	Ap1b1_1_s0e5	alt_start	chr11:4847523-4909532:+	-0.442	0	488	499	405	298	-0.498	0	541	553	293	188	0.03	0.478	580	551	310	295	0.049	0.466	559	507	226	205
Ap1g2	Ap1g2_(77)	alt_cassette	chr14:55723295-55723667:-	-0.818	0.023	87	166	123	157	-1.013	0.123	94	159	146	168	-0.255	0.19	106	136	124	130	-0.568	0	96	156	140	166
Ap1gbp1	Ap1gbp1_1_s0e28	alt_start	chr11:83777972-83833092:+	0.096	0.355	80	68	793	757	-0.341	0	78	93	1023	878	0.004	0.397	116	115	745	758	0.273	0.131	91	85	855	880
Ap1s2	Ap1s2_1_s7e14	alt_end	chrX:160355755-160370476:+	-0.244	0.105	163	222	1010	1113	-0.146	0.068	96	160	696	972	0.126	0.037	156	162	908	1021	0.117	0.238	174	213	845	1129
Ap2a1	Ap2a1_(66)	alt_cassette	chr7:52158570-52159110:-	-0.22	0.04	236	218	365	295	-0.734	0.039	343	330	718	478	-0.146	0.043	285	331	424	411	0.237	0.01	396	319	614	582
Ap2b1	Ap2b1_(42)	alt_cassette	chr11:83164673-83179148:+	-0.044	0.636	166	166	699	723	-0.396	0	130	194	731	810	-0.102	0.486	165	159	858	834	-0.837	0.01	103	164	712	769
Ap3m2	Ap3m2_(61)	alt_5	chr8:23914574-23916047:-	-0.415	0	63	83	3262	3161	-0.195	0.267	63	67	8593	7955	0.002	0.563	87	91	3902	3848	NA	NA	NA	NA	NA	NA
Ap3s1	Ap3s1_(92_112)	twin_cassett	chr18:46901735-46938841:+	NA	NA	NA	NA	NA	NA	-0.171	0.37	42	52	766	893	NA	NA	NA	NA	NA	NA	NA	NA	NA	NA	NA	NA
Ap4s1	Ap4s1_1_s9e13	complex	chr12:52831886-52839848:+	-0.418	0	1373	1651	157	134	-0.12	0.324	1297	1239	130	113	-0.06	0.42	1616	1619	152	141	0.148	0.193	1806	1578	146	137
Apaf1	Apaf1_(32)	alt_5	chr10:90540476-90542224:-	NA	NA	NA	NA	NA	NA	NA	NA	NA	NA	NA	NA	0.455	0.252	101	88	104	105	NA	NA	NA	NA	NA	NA
Apaf1	Apaf1_(42)	alt_3	chr10:90542833-90544927:-	0.411	0	350	335	226	285	0.227	0.013	422	452	218	286	0.447	0.279	473	437	374	398	0.271	0	506	485	199	245
Apbb1	Apbb1_1_s0e5	alt_start	chr7:112722930-112730049:-	-0.258	0.079	1177	1070	552	435	0.275	0	1625	1456	252	290	-0.023	0.409	1323	1324	379	374	0.376	0.042	1528	1512	210	274
Apbb2	Apbb2_(62)	alt_5	chr5:66883411-66934700:-	0.298	0.116	443	370	222	210	-0.168	0.574	423	432	438	476	-0.194	0.417	416	411	657	644	-0.484	0.112	423	464	573	499
Apbb2	Apbb2_(63)	alt_cassette	chr5:66783096-66791314:-	NA	NA	NA	NA	NA	NA	0.143	0.38	186	227	357	453	0.096	0.343	218	215	467	478	-0.131	0.356	189	233	370	428
Apbb2	Apbb2_1_s0e28	alt_start	chr5:66704668-67009910:-	-0.442	0.09	77	89	405	382	0.001	0.402	111	128	324	387	-0.081	0.299	105	112	397	391	NA	NA	NA	NA	NA	NA
Apc	Apc_1_s0e5	alt_start	chr18:34380668-34407388:+	0.244	0.011	894	746	217	238	-0.051	0.213	642	767	255	245	0.226	0.149	861	950	238	284	-0.307	0.369	844	794	257	230
Apc	Apc_2_s17e25	alt_end	chr18:34449596-34459715:+	-0.025	0.295	538	564	100	98	0.052	0.382	536	591	112	129	-0.336	0.108	554	617	166	161	-0.206	0.3	579	616	134	133
Apeh	Apeh_(138)	retained_int	chr9:107994744-107994884:-	0.284	0.074	682	558	198	202	0.555	0	651	454	246	312	-0.372	0.112	587	583	460	394	-0.071	0.531	512	496	359	350
Apex2	Apex2_(794)	retained_int	chrX:147021669-147022465:-	-0.403	0	174	210	94	79	-0.474	0.12	136	149	87	78	0.052	0.371	206	197	102	108	-0.507	0	164	154	132	82
Apex2	Apex2_2_s11e17	complex	chrX:146954062-147019007:-	-0.203	0	139	132	236	199	-0.178	0.189	166	167	168	147	0.311	0.135	231	243	216	260	-0.086	0.549	231	188	217	182
Aph1c	Aph1c_1_s0e19	alt_start	chr9:66637452-66682513:-	-0.163	0.215	167	193	165	182	0.186	0.168	204	220	217	252	-0.054	0.069	157	177	186	186	-0.189	0.019	159	200	177	193
Aph1c	Aph1c_1_s9e26	alt_end	chr9:66623312-66666310:-	0.387	0	256	210	196	212	0.442	0.1	249	222	189	199	0.28	0	258	231	167	181	0.17	0.135	222	216	140	186
Aplf	Aplf_(129)	alt_5	chr6:87618481-87621983:-	0.069	0.446	64	66	379	395	NA	NA	NA	NA	NA	NA	NA	NA	NA	NA	NA	NA	NA	NA	NA	NA	NA	NA
Aplp2	Aplp2_(168)	alt_cassette	chr9:30972258-30976292:-	-0.047	0.385	294	276	1711	1569	0.029	0.277	219	199	1547	1509	0.6	0.042	206	158	1189	1343	0.002	0.458	195	249	966	1284
Aplp2	Aplp2_(36)	alt_cassette	chr9:30961084-30965279:-	-0.578	0	1383	1406	677	472	-0.519	0	1227	1355	601	454	-0.375	0	912	1074	483	413	-0.362	0	765	1004	450	461
Apobec1	Apobec1_(55)	alt_3	chr6:122541222-122546649:-	1.092	0	265	289	50	113	0.454	0	444	520	63	116	0.663	0.036	455	385	56	73	0.671	0	489	450	61	106
Apobec3	Apobec3_(99)	alt_cassette	chr15:79728655-79735873:+	-0.291	0.044	824	922	810	749	-0.931	0	550	1388	504	563	-0.185	0.269	657	677	1753	1588	-0.088	0.194	580	748	998	1037
Apobec3	Apobec3_1_s0e5	alt_start	chr15:79722887-79725840:+	-0.042	0.257	86	105	165	174	1.047	0	173	125	133	239	-0.159	0.359	165	154	136	124	0.936	0	216	161	130	183
Apoc1	Apoc1_1_s0e4	alt_start	chr7:20277835-20277982:-	NA	NA	NA	NA	NA	NA	0.175	0.44	318	288	109	100	NA	NA	NA	NA	NA	NA	NA	NA	NA	NA	NA	NA
Apoc4	Apoc4_1_s0e11	alt_start	chr7:20258962-20266765:-	-0.064	0.418	81	91	78	87	0.078	0.19	118	124	142	158	0.186	0.288	137	147	167	192	-0.114	0.41	153	136	192	161
Apoc4	Apoc4_1_s1e16	alt_end	chr7:20256932-20266653:-	0.463	0.067	246	256	90	120	0.23	0	326	292	124	154	0.116	0.063	647	574	164	153	0.349	0.007	573	468	139	145
Apod	Apod_(66)	alt_cassette	chr16:31311250-31314637:-	NA	NA	NA	NA	NA	NA	0.136	0.063	91	143	867	1554	NA	NA	NA	NA	NA	NA	NA	NA	NA	NA	NA	NA
Apol7a	Apol7a_(100)	alt_cassette	chr15:77226747-77229367:-	0.233	0.471	82	87	86	90	-0.164	0.253	158	148	111	97	-0.43	0	130	149	161	145	0.006	0.397	171	159	116	115
Apoo-ps	Apoo-ps_(174)	alt_5	chrX:91612665-91625264:+	-0.227	0.099	386	443	205	187	0.226	0.176	485	328	216	173	-0.388	0	278	325	234	206	-0.111	0.536	659	501	273	212
App	App_(168)	alt_cassette	chr16:85030610-85056568:-	0.213	0.059	225	240	2533	3235	-0.06	0.578	226	297	2699	3543	0.221	0	262	244	2300	2643	0.542	0	226	251	2012	3127
App	App_(54)	alt_cassette	chr16:84966015-84978308:-	0.334	0.017	884	1027	1169	1655	0.687	0	898	1013	1243	2033	0.486	0	661	583	863	1125	0.497	0	574	849	868	1726
App	App_(57)	alt_cassette	chr16:85030610-85043820:-	0.126	0	345	391	2538	3352	0.301	0	399	461	2443	3325	0.421	0	374	390	2006	2656	0.545	0.012	308	403	1679	2969
Aptx	Aptx_(285)	alt_cassette	chr4:40640482-40642409:-	-0.172	0.015	169	221	384	429	-0.308	0.418	151	154	340	326	-0.082	0.325	230	233	368	354	0.05	0.58	167	158	383	353
Aptx	Aptx_1_s0e5	alt_start	chr4:40644386-40650220:-	0.347	0.244	96	93	97	118	0.176	0.354	76	79	117	129	0.101	0.012	106	96	230	264	-0.217	0.427	89	97	144	150
Aqp11	Aqp11_(117)	alt_cassette	chr7:104875214-104885878:-	0.111	0.26	141	140	289	306	0.447	0	395	346	335	423	0.132	0.608	432	478	510	531	0.227	0.156	537	426	432	462
Aqp9	Aqp9_1_s0e5	alt_start	chr9:70986021-71011096:-	NA	NA	NA	NA	NA	NA	-0.057	0.296	116	123	65	64	0.283	0.424	173	168	74	82	0.346	0	155	129	63	67
Aqr	Aqr_(148)	alt_3	chr2:113984746-113987299:-	0.216	0	251	231	97	109	NA	NA	NA	NA	NA	NA	0.309	0.093	178	206	77	105	-0.739	0	166	204	115	83
Aqr	Aqr_1_s12e19	alt_end	chr2:113980700-113984605:-	-0.71	0.012	427	496	71	56	NA	NA	NA	NA	NA	NA	NA	NA	NA	NA	NA	NA	NA	NA	NA	NA	NA	NA
Aqr	Aqr_1_s19e38	alt_end	chr2:113960387-113980700:-	0.087	0.701	489	617	101	113	-0.199	0.269	421	562	94	120	0.061	0.475	406	503	118	148	-0.169	0	444	556	123	131
Aqr	Aqr_1_s71e78	alt_end	chr2:113926908-113931535:-	-0.055	0.408	422	505	75	89	0.197	0.544	377	438	134	140	0.342	0.541	351	447	139	173	-0.175	0.391	361	397	173	156
Araf	Araf_2_s13e18	alt_end	chrX:20429154-20431241:+	0.145	0.419	311	248	991	824	-0.053	0.346	370	285	736	526	0.096	0.012	272	219	1267	1106	-0.557	0	270	264	1352	984
Arap1	Arap1_(33)	alt_cassette	chr7:108552939-108556560:+	NA	NA	NA	NA	NA	NA	-0.674	0	137	199	932	914	NA	NA	NA	NA	NA	NA	NA	NA	NA	NA	NA	NA
Arap1	Arap1_1_s0e11	alt_start	chr7:108496582-108534065:+	0.328	0	137	107	192	185	0.099	0	148	130	261	259	0.28	0.094	128	115	269	288	-0.012	0.748	126	115	235	239
Arap1	Arap1_1_s0e33	alt_start	chr7:108534065-108543247:+	0.083	0.14	1014	837	285	275	0.663	0	1162	913	328	394	-0.052	0.707	1173	1001	336	305	0.085	0.215	1124	940	311	314
Arap3	Arap3_1_s0e3	alt_start	chr18:38156725-38158428:-	0.256	0.276	122	79	2013	1562	-0.632	0.014	100	107	2080	1643	-0.093	0	122	134	2030	1979	-0.173	0.218	104	106	2143	1867
Ard1a	Ard1a_(205)	retained_int	chrX:71164885-71165092:-	0.335	0.037	1244	974	61	62	0.055	0.407	1019	970	78	75	0.189	0.418	903	904	91	93	0.117	0.017	1289	1214	81	86
Ard1a	Ard1a_(90)	alt_3	chrX:71162534-71163181:-	-0.307	0.333	896	757	272	221	-0.036	0.131	1009	966	300	231	0.106	0.305	1232	1148	261	262	0.055	0.492	1162	1062	326	302
Ard1a	Ard1a_2_s11e14	alt_end	chrX:71162213-71164840:-	0.328	0.007	825	676	125	146	0.449	0	651	567	112	135	-0.028	0.389	717	669	166	156	0.326	0.068	775	705	158	179
Arf2	Arf2_1_s0e5	alt_start	chr11:103828078-103830392:+	0.361	0	92	87	554	748	-0.213	0.296	220	245	519	542	0.183	0.48	300	291	616	618	0.023	0.288	288	262	517	539
Arfgap1	Arfgap1_(110)	alt_cassette	chr2:180705819-180706688:+	NA	NA	NA	NA	NA	NA	-0.387	0	61	55	402	296	-0.025	0.361	65	60	378	339	0.012	0.189	63	53	386	361
Arfgap1	Arfgap1_(213)	alt_cassette	chr2:180702034-180705755:+	-0.227	0.043	1192	1153	111	93	-0.117	0.348	2215	1988	130	112	NA	NA	NA	NA	NA	NA	NA	NA	NA	NA	NA	NA
Arfgap1	Arfgap1_(67)	complex	chr2:180702034-180702306:+	-0.09	0.164	422	377	168	133	-0.087	0.296	670	604	207	167	-0.022	0.596	953	963	117	125	0.144	0.487	744	767	168	179
Arfgap2	Arfgap2_(42)	alt_cassette	chr2:91108665-91109608:+	-0.555	0	257	212	1277	684	-0.446	0	289	172	1241	558	-0.722	0	144	143	768	490	-0.433	0.124	204	169	916	603
Arfgef1	Arfgef1_1_s39e52	alt_end	chr1:10146994-10163274:-	0.455	0	2034	1703	43	46	NA	NA	NA	NA	NA	NA	NA	NA	NA	NA	NA	NA	NA	NA	NA	NA	NA	NA
Arglu1	Arglu1_1_s3e10	alt_end	chr8:8666575-8683747:-	0.031	0.691	483	441	524	445	0.107	0.269	493	408	477	429	0.045	0.483	529	476	612	547	-0.103	0.287	473	441	477	425
Arhgap1	Arhgap1_(26)	alt_3	chr2:91491980-91494229:+	0.015	0.437	669	529	132	109	-0.258	0.214	558	540	157	139	0.043	0.235	529	586	107	132	0.239	0.1	608	539	138	144
Arhgap10	Arhgap10_(153)	alt_cassette	chr8:79781316-79801046:-	0.014	0.228	423	346	659	599	0.197	0.355	238	202	945	828	-0.037	0.171	239	291	673	679	-0.149	0.24	231	231	887	847
Arhgap11a	Arhgap11a_(313)	retained_int	chr2:113674619-113674934:-	NA	NA	NA	NA	NA	NA	-0.389	0.141	66	86	50	57	-0.074	0.221	72	93	64	70	NA	NA	NA	NA	NA	NA
Arhgap12	Arhgap12_(75)	alt_cassette	chr18:6052921-6061844:-	-0.461	0.04	474	775	513	638	-0.327	0.513	364	517	393	490	0.226	0.094	443	495	329	429	0.326	0.133	494	486	339	417
Arhgap15	Arhgap15_(78)	alt_cassette	chr2:43700331-43712325:+	-0.57	0.185	73	120	71	67	-1.029	0.233	86	135	61	67	-0.347	0.589	84	71	86	83	-0.074	0.652	72	70	73	77
Arhgap15	Arhgap15_2_s13e22	alt_end	chr2:43746037-43997868:+	-1.202	0.107	96	158	148	173	0.866	0.323	102	165	87	237	-0.326	0.283	92	107	106	112	-0.449	0.408	117	125	95	96
Arhgap17	Arhgap17_(234)	alt_cassette	chr7:130435719-130439923:-	-0.455	0.153	158	172	202	194	-0.42	0	112	155	232	217	0.033	0.466	122	124	209	215	-0.753	0.014	103	157	237	236
Arhgap17	Arhgap17_(82)	alt_cassette	chr7:130451927-130458157:-	-0.301	0.568	115	118	292	306	0.484	0	285	211	311	335	0.279	0.168	293	249	281	284	0.702	0	305	224	252	311
Arhgap21	Arhgap21_(275)	alt_cassette	chr2:20774696-20776561:-	-0.603	0.082	279	297	145	101	-0.346	0	157	175	123	92	-0.451	0.092	185	215	133	119	-0.241	0	155	183	125	124
Arhgap22	Arhgap22_(51)	alt_5	chr14:34175709-34176461:+	NA	NA	NA	NA	NA	NA	0.291	0.085	88	92	443	525	-0.28	0.043	149	138	1895	1222	0.158	0.386	120	102	485	476
Arhgap22	Arhgap22_1_s0e13	complex	chr14:34030008-34156414:+	0.379	0.085	96	87	145	156	0.586	0.031	179	174	179	284	0.231	0.419	235	230	228	232	0.344	0	231	202	189	240
Arhgap24	Arhgap24_(194)	alt_cassette	chr5:102910881-103093101:+	NA	NA	NA	NA	NA	NA	0.208	0.215	140	124	166	207	0.265	0.052	180	146	214	227	0.921	0.114	141	113	166	190
Arhgap24	Arhgap24_1_s0e16	complex	chr5:102636216-102910872:+	-0.148	0.618	476	420	174	166	-0.232	0.032	262	295	177	171	-0.041	0.543	480	472	220	221	-0.032	0.449	342	337	206	200
Arhgap24	Arhgap24_1_s12e16	alt_start	chr5:103270308-103289348:+	-0.422	0	334	485	102	104	-0.506	0	243	397	88	96	-0.271	0.328	309	317	126	122	NA	NA	NA	NA	NA	NA
Arhgap24	Arhgap24_1_s7e12	alt_start	chr5:103093189-103270308:+	0.283	0.088	270	336	198	286	0.223	0.197	226	268	243	336	-0.08	0.444	257	243	409	382	-0.593	0.156	197	247	379	388
Arhgap24	Arhgap24_1_s7e27	alt_end	chr5:103093189-103326848:+	0.38	0	204	218	538	889	0.31	0.033	150	218	443	852	0.106	0.284	266	268	635	680	0.041	0.539	177	213	696	807
Arhgap25	Arhgap25_(200)	alt_cassette	chr6:87442259-87482819:-	0.387	0.061	59	52	112	126	0.427	0.099	156	164	209	270	0.372	0	228	205	243	268	-0.303	0.169	240	222	342	286
Arhgap25	Arhgap25_1_s0e5	alt_start	chr6:87446106-87483229:-	-0.323	0.31	439	541	68	79	0.297	0	446	417	93	123	0.021	0.56	590	589	112	111	-0.124	0.533	460	421	112	102
Arhgap26	Arhgap26_1_s52e57	alt_end	chr18:39522862-39535939:+	0.097	0.337	312	291	55	53	0.283	0.216	292	205	64	51	0.439	0.171	257	248	58	65	-0.284	0.225	211	228	57	55
Arhgap27	Arhgap27_1_s0e6	alt_start	chr11:103200951-103206016:-	NA	NA	NA	NA	NA	NA	-0.033	0.36	98	104	222	232	-0.014	0.208	172	145	356	248	-0.382	0.034	142	128	294	220
Arhgap28	Arhgap28_1_s0e5	alt_start	chr17:68250845-68353398:-	0.124	0.444	101	88	566	487	0.179	0.041	135	101	644	550	-0.03	0.385	110	109	919	899	0.21	0.257	119	103	978	898
Arhgap29	Arhgap29_(26)	alt_3	chr3:121705620-121706153:+	-0.063	0.563	76	74	223	229	0.488	0.051	72	70	129	154	0.048	0.329	87	86	171	174	NA	NA	NA	NA	NA	NA
Arhgap29	Arhgap29_1_s0e5	alt_start	chr3:121656243-121676796:+	0.108	0.254	591	528	438	421	0.002	0.4	933	933	366	379	0.615	0	794	643	395	455	0.531	0.012	989	828	332	381
Arhgap29	Arhgap29_1_s0e8	alt_start	chr3:121676796-121684732:+	0.443	0.043	105	93	476	558	0.097	0.143	71	84	361	522	0.619	0.054	129	117	365	438	1.077	0.02	96	78	574	815
Arhgap4	Arhgap4_(63)	alt_cassette	chrX:71151202-71151767:-	-0.425	0.39	49	62	161	186	0.065	0.13	47	53	166	203	-0.011	0.244	53	60	179	179	NA	NA	NA	NA	NA	NA
Arhgap4	Arhgap4_(92)	retained_int	chrX:71145522-71145616:-	-0.32	0.014	50	66	202	212	0.032	0.803	48	73	318	389	NA	NA	NA	NA	NA	NA	NA	NA	NA	NA	NA	NA
Arhgap6	Arhgap6_(90_49)	twin_cassett	chrX:165719990-165737994:+	-0.148	0.196	166	187	113	113	0.052	0.51	232	241	123	122	-0.174	0.506	193	196	177	184	-0.012	0.242	249	249	145	134
Arhgap6	Arhgap6_3_s16e22	alt_end	chrX:165691565-165695732:+	0.536	0	215	207	40	51	NA	NA	NA	NA	NA	NA	0.032	0.28	217	211	59	61	NA	NA	NA	NA	NA	NA
Arhgap8	Arhgap8_(19)	alt_5	chr15:84550537-84563325:+	-0.127	0.503	115	110	168	158	NA	NA	NA	NA	NA	NA	0.073	0.553	148	163	172	192	NA	NA	NA	NA	NA	NA
Arhgap9	Arhgap9_(31)	alt_5	chr10:126766039-126766554:+	-0.385	0	76	112	128	130	-0.322	0.215	124	167	146	173	0.197	0.212	182	172	213	235	-0.357	0.127	147	153	193	174
Arhgap9	Arhgap9_1_s0e14	alt_start	chr10:126762174-126762899:+	0.299	0.039	124	117	111	128	0.507	0	212	189	120	169	0.013	0.179	214	205	194	196	-0.062	0.543	201	201	155	158
Arhgdia	Arhgdia_1_s0e5	alt_start	chr11:120441707-120442916:-	0.028	0.567	181	183	1569	1542	-0.806	0	250	291	2046	1250	0.009	0.448	276	295	1524	1735	0.011	0.425	290	302	1270	1387
Arhgdib	Arhgdib_1_s0e5	alt_start	chr6:136882294-136890238:-	-0.188	0.674	156	159	186	245	1.688	0	127	88	180	373	-0.174	0.544	188	196	194	205	0.498	0.042	106	102	170	249
Arhgef10	Arhgef10_(117)	alt_cassette	chr8:14940372-14945279:+	0.286	0.237	57	49	293	277	-0.124	0.152	53	52	275	233	-0.087	0.257	61	58	322	297	-0.116	0.523	62	51	275	227
Arhgef10l	Arhgef10l_(117)	alt_cassette	chr4:140139847-140147732:-	-0.097	0.589	354	389	72	86	0.096	0.322	481	525	114	130	0.098	0.294	303	369	98	124	-0.128	0.093	461	598	108	128
Arhgef10l	Arhgef10l_1_s0e5	alt_start	chr4:140172907-140221802:-	0.061	0.142	315	289	2293	2359	0.117	0.065	568	598	3096	3464	-0.048	0.283	716	700	4324	3781	0.138	0	585	559	2958	3274
Arhgef11	Arhgef11_(30)	alt_cassette	chr3:87521442-87526278:+	0.199	0.295	187	162	133	126	0.278	0.086	231	187	146	158	0.211	0.559	159	162	117	115	0.175	0.086	206	203	112	143
Arhgef17	Arhgef17_1_s0e5	alt_start	chr7:108038992-108079629:-	-0.065	0.635	429	336	174	143	0.277	0.242	327	257	193	171	0.242	0.57	609	551	150	139	0.149	0.048	333	274	166	167
Arhgef18	Arhgef18_(85)	retained_int	chr8:3454284-3454371:+	0.358	0.527	220	213	125	130	0.06	0	438	419	164	164	-0.272	0.036	280	331	177	176	-0.183	0	469	448	224	184
Arhgef2	Arhgef2_(130)	retained_int	chr3:88437289-88437421:+	-0.935	0	294	458	144	116	-0.811	0	197	528	117	164	-0.597	0	282	414	198	171	-1.274	0	231	504	137	144
Arhgef2	Arhgef2_(213)	retained_int	chr3:88436964-88437179:+	-0.053	0.701	307	461	112	181	-0.229	0.036	248	545	135	242	-0.074	0.161	269	377	148	188	-0.302	0	263	507	144	229
Arhgef2	Arhgef2_(277)	alt_5	chr3:88425243-88433708:+	0.215	0.417	149	137	218	211	-0.908	0.019	114	175	446	413	NA	NA	NA	NA	NA	NA	-0.368	0.013	124	145	418	390
Arhgef3	Arhgef3_1_s0e11	alt_start	chr14:27928084-28078708:+	-0.16	0	215	228	162	145	-0.145	0.182	288	322	261	247	0.411	0.092	365	335	324	373	-0.29	0.069	277	298	335	309
Arhgef3	Arhgef3_1_s0e15	alt_start	chr14:28078708-28175975:+	0.224	0.483	270	287	137	150	-0.067	0.272	258	312	150	170	0.164	0.032	255	253	153	165	0.125	0.057	229	278	137	181
Arhgef4	Arhgef4_1_s0e13	alt_start	chr1:34735032-34861758:+	-0.207	0.048	157	167	202	164	0.16	0.094	346	250	192	172	-0.267	0.1	285	329	246	237	-0.166	0.439	336	294	226	195
Arhgef7	Arhgef7_1_s0e4	alt_start	chr8:11728168-11758430:+	-0.793	0	199	208	354	216	-0.69	0	249	274	340	234	0.213	0.294	472	376	301	259	-0.185	0.294	277	217	345	233
Arhgef7	Arhgef7_2_s36e42	complex	chr8:11822029-11831513:+	-0.127	0.12	195	171	232	177	0.412	0	150	118	132	143	0.041	0.403	177	155	244	228	-0.358	0	131	144	167	139
Arhgef7	Arhgef7_2_s39e42	alt_end	chr8:11824681-11831492:+	0.141	0.385	118	102	117	106	0.314	0.18	119	100	80	87	0.199	0.238	100	96	135	156	0.493	0.396	121	119	99	104
Arhgef9	Arhgef9_(2786)	retained_int	chrX:92247493-92250281:-	0.206	0.316	244	141	139	88	-0.051	0.567	186	159	89	78	0.33	0.04	303	214	117	100	0.371	0.117	322	236	98	84
Arhgef9	Arhgef9_1_s0e10	alt_start	chrX:92326354-92391844:-	-0.234	0.232	292	259	460	363	-0.348	0	276	254	428	301	-0.653	0.034	302	299	456	328	-0.053	0.393	298	245	443	348
Arhgef9	Arhgef9_1_s0e6	alt_start	chrX:92361309-92361825:-	-0.638	0	191	176	514	294	-0.5	0.038	311	310	436	288	-0.395	0.011	633	609	495	356	-0.513	0	362	322	578	336
Arid1b	Arid1b_1_s5e8	alt_end	chr17:5097732-5127024:+	-0.439	0.127	326	394	124	124	0.602	0.136	520	400	148	139	-0.245	0	280	324	181	168	-0.14	0.449	364	430	141	168
Arid3a	Arid3a_1_s0e5	alt_start	chr10:79389816-79393379:+	-0.419	0.045	256	268	358	256	-0.501	0.042	373	330	300	194	-0.136	0.458	417	373	288	260	-0.69	0	348	312	325	183
Arid3b	Arid3b_(169)	retained_int	chr9:57658044-57658215:-	-0.254	0.06	138	134	107	86	0.691	0.359	203	171	153	152	-0.17	0.207	103	113	203	189	-0.259	0.194	145	162	181	174
Arid3b	Arid3b_3_s17e21	alt_end	chr9:57638315-57642742:-	NA	NA	NA	NA	NA	NA	-0.251	0.011	235	234	74	61	0.172	0.375	209	214	64	68	NA	NA	NA	NA	NA	NA
Arid3b	Arid3b_3_s8e17	alt_end	chr9:57642742-57657971:-	-0.28	0.088	120	120	67	60	0.284	0.124	231	204	72	72	0.124	0.195	219	214	89	92	0.173	0.166	222	207	109	117
Arid4a	Arid4a_1_s0e26	alt_start	chr12:72118077-72161048:+	0.01	0.416	93	95	287	297	-0.116	0.183	98	113	269	288	0.152	0.455	119	123	272	283	-0.045	0.56	110	114	251	265
Arid4a	Arid4a_1_s0e4	alt_start	chr12:72116953-72118077:+	NA	NA	NA	NA	NA	NA	-0.233	0.29	930	969	191	184	0.873	0.069	1784	1499	112	145	0.052	0.47	1080	1029	177	171
Arid4b	Arid4b_(107)	alt_5	chr13:14262338-14273486:+	-0.233	0.259	71	145	291	506	-0.396	0	57	91	214	276	0.07	0.295	73	89	255	333	-0.122	0.481	57	76	193	261
Arid4b	Arid4b_(2107)	retained_int	chr13:14283523-14285632:+	-0.501	0.126	64	84	116	119	0.031	0.773	77	87	147	146	0.221	0.644	77	90	138	149	-0.625	0	60	78	166	157
Arid5a	Arid5a_(283)	retained_int	chr1:36374169-36374454:+	-1.789	0	54	208	170	190	-1.115	0	66	177	358	388	-1.168	0	58	133	284	304	-2.06	0	49	174	380	376
Arid5a	Arid5a_(53)	alt_cassette	chr1:36373172-36374928:+	0.55	0	425	467	317	498	0.372	0	591	639	445	634	0.349	0	690	692	441	599	0.408	0	781	715	496	577
Arid5b	Arid5b_1_s0e7	alt_start	chr10:67705977-67741474:-	-0.044	0.379	90	109	118	124	-0.248	0.493	708	822	95	110	-0.369	0.12	1041	1213	197	167	-0.562	0.546	1264	1090	172	127
Arid5b	Arid5b_1_s9e25	alt_end	chr10:67558415-67648613:-	0.255	0	75	62	473	558	0.47	0	61	70	342	542	0.118	0.049	79	90	405	505	NA	NA	NA	NA	NA	NA
Arih2	Arih2_(54)	alt_3	chr9:108507748-108509618:-	0.028	0.289	362	317	364	358	0.586	0.078	344	226	406	375	-0.2	0.279	201	217	384	395	-0.539	0.13	239	294	495	406
Arih2	Arih2_1_s0e5	alt_start	chr9:108547325-108556012:-	0.243	0.049	627	557	260	283	0.308	0.216	598	515	320	436	0.651	0.016	521	529	209	301	0.221	0.066	548	509	256	308
Arih2	Arih2_3_s14e31	alt_end	chr9:108505273-108519008:-	-0.052	0.625	1081	1026	104	103	0.392	0.077	1186	969	102	110	-0.348	0.039	785	961	163	159	-0.16	0.155	1010	1055	176	166
Arl15	Arl15_(151)	alt_cassette	chr13:114584904-114712454:+	-0.019	0.47	304	347	55	59	-0.269	0.327	271	338	48	57	0.364	0.093	262	262	58	70	-0.17	0.262	298	315	66	65
Arl16	Arl16_(34)	alt_3	chr11:120328046-120328495:-	-0.153	0.563	196	269	77	99	-0.249	0.356	148	183	68	81	NA	NA	NA	NA	NA	NA	NA	NA	NA	NA	NA	NA
Arl2bp	Arl2bp_1_s0e5	alt_start	chr8:97190654-97191496:+	-0.008	0.309	552	573	451	454	-0.227	0.115	579	681	591	614	-0.053	0.506	412	489	389	462	-0.232	0.066	496	739	486	628
Arl4a	Arl4a_1_s0e5	alt_start	chr12:40763420-40764574:-	-0.44	0	335	354	361	285	-0.119	0.174	361	321	376	291	-0.009	0.412	486	459	390	352	-0.354	0.038	317	334	413	329
Arl4a	Arl4a_2_s5e19	alt_end	chr12:40732033-40763153:-	-0.17	0.167	319	324	747	672	0.107	0.554	582	531	575	509	-0.166	0.286	391	389	587	526	0.085	0.355	619	537	530	489
Arl5b	Arl5b_(37)	alt_3	chr2:14989826-14991484:+	-0.272	0.31	114	115	90	80	-0.151	0	87	94	69	59	-0.343	0.172	83	89	75	70	0.052	0.24	101	95	57	62
Arl6ip6	Arl6ip6_1_s0e5	alt_start	chr2:53050465-53053317:+	-0.045	0.566	398	490	285	358	0.342	0.063	500	373	231	203	-0.113	0.254	295	372	252	301	-0.031	0.298	375	384	235	219
Armc2	Armc2_1_s0e6	alt_start	chr10:41695263-41712917:-	-0.063	0.407	139	126	388	342	0.279	0.192	144	106	461	448	-0.617	0.008	265	306	636	515	0.046	0.075	284	249	520	505
Armc8	Armc8_(77)	alt_cassette	chr9:99438178-99469020:-	-0.07	0	78	69	717	578	-0.215	0.079	65	63	602	482	NA	NA	NA	NA	NA	NA	-0.359	0.037	68	68	626	513
Armc8	Armc8_2_s23e45	alt_end	chr9:99380513-99420905:-	-0.126	0.229	905	878	288	257	-0.089	0.223	688	602	190	159	0.007	0.786	725	732	225	215	0.018	0.218	685	653	175	176
Armc9	Armc9_1_s46e49	alt_end	chr1:88148967-88153937:+	-0.703	0.098	323	314	89	62	-0.161	0.514	270	253	90	88	-0.028	0.31	355	355	165	149	-0.226	0.056	284	302	117	106
Armcx1	Armcx1_(115)	alt_5	chrX:131253531-131254165:+	0.144	0.133	56	54	214	253	NA	NA	NA	NA	NA	NA	NA	NA	NA	NA	NA	NA	NA	NA	NA	NA	NA	NA
Armcx1	Armcx1_(92)	alt_cassette	chrX:131252589-131253458:+	0.272	0.073	84	75	71	73	0.315	0.036	197	173	62	66	-0.503	0	193	234	107	91	0.51	0.102	244	205	64	69
Armcx1	Armcx1_(93)	alt_cassette	chrX:131253000-131253458:+	0.066	0.39	96	94	228	226	0.11	0.06	475	453	234	259	0.14	0.688	488	483	478	402	0.507	0.246	681	545	282	266
Armcx2	Armcx2_(105)	retained_int	chrX:131342052-131342159:-	-0.74	0	139	200	97	81	-0.865	0.082	113	158	102	96	-0.178	0.289	103	123	137	152	-0.066	0.149	79	130	100	106
Armcx2	Armcx2_2_s10e15	alt_end	chrX:131325991-131341800:-	0.777	0	510	341	292	404	1.103	0	402	300	217	322	0.646	0.019	679	543	298	320	0.588	0	543	353	190	267
Arnt	Arnt_(172)	retained_int	chr3:95294300-95294474:+	-0.399	0.055	743	878	94	88	0.499	0.098	1208	1176	87	110	-0.369	0.16	525	704	133	145	-0.129	0	849	1187	119	136
Arnt	Arnt_(365)	retained_int	chr3:95294577-95294944:+	-0.28	0.451	189	186	204	203	1.018	0	291	221	147	220	-0.055	0.602	124	145	209	258	-0.662	0.08	133	222	166	199
Arnt	Arnt_1_s0e31	alt_start	chr3:95274098-95293513:+	0.161	0.219	49	55	942	1195	-0.097	0.542	58	61	1061	1160	0.448	0	70	70	844	1098	0.655	0	73	59	841	1092
Arnt	Arnt_1_s7e10	alt_start	chr3:95264343-95270714:+	0.252	0.601	1085	1232	119	133	-0.32	0.157	1185	1355	110	117	-0.355	0.354	1182	1481	126	154	-0.137	0.383	1274	1419	101	104
Arnt	Arnt_4_s39e49	alt_end	chr3:95295092-95300210:+	0.212	0.087	190	189	662	776	-0.106	0.09	144	148	991	870	0.346	0.125	216	235	690	889	-0.035	0.533	165	188	826	946
Arntl	Arntl_(27)	alt_3	chr7:120430710-120435002:+	NA	NA	NA	NA	NA	NA	0.04	0.518	111	125	1056	1195	0.603	0	192	130	617	672	0.152	0.077	150	126	1073	1182
Arntl	Arntl_(39)	alt_cassette	chr7:120424316-120427034:+	1.363	0	69	49	239	321	NA	NA	NA	NA	NA	NA	NA	NA	NA	NA	NA	NA	NA	NA	NA	NA	NA	NA
Arntl2	Arntl2_(75)	alt_3	chr6:146767456-146769125:+	0.12	0.541	79	72	92	81	-0.482	0.103	62	76	91	88	-0.227	0.659	75	86	91	113	-0.046	0.554	79	77	103	102
Arpc2	Arpc2_(147)	alt_5	chr1:74283473-74292653:+	-0.542	0	2607	3478	566	527	-0.732	0	3256	5074	554	528	-0.697	0	2602	3323	865	749	-0.567	0.089	3058	3969	646	591
Arpc2	Arpc2_(205)	retained_int	chr1:74283184-74283391:+	NA	NA	NA	NA	NA	NA	0.046	0.594	5193	5329	374	368	NA	NA	NA	NA	NA	NA	NA	NA	NA	NA	NA	NA
Arpc5	Arpc5_(177)	alt_cassette	chr1:154616063-154621389:+	-0.095	0.498	148	193	772	1005	0.402	0	150	174	581	939	-0.122	0.035	165	197	575	618	NA	NA	NA	NA	NA	NA
Arpp21	Arpp21_(100)	alt_cassette	chr9:112090270-112136813:-	-0.758	0	44	135	76	130	-0.636	0	44	77	100	115	-0.613	0	75	123	158	167	-1.177	0	48	104	121	114
Arpp21	Arpp21_(38)	alt_cassette	chr9:112088273-112090093:-	-0.316	0	970	3809	158	467	-2.283	0	191	1957	146	307	0.166	0.369	1658	3635	211	485	-1.021	0.038	719	2645	186	390
Arpp21	Arpp21_(60)	alt_cassette	chr9:112046042-112051838:-	1.267	0	179	293	192	717	1.099	0	148	286	95	435	1.142	0	404	489	280	668	0.736	0	215	344	182	519
Arpp21	Arpp21_3_s21e31	alt_end	chr9:112078598-112085998:-	-0.13	0.246	282	1127	117	434	-0.845	0	82	526	63	231	-0.038	0.279	407	1095	150	373	-0.351	0.124	209	651	72	193
Arpp21	Arpp21_3_s36e42	complex	chr9:112051856-112060214:-	-0.071	0.59	126	451	129	494	-0.244	0.102	64	270	72	263	0.258	0	180	390	176	526	0.121	0.427	132	337	125	314
Arpp21	Arpp21_3_s39e42	alt_end	chr9:112051876-112057921:-	-1.552	0	164	792	71	111	-1.646	0	67	430	47	93	-1.563	0	227	770	112	171	-1.568	0	130	511	82	105
Arrb2	Arrb2_2_s30e34	alt_end	chr11:70253777-70254330:+	0.138	0.382	104	110	112	122	0.882	0	114	123	82	157	0.328	0.06	354	316	119	139	1.096	0.136	195	217	95	162
Arrdc2	Arrdc2_(80)	retained_int	chr8:73362944-73363026:-	0.068	0.183	1381	486	475	232	1.269	0	1459	360	275	157	0.041	0.211	1015	547	305	208	0.788	0	750	453	227	229
Arrdc4	Arrdc4_1_s9e17	alt_end	chr7:75881879-75886530:-	-0.093	0.337	375	325	58	49	-0.082	0.223	361	401	51	53	0.086	0.2	314	282	60	58	0.2	0.455	299	318	54	55
Arsg	Arsg_1_s0e23	alt_start	chr11:109334687-109409327:+	0.27	0.262	188	179	426	447	-0.07	0.376	150	142	556	516	0.041	0.225	224	204	530	510	0.042	0.327	188	166	564	519
Art3	Art3_(30)	alt_cassette	chr5:92840221-92843267:+	-0.469	0.046	452	412	2585	1646	-1.051	0.05	333	304	1444	621	-0.396	0	580	499	2855	1801	-0.77	0	420	365	2366	1119
Art3	Art3_(50)	alt_3	chr5:92760938-92761924:+	-0.011	0.297	80	102	63	61	-0.056	0.358	100	104	105	104	-0.091	0.305	134	133	145	131	-0.191	0.218	103	101	157	131
Art3	Art3_(76)	alt_5	chr5:92841220-92843267:+	-0.517	0.113	1406	792	122	62	1.186	0.013	927	365	93	70	-0.224	0.431	1607	989	128	75	0.712	0	1397	673	107	82
Arv1	Arv1_1_s9e13	alt_end	chr8:127255841-127258023:+	-0.087	0.152	111	115	95	92	-0.06	0.341	136	134	106	104	NA	NA	NA	NA	NA	NA	-0.028	0.53	136	147	107	112
Arvcf	Arvcf_(120)	alt_cassette	chr16:18404638-18405699:+	0.841	0	330	241	142	199	0.436	0.038	303	236	225	238	-0.035	0.407	253	287	217	239	0.595	0	284	251	238	296
Arvcf	Arvcf_1_s0e11	alt_start	chr16:18389252-18397051:+	-0.34	0.013	148	164	395	353	-0.4	0.151	314	285	368	296	0.338	0.251	351	311	451	428	0.583	0.032	425	268	415	396
Arvcf	Arvcf_1_s0e7	alt_start	chr16:18348366-18389252:+	0.232	0.143	426	385	155	150	0.05	0.416	563	485	207	179	0.151	0.566	597	582	252	240	-0.307	0.146	546	531	230	203
As3mt	As3mt_1_s0e4	alt_start	chr19:46781932-46782245:+	-0.29	0.136	118	116	726	539	0.416	0.062	186	159	502	524	-0.53	0.015	229	215	1398	958	0.25	0.084	295	197	617	522
Asah2	Asah2_1_s0e5	alt_start	chr19:32176117-32182658:-	-0.154	0.672	80	76	146	147	-0.183	0.452	117	118	169	151	0.079	0.443	156	170	124	140	0.146	0.286	147	142	136	155
Asah3l	Asah3l_1_s0e15	alt_start	chr4:86520367-86577935:+	0.084	0.258	77	73	253	262	-0.056	0.562	210	210	310	308	0.065	0.553	286	283	389	364	0.499	0.038	313	265	316	390
Asah3l	Asah3l_1_s9e16	alt_end	chr4:86557637-86580242:+	NA	NA	NA	NA	NA	NA	0.049	0.258	244	240	82	83	-0.044	0.308	321	350	101	109	-0.359	0.055	248	284	98	92
Asap1	Asap1_(171)	alt_cassette	chr15:63934034-63951519:-	-0.098	0	189	280	184	224	-0.289	0	158	250	251	328	-0.29	0	186	238	265	255	-0.112	0.054	175	258	221	285
Asap1	Asap1_2_s23e28	complex	chr15:63984472-63990500:-	-0.274	0.072	172	239	184	196	0.339	0.42	164	221	189	265	0.17	0.273	169	172	244	272	-0.536	0	130	211	208	231
Asb1	Asb1_1_s0e5	alt_start	chr1:93437141-93437752:+	-0.147	0.481	91	95	1828	1845	-0.144	0.228	128	135	2782	2793	-0.331	0	121	141	3206	2934	-0.016	0.286	155	147	2799	2420
Asb11	Asb11_1_s0e5	alt_start	chrX:160874925-160883660:+	-0.34	0	1271	1194	1436	1074	0.077	0.336	2067	1463	1221	923	-0.525	0	1160	1351	1261	1067	-0.046	0.334	2468	1918	1447	1038
Asb14	Asb14_1_s17e21	alt_end	chr14:27727516-27728441:+	0.46	0.087	1420	714	215	128	0.525	0.077	1141	613	121	82	0.114	0.5	1150	810	148	106	0.42	0	1388	832	136	101
Asb18	Asb18_(123)	alt_cassette	chr1:91889800-91910947:-	0.211	0.384	230	167	196	149	1.004	0	233	111	245	210	0.138	0.105	168	153	288	273	0.182	0.502	187	165	261	240
Asb3	Asb3_(113)	alt_cassette	chr11:30898521-30928907:+	0.228	0.054	68	67	55	65	0.158	0.063	50	47	69	77	0.035	0.547	64	63	89	88	0.323	0.261	57	57	88	100
Asb3	Asb3_2_s7e16	alt_end	chr11:30929066-30985131:+	0.588	0.013	847	856	68	100	0.31	0.005	616	483	74	80	0.654	0.007	613	503	90	113	0.86	0	602	425	72	91
Asb7	Asb7_(75)	alt_cassette	chr7:73826694-73833708:-	NA	NA	NA	NA	NA	NA	0.034	0.365	156	143	117	110	0.274	0	156	116	134	138	0.096	0.083	166	141	128	125
Asb7	Asb7_2_s11e17	alt_end	chr7:73792673-73823042:-	NA	NA	NA	NA	NA	NA	NA	NA	NA	NA	NA	NA	NA	NA	NA	NA	NA	NA	-0.408	0.496	67	86	118	134
Ascc1	Ascc1_(98)	alt_cassette	chr10:59470574-59476343:+	-0.203	0	94	94	312	267	-0.282	0	110	109	317	230	-0.348	0.261	91	95	219	208	0.004	0.401	135	116	245	231
Ascc1	Ascc1_1_s0e5	alt_start	chr10:59465586-59467542:+	-0.343	0	90	100	568	465	-0.33	0	120	126	981	770	-0.455	0.078	118	138	945	862	0.208	0.349	142	149	824	906
Ash2l	Ash2l_1_s0e5	alt_start	chr8:26950547-26958142:-	0.426	0	560	405	85	85	0.032	0.336	602	535	126	118	0.463	0.104	886	671	166	147	0.212	0.256	576	476	158	137
Asnsd1	Asnsd1_(1430)	alt_5	chr1:53403605-53405289:-	-0.219	0.046	365	483	4307	4639	-0.067	0.24	256	265	3230	2973	-0.029	0.22	328	335	4099	3997	0.168	0.291	422	361	4268	3838
Asnsd1	Asnsd1_(49)	alt_3	chr1:53401773-53403423:-	-0.089	0.245	279	323	2787	2991	-0.417	0	124	172	1868	1778	0.042	0.484	244	247	2805	2846	-0.169	0	181	209	2461	2304
Asnsd1	Asnsd1_2_s10e18	alt_end	chr1:53382351-53401771:-	-0.326	0.332	61	78	5367	5981	0.127	0.313	57	57	3542	3638	0.101	0.071	67	61	5289	5314	0.12	0.154	88	69	5050	4755
Asph	Asph_(45)	alt_cassette	chr4:9563116-9566344:-	0.483	0	3829	3669	361	500	0.278	0.046	1612	1539	193	227	0.295	0.051	2879	3209	204	293	-0.218	0.443	1354	1725	144	182
Asph	Asph_(48)	alt_cassette	chr4:9525448-9528453:-	-0.24	0	441	562	743	782	-0.622	0	352	393	777	628	-0.149	0.015	276	290	624	575	-0.419	0.015	269	254	667	491
Asph	Asph_3_s11e24	complex	chr4:9551506-9557887:-	-0.251	0.187	6413	7577	365	356	0.308	0.441	4191	4463	264	299	0.143	0.376	5554	6601	287	362	-0.054	0.798	4030	4805	273	337
Asph	Asph_3_s38e63	alt_end	chr4:9376231-9510958:-	0.174	0.04	553	516	138	141	-0.234	0.189	427	422	129	108	0.195	0.346	404	336	137	125	-0.181	0.166	324	306	124	109
Aspm	Aspm_(3795)	alt_cassette	chr1:141373479-141378914:+	0.478	0.07	80	88	81	116	0.065	0.44	113	93	98	82	0.045	0.53	118	125	97	99	-0.008	0.513	129	110	111	99
Aspscr1	Aspscr1_(63)	alt_cassette	chr11:120563864-120565385:+	-1	0	57	112	350	348	-1.125	0	106	200	532	366	NA	NA	NA	NA	NA	NA	-1.029	0	87	175	420	391
Aste1	Aste1_(59)	alt_cassette	chr9:105304016-105305725:+	-0.214	0.584	214	223	140	142	0.004	0.545	166	166	156	156	0.228	0.299	271	269	156	168	-0.047	0.525	196	190	167	163
Aste1	Aste1_(90)	retained_int	chr9:105299035-105299127:+	0.204	0.221	119	113	170	194	-0.337	0.264	124	137	136	131	0.351	0	175	165	134	171	0.297	0.039	145	168	109	162
Astl	Astl_1_s0e5	alt_start	chr2:127164374-127168086:+	NA	NA	NA	NA	NA	NA	NA	NA	NA	NA	NA	NA	0.388	0.036	135	139	62	85	0.692	0.092	151	121	90	105
Astn1	Astn1_2_s43e50	alt_end	chr1:160604791-160621627:+	-0.726	0.081	143	177	70	57	0.313	0	204	194	91	114	-0.472	0	211	235	186	130	-0.2	0.193	168	177	114	98
Astn2	Astn2_(156)	alt_cassette	chr4:65720271-65846157:-	0.267	0.208	202	196	230	282	-0.327	0.045	244	277	301	288	0.095	0.062	255	193	358	314	-0.184	0.5	281	227	313	264
Asxl2	Asxl2_(144)	alt_cassette	chr12:3474613-3484444:+	-0.363	0.553	83	99	319	393	0.458	0.248	121	105	347	356	-0.012	0.706	77	81	204	253	-0.694	0.036	71	123	260	308
Atad5	Atad5_(36)	alt_3	chr11:79915410-79916798:+	0.33	0.171	62	63	50	62	NA	NA	NA	NA	NA	NA	-0.161	0.557	75	81	57	65	-0.007	0.62	82	76	50	50
Ate1	Ate1_(129_129)	mutually_exc	chr7:137625229-137650995:-	0.574	0	512	348	648	620	0.291	0	531	309	770	579	0.383	0	365	311	517	579	0.31	0	426	328	621	564
Ate1	Ate1_1_s0e5	alt_start	chr7:137659682-137663475:-	0.35	0.033	715	591	239	255	0.503	0	777	495	260	231	0.089	0.053	547	505	293	291	0.042	0.584	620	514	262	198
Atf2	Atf2_(179)	alt_cassette	chr2:73680503-73688645:-	-0.186	0	289	365	1121	1193	-0.268	0	251	299	1190	1130	-0.068	0.176	261	321	964	1089	-0.088	0.256	295	298	1136	1039
Atf2	Atf2_(63)	alt_cassette	chr2:73701295-73711726:-	0.234	0.069	1312	1255	167	178	0.132	0.4	1600	1434	155	145	0.177	0	1082	1079	120	136	0.297	0	1618	1357	150	148
Atf2	Atf2_4_s27e33	alt_end	chr2:73654578-73666528:-	0.036	0.67	540	543	86	80	0.273	0.409	549	451	80	70	0.217	0.273	442	465	88	99	0.208	0	546	466	88	88
Atf5	Atf5_1_s0e5	alt_start	chr7:52070652-52071942:-	0.05	0.244	132	119	631	657	-0.245	0.239	140	159	1811	1857	-0.046	0.839	271	206	651	691	0.147	0.284	147	161	1427	1711
Atf7	Atf7_1_s0e32	alt_start	chr15:102354702-102424171:-	-0.526	0.015	419	450	1071	849	-0.406	0	587	587	1251	946	-0.035	0.574	665	608	875	816	-0.003	0.554	576	547	972	928
Atf7	Atf7_1_s0e5	alt_start	chr15:102424171-102455852:-	0.162	0.238	541	487	396	386	-0.093	0	804	747	630	555	0.189	0.062	780	669	482	527	0.076	0.187	789	672	625	584
Atf7ip	Atf7ip_(123)	alt_cassette	chr6:136467484-136508284:+	1.241	0.014	104	99	85	160	1.195	0	89	88	100	214	0.853	0	95	107	155	355	NA	NA	NA	NA	NA	NA
Atg16l1	Atg16l1_(48)	alt_cassette	chr1:89671444-89672331:+	-0.185	0	94	107	502	451	-0.453	0.175	96	109	454	433	0.189	0.446	109	116	405	430	-0.225	0.032	96	110	492	446
Atg16l1	Atg16l1_(621)	retained_int	chr1:89662757-89663380:+	0.085	0.161	817	887	142	160	-0.007	0.273	501	571	125	127	-0.035	0.404	634	646	181	181	0.043	0.417	458	485	144	155
Atg16l1	Atg16l1_1_s9e14	alt_end	chr1:89663632-89682921:+	-0.133	0.129	547	607	237	216	-0.166	0.303	440	503	173	178	0.189	0.402	442	499	288	328	0.237	0.043	436	469	174	268
Atg16l2	Atg16l2_(63)	alt_cassette	chr7:108442498-108444634:-	0.557	0.055	74	59	175	181	NA	NA	NA	NA	NA	NA	0.531	0.161	84	68	383	455	NA	NA	NA	NA	NA	NA
Atg7	Atg7_(53)	alt_cassette	chr6:114621274-114622995:+	NA	NA	NA	NA	NA	NA	1.067	0	118	90	151	257	0.072	0.382	184	166	194	186	0.131	0.56	116	123	237	227
Atg9a	Atg9a_(58)	alt_5	chr1:75182419-75182583:-	NA	NA	NA	NA	NA	NA	-0.93	0.013	120	136	2362	1508	-0.335	0.011	186	189	1438	1081	0.041	0.654	167	171	1942	1731
Atg9a	Atg9a_1_s13e18	alt_end	chr1:75177438-75184258:-	0.443	0.065	1032	646	177	139	1.019	0	1448	919	107	123	0.016	0.511	987	796	172	145	0.528	0	1241	1059	144	172
Athl1	Athl1_(281)	alt_cassette	chr7:148127542-148128884:+	-0.196	0.182	205	222	559	478	-0.156	0.038	302	295	441	387	-0.502	0.008	435	540	770	751	-0.599	0.105	335	395	618	571
Atic	Atic_1_s7e24	alt_end	chr1:71607529-71619610:+	-0.035	0.572	702	699	81	83	-0.444	0.079	589	670	83	75	-0.014	0.42	514	569	88	97	0.114	0.6	559	614	85	88
Atl1	Atl1_3_s30e36	alt_end	chr12:71064481-71070731:+	0.429	0.157	112	106	79	95	-0.068	0.574	109	105	67	66	0.002	0.401	142	149	82	93	-0.53	0.517	111	122	82	76
Atl2	Atl2_(245)	alt_cassette	chr17:80264516-80295248:-	-1.899	0	80	224	3165	2315	-2.354	0	63	161	2636	1490	-1.303	0	62	139	1895	1747	-1.365	0	59	120	2214	1626
Atl2	Atl2_1_s24e29	complex	chr17:80249618-80251864:-	1.28	0	4586	3419	400	817	1.448	0	3884	2055	258	400	1.127	0	3305	2536	257	480	1.288	0	3525	2341	207	333
Atl2	Atl2_1_s3e30	alt_end	chr17:80247774-80274232:-	0.327	0.202	209	137	4345	3519	-0.578	0	119	111	3921	2406	-0.169	0.514	260	223	3129	2791	-0.432	0	171	164	3418	2516
Atn1	Atn1_1_s0e28	alt_start	chr6:124690693-124699617:-	0.017	0.711	1069	1104	249	246	-0.118	0.294	1243	1189	548	490	-0.389	0.074	986	1275	313	317	0.1	0.581	1222	1336	423	430
Atn1	Atn1_1_s23e32	alt_end	chr6:124690536-124692929:-	0.171	0.045	263	243	2677	2930	0.175	0.165	542	440	3091	3056	0.315	0.055	249	237	2528	3366	-0.125	0.307	355	422	3042	3469
Atn1	Atn1_1_s28e32	alt_end	chr6:124689201-124690536:-	-0.608	0	1436	1599	323	241	-0.332	0.162	1367	1486	243	227	-0.739	0	1409	1746	272	210	-0.231	0.255	1644	1826	199	191
Atp10d	Atp10d_(48)	alt_3	chr5:72671408-72673392:+	-0.088	0.685	46	41	149	146	0.043	0.077	44	48	155	184	NA	NA	NA	NA	NA	NA	NA	NA	NA	NA	NA	NA
Atp11a	Atp11a_(205)	alt_5	chr8:12826406-12827447:+	-0.249	0.187	545	386	225	143	0.254	0.204	567	450	142	130	-0.396	0.209	405	363	338	237	-0.228	0.414	539	474	184	158
Atp11a	Atp11a_2_s56e64	alt_end	chr8:12859479-12868728:+	0.021	0.34	108	82	422	330	-0.065	0.527	108	88	499	410	0.046	0.638	117	104	463	393	0.324	0	135	104	479	453
Atp11b	Atp11b_1_s0e59	alt_start	chr3:35653059-35737970:+	0.245	0.241	135	120	696	668	0.179	0	89	77	488	480	0.038	0.559	108	111	562	574	0.268	0	91	77	454	476
Atp11b	Atp11b_1_s41e55	alt_end	chr3:35727625-35736511:+	0.25	0	526	510	61	72	0.176	0.117	347	353	93	109	0.133	0.272	426	436	91	100	-0.003	0.374	330	362	131	136
Atp11c	Atp11c_(105)	alt_cassette	chrX:57478970-57489733:-	0.385	0.108	316	339	219	276	-0.044	0.521	153	168	160	178	0.319	0.08	239	229	155	174	-0.32	0	134	199	140	147
Atp13a4	Atp13a4_1_s0e4	alt_start	chr16:29541471-29544945:-	NA	NA	NA	NA	NA	NA	-0.164	0.355	318	303	123	114	NA	NA	NA	NA	NA	NA	NA	NA	NA	NA	NA	NA
Atp2a2	Atp2a2_(1409)	alt_5	chr5:122904313-122907311:-	-1.243	0	964	2677	528	657	-2.594	0	486	3397	416	714	-0.113	0.054	1833	2352	559	588	-1.238	0.009	1386	3605	446	681
Atp2a3	Atp2a3_(73)	alt_cassette	chr11:72802589-72805190:+	-0.62	0.124	90	102	350	299	-0.367	0.009	60	62	343	289	-0.384	0	63	69	306	268	-0.199	0.19	51	58	360	356
Atp2b2	Atp2b2_(33)	alt_cassette	chr6:113746391-113755454:-	-0.157	0.168	174	175	116	103	0.191	0	348	305	140	144	-0.134	0	228	212	282	226	-0.174	0.061	337	243	221	135
Atp2b2	Atp2b2_1_s0e11	alt_start	chr6:113792639-113870597:-	-0.093	0.196	234	229	139	117	0.114	0.045	169	125	329	302	-0.122	0.669	173	158	457	459	0.052	0.178	213	175	486	414
Atp2b4	Atp2b4_(181)	alt_cassette	chr1:135603573-135611630:-	-0.203	0.299	54	60	231	213	NA	NA	NA	NA	NA	NA	NA	NA	NA	NA	NA	NA	NA	NA	NA	NA	NA	NA
Atp2c1	Atp2c1_(114)	alt_3	chr9:105396812-105397222:-	NA	NA	NA	NA	NA	NA	0.617	0	553	519	953	1305	NA	NA	NA	NA	NA	NA	0.376	0	629	533	1082	1217
Atp2c1	Atp2c1_2_s48e62	alt_end	chr9:105313691-105325272:-	-0.489	0	1022	1114	143	121	-0.476	0.016	904	911	146	108	-0.265	0.201	808	931	163	165	-0.682	0.009	848	827	184	124
Atp5f1	Atp5f1_(167)	alt_cassette	chr3:105758959-105761779:-	0.018	0.379	4916	4931	141	144	-0.07	0.218	4388	5004	192	204	-0.04	0.204	5509	5559	267	245	-0.348	0	5865	6085	238	190
Atp5f1	Atp5f1_(1712)	retained_int	chr3:105757099-105758813:-	0.021	0.487	9374	9533	238	238	-0.13	0.212	7366	7890	145	139	-0.318	0.189	9218	10184	223	208	-0.348	0.387	9284	9763	166	155
Atp5f1	Atp5f1_3_s13e21	alt_end	chr3:105745780-105756935:-	-0.022	0.553	6977	7375	206	224	-0.311	0.098	5751	6353	129	110	0.091	0.616	7500	7910	193	185	-0.187	0.371	7475	7592	150	144
Atp5l2	Atp5l2_(161)	alt_cassette	chr9:44721549-44728692:-	0.195	0.503	407	378	4376	4253	0.443	0.092	395	334	4595	4724	-0.169	0.148	491	492	5098	4426	0.084	0.535	414	374	6427	5764
Atp5s	Atp5s_(100)	alt_cassette	chr12:70826001-70838937:+	-0.33	0.107	307	303	731	578	0.12	0.172	327	208	507	340	-0.039	0.67	277	234	618	543	-0.019	0.171	335	232	722	446
Atp6v0a1	Atp6v0a1_3_s35e38	alt_end	chr11:100905937-100909839:+	0.211	0.208	829	610	74	63	0.732	0	989	660	69	83	0.295	0.098	609	487	89	86	0.033	0.547	568	604	79	86
Atp6v0a2	Atp6v0a2_(182)	complex	chr5:125194603-125196858:+	-0.479	0	93	132	739	744	-0.082	0	99	131	662	738	-0.302	0.231	154	196	585	660	0.235	0.416	119	152	565	740
Atp6v0a4	Atp6v0a4_1_s0e7	alt_start	chr6:38044071-38074574:-	-0.136	0.214	97	106	70	57	0.128	0.297	171	168	96	98	-0.283	0	169	207	131	129	-0.237	0.242	175	194	117	122
Atp6v0e	Atp6v0e_1_s5e9	alt_end	chr17:26832429-26836591:+	-0.704	0	963	1385	160	155	-0.505	0.094	690	1076	133	159	-0.518	0.093	702	826	230	189	-0.235	0	559	824	171	169
Atp6v1c2	Atp6v1c2_(138)	alt_cassette	chr12:17294986-17298234:-	-0.698	0	64	78	209	160	-0.037	0.311	111	123	242	238	0.21	0.364	102	88	377	368	-0.208	0.453	121	127	257	249
Atp6v1c2	Atp6v1c2_(30)	alt_cassette	chr12:17308021-17315077:-	NA	NA	NA	NA	NA	NA	-0.117	0.573	80	90	51	60	-0.485	0.112	107	124	60	54	-0.122	0	98	114	54	55
Atp6v1c2	Atp6v1c2_(33)	alt_3	chr12:17304626-17307926:-	-0.395	0	95	98	190	143	0.383	0.35	117	91	154	127	NA	NA	NA	NA	NA	NA	-0.731	0.008	102	94	255	143
Atp6v1c2	Atp6v1c2_1_s0e8	alt_start	chr12:17315163-17331518:-	0.054	0.616	241	240	72	63	-0.206	0.344	369	330	144	122	-0.139	0.334	312	350	139	149	-0.035	0.521	354	348	197	188
Atp6v1g2	Atp6v1g2_(405)	retained_int	chr17:35374162-35374569:+	0.033	0.222	773	660	111	101	0.437	0.035	714	550	159	162	-0.177	0.192	755	801	188	171	-0.136	0.561	659	569	186	163
Atp8a1	Atp8a1_(45)	alt_cassette	chr5:68142324-68152352:-	-0.262	0.053	290	264	671	442	-0.839	0.041	230	250	709	427	0.452	0	309	271	297	376	-0.055	0.346	202	227	363	394
Atp8a1	Atp8a1_1_s11e13	complex	chr5:68170272-68177864:-	-0.88	0	348	418	1859	1133	-0.587	0	259	315	2927	1803	-0.308	0	205	289	1257	1409	-0.949	0	159	266	1540	1418
Atp8a1	Atp8a1_1_s13e79	alt_end	chr5:68073996-68172226:-	-0.926	0	86	125	1590	1074	-0.663	0	102	106	1627	1017	0.123	0.114	90	102	612	733	-0.046	0.34	78	100	652	748
Atp8a2	Atp8a2_1_s0e4	alt_start	chr14:60705563-60816016:-	NA	NA	NA	NA	NA	NA	0.061	0.681	186	163	150	123	NA	NA	NA	NA	NA	NA	NA	NA	NA	NA	NA	NA
Atp8a2	Atp8a2_2_s12e78	alt_end	chr14:60646785-60663153:-	0.11	0.085	56	59	101	126	-0.038	0.547	64	70	99	110	0.015	0.34	83	81	144	145	0.244	0.125	74	67	128	135
Atp8a2	Atp8a2_2_s24e78	alt_end	chr14:60266577-60646785:-	NA	NA	NA	NA	NA	NA	-0.042	0.528	130	132	85	90	0.217	0.394	195	188	105	104	0.019	0.289	159	148	89	94
Atp8b2	Atp8b2_1_s0e24	alt_start	chr3:89756773-89767252:-	0.499	0.248	147	116	480	477	-0.104	0.516	227	238	471	492	0.333	0.159	243	203	535	510	0.157	0.332	303	271	434	455
Atp8b3	Atp8b3_1_s5e58	alt_end	chr10:79982329-79999000:-	0.336	0.261	111	117	64	80	-0.242	0	136	147	110	100	-0.316	0.132	203	183	150	120	-0.087	0.299	168	165	130	118
Atp8b4	Atp8b4_1_s0e7	alt_start	chr2:126315160-126325838:-	-0.222	0.353	99	107	149	147	-0.27	0	112	128	140	127	0.079	0.04	156	151	175	198	0.303	0.243	145	118	197	179
Atp8b4	Atp8b4_2_s43e61	alt_end	chr2:126148480-126197900:-	-0.197	0.013	69	96	70	78	-0.368	0	68	113	72	85	-0.168	0.558	91	96	88	108	-0.178	0	80	94	77	77
Atp9b	Atp9b_(33)	alt_cassette	chr18:80932888-80935391:-	0.141	0.38	124	123	207	217	-0.425	0.014	125	155	249	201	0.12	0.158	105	114	176	219	0.027	0.644	95	122	209	236
Atp9b	Atp9b_(77)	alt_cassette	chr18:81005511-81041265:-	-0.047	0.163	146	173	296	324	-0.033	0.421	131	146	212	224	-0.027	0.686	144	163	224	273	0.536	0	145	144	172	247
Atpbd4	Atpbd4_(95)	alt_cassette	chr2:114345535-114361260:-	NA	NA	NA	NA	NA	NA	-0.449	0	43	51	130	99	NA	NA	NA	NA	NA	NA	NA	NA	NA	NA	NA	NA
Atpbd4	Atpbd4_1_s5e12	alt_end	chr2:114361260-114470456:-	-0.283	0	239	223	108	84	0.283	0.261	145	128	77	76	-0.063	0.405	147	161	103	107	0.001	0.584	137	129	84	77
Atr	Atr_1_s5e12	alt_end	chr9:95763351-95768104:+	-0.405	0.055	240	344	129	134	-0.339	0	188	258	125	124	-0.523	0	214	298	185	184	-0.605	0	173	242	194	180
Atrnl1	Atrnl1_(138)	alt_cassette	chr19:57781623-57806041:+	-0.028	0.702	245	219	634	603	0.303	0	159	149	475	535	0.202	0.45	213	218	584	615	-0.091	0.315	150	186	461	531
Atrnl1	Atrnl1_(155)	alt_cassette	chr19:57731728-57756860:+	-0.224	0.394	90	89	350	318	0.008	0.567	80	91	247	274	0.179	0.48	109	115	274	287	0.189	0.46	76	88	228	262
Atrx	Atrx_1_s1e10	complex	chrX:103095332-103124438:-	-0.11	0	110	111	184	160	-0.025	0.563	103	93	210	195	0.081	0.441	107	95	211	189	0.5	0.117	116	91	196	197
Atrx	Atrx_2_s16e22	complex	chrX:102992955-103083053:-	0.214	0.05	186	165	215	221	0.394	0	142	108	165	166	0.141	0.457	140	117	210	176	0.301	0.174	135	104	174	149
Atxn1l	Atxn1l_(66)	alt_cassette	chr8:112259263-112261530:-	0.179	0.28	150	156	236	287	0.424	0	191	155	286	298	NA	NA	NA	NA	NA	NA	NA	NA	NA	NA	NA	NA
Atxn2	Atxn2_(54)	alt_cassette	chr5:122253089-122260859:+	-0.808	0	328	398	423	308	-0.832	0	545	616	610	393	-0.556	0	443	476	454	344	-0.4	0	524	726	530	511
Atxn2l	Atxn2l_1_s0e3	alt_start	chr7:133644972-133646816:-	0.426	0	440	257	375	343	0.064	0.333	391	329	624	564	-0.107	0.4	382	379	564	549	-0.186	0	287	291	552	493
Atxn7l1	Atxn7l1_(306)	alt_cassette	chr12:34047959-34051836:+	-0.098	0.443	188	159	179	149	0.191	0.009	244	199	184	183	0.247	0.411	151	134	199	179	-0.062	0.506	194	188	200	194
Atxn7l1	Atxn7l1_(69)	alt_cassette	chr12:33832780-33902576:+	NA	NA	NA	NA	NA	NA	-0.212	0	48	59	233	239	NA	NA	NA	NA	NA	NA	NA	NA	NA	NA	NA	NA
Atxn7l1	Atxn7l1_1_s13e21	alt_end	chr12:34010998-34030702:+	-0.279	0.378	176	136	108	79	0.088	0.052	192	177	70	70	NA	NA	NA	NA	NA	NA	NA	NA	NA	NA	NA	NA
Atxn7l1	Atxn7l1_1_s29e33	alt_end	chr12:34052759-34055914:+	0.175	0.117	168	131	82	69	0.449	0.153	206	178	125	135	-0.075	0.823	175	149	145	139	-0.205	0.583	187	185	150	142
Atxn7l2	Atxn7l2_(179)	alt_cassette	chr3:108011423-108013262:-	0.749	0	365	414	90	172	0.296	0.037	482	479	115	146	0.469	0.032	770	684	158	194	0.33	0	542	477	129	146
Atxn7l3	Atxn7l3_(56)	alt_3	chr11:102154409-102154589:-	-0.01	0.192	177	165	92	80	-0.223	0.054	157	156	146	116	-0.137	0.404	117	111	123	113	-0.242	0.253	128	130	151	140
AU021838	AU021838_1_s12e17	alt_end	chr12:58426640-58433446:+	0.387	0	126	117	134	185	0.268	0.05	90	77	97	121	0.137	0.196	97	97	138	149	0.289	0	90	82	130	149
AU021838	AU021838_1_s1e31	alt_end	chr12:58331598-58408451:+	0.169	0.201	2000	2069	202	226	-0.312	0.253	3477	3084	139	114	0.321	0.244	2425	2540	146	169	-0.361	0.122	3323	3034	149	116
AU021838	AU021838_1_s9e12	alt_end	chr12:58408451-58426640:+	0.095	0.385	279	284	69	71	0.249	0.264	229	175	72	62	0.126	0.316	213	195	79	75	0.217	0.201	218	175	75	68
AU040320	AU040320_2_s43e51	alt_end	chr4:126530521-126546938:+	-0.418	0.011	102	116	553	492	-0.596	0	117	128	716	535	-0.205	0.043	130	143	540	507	-0.186	0.214	130	147	622	629
AU040829	AU040829_(52)	alt_cassette	chr11:64816952-64821564:-	NA	NA	NA	NA	NA	NA	-1.07	0	52	127	246	274	NA	NA	NA	NA	NA	NA	-1.057	0	48	121	213	269
AU040829	AU040829_2_s15e34	alt_end	chr11:64815540-64866600:-	-0.119	0.066	175	175	71	60	-0.562	0	215	280	90	85	0.114	0.304	247	255	109	119	-0.452	0.006	273	353	88	86
Aup1	Aup1_(151)	alt_cassette	chr6:83005042-83005499:+	-1.118	0	201	281	506	368	-1.495	0	206	349	908	526	-1.083	0	216	304	763	558	-0.552	0	283	375	1121	976
Aup1	Aup1_(61)	alt_3	chr6:83007087-83007269:+	NA	NA	NA	NA	NA	NA	1.218	0	349	253	360	592	NA	NA	NA	NA	NA	NA	1.003	0	245	173	289	468
Aurka	Aurka_(77)	alt_5	chr2:172194532-172195972:-	-0.811	0.139	142	173	685	592	-0.229	0.172	177	176	807	642	-0.263	0.158	196	248	1028	1047	-0.138	0.299	191	184	807	737
Auts2	Auts2_(45)	alt_cassette	chr5:131941997-131948128:-	NA	NA	NA	NA	NA	NA	NA	NA	NA	NA	NA	NA	-0.633	0.051	120	174	114	113	0.48	0	129	131	142	188
Auts2	Auts2_1_s0e15	alt_start	chr5:132009722-133017680:-	-0.127	0.531	156	162	205	207	0.415	0.041	249	195	193	182	-0.071	0.742	205	200	206	217	-0.138	0.176	211	216	198	183
Auts2	Auts2_1_s10e15	alt_end	chr5:132009742-132246629:-	-0.482	0	102	129	107	84	0.066	0.415	88	78	99	92	0.225	0.17	127	117	111	124	-0.284	0.614	89	79	109	103
Avpr2	Avpr2_(87)	complex	chrX:71138759-71139007:+	0.277	0.268	179	176	178	202	0.316	0.51	161	152	529	549	0.184	0.184	182	165	551	586	0.061	0.587	160	156	551	512
AW061290	AW061290_1_s0e5	alt_start	chr17:80014239-80020645:+	-0.223	0.467	665	644	89	87	0.184	0.271	753	727	85	91	0.236	0.133	1169	1027	142	138	-0.077	0.529	767	704	123	114
AW121567	AW121567_(46)	alt_cassette	chr8:9208032-9232933:-	-0.357	0.552	74	71	106	92	-0.519	0.064	82	91	115	89	-0.184	0.156	114	109	138	114	-0.225	0.387	101	99	109	98
AW121567	AW121567_1_s0e5	alt_start	chr8:9233105-9771023:-	-0.176	0.337	66	85	317	324	NA	NA	NA	NA	NA	NA	0.2	0.19	134	116	276	297	-0.29	0.133	107	106	365	303
AW146020	AW146020_(85)	alt_3	chr6:81893535-81894400:+	0.089	0.129	170	186	149	169	0.488	0.107	222	215	92	109	0.277	0.249	352	329	131	151	0.304	0.154	275	246	96	116
AW146154	AW146154_1_s1e10	alt_end	chr7:48734243-48754663:-	0.823	0	385	340	212	325	0.525	0	257	214	233	295	0.377	0	297	272	230	264	0.644	0	262	220	195	265
AW146299	AW146299_(63)	alt_cassette	chr5:145762093-145765800:-	-0.315	0.558	148	128	603	579	-0.138	0.015	110	112	511	477	0.123	0.423	200	208	604	651	0.171	0.013	154	127	373	358
AW549877	AW549877_1_s0e7	alt_start	chr15:3941864-3945752:-	0.084	0.214	742	685	700	731	0.178	0.188	595	549	599	603	-0.161	0.445	722	692	962	899	0.121	0.256	736	647	749	713
AW551984	AW551984_1_s0e5	alt_start	chr9:39410896-39411709:-	-0.178	0.036	148	158	72	67	-0.25	0.018	250	260	115	103	0.028	0.295	237	248	129	138	-0.207	0	307	278	163	130
AW554918	AW554918_1_s16e19	alt_end	chr18:25448567-25498885:+	0.155	0.319	346	344	60	62	0.426	0.101	317	282	59	69	0.085	0.565	300	320	77	80	NA	NA	NA	NA	NA	NA
AW554918	AW554918_1_s7e28	alt_end	chr18:25340650-25448567:+	0.236	0.278	186	192	275	316	0.177	0.205	235	213	223	239	0.327	0.543	218	216	244	258	0.198	0.308	276	219	276	228
Axin1	Axin1_(108)	alt_cassette	chr17:26327176-26330883:+	-0.201	0	96	129	160	170	0.593	0.013	189	156	153	182	-0.153	0.478	97	103	185	195	0.363	0.373	127	123	169	175
Axl	Axl_(355)	retained_int	chr7:26549083-26549440:-	-0.506	0.095	808	970	81	67	-0.78	0	861	1350	99	86	-0.054	0.51	649	678	90	93	-0.543	0.118	624	977	87	85
Azi2	Azi2_(100)	alt_cassette	chr9:117958553-117960471:+	0.657	0	67	43	337	348	0.404	0	56	46	269	295	0.19	0.048	62	57	289	294	0.227	0.414	50	54	302	334
Azi2	Azi2_2_s13e19	complex	chr9:117968273-117972496:+	-0.286	0	646	734	716	672	-0.351	0	465	574	580	570	0.037	0.582	624	593	640	580	0.026	0.61	571	599	778	717
Azin1	Azin1_(151)	alt_3	chr15:38427153-38428423:-	0.788	0.057	1093	1567	115	258	0.157	0.052	508	901	95	209	0.204	0.048	815	1047	99	168	0.409	0.504	426	754	99	166
B230120H23Rik	B230120H23Rik_1_s19e22	alt_end	chr2:72227633-72236482:+	0.097	0.28	2683	2320	216	206	0.167	0.173	2570	2471	233	256	0.105	0.346	3516	3382	255	287	0.55	0	3307	2922	234	289
B230120H23Rik	B230120H23Rik_1_s22e44	complex	chr2:72236462-72280407:+	-0.591	0	132	160	1591	1238	-0.546	0	159	184	1213	1014	-0.137	0.222	184	191	1812	1740	-0.153	0	193	191	1441	1295
B230208H17Rik	B230208H17Rik_(3583)	retained_int	chr2:25444232-25447817:-	-0.325	0.085	2899	3546	232	242	0.297	0.483	4863	4523	253	252	-0.328	0.014	2904	3622	275	253	-0.166	0.353	3843	4531	233	253
B230208H17Rik	B230208H17Rik_(979)	retained_int	chr2:25443147-25444128:-	-0.506	0.069	186	201	128	106	0.767	0.067	313	230	132	124	-0.662	0.247	155	195	148	146	-0.091	0.324	242	265	132	124
B230209C24Rik	B230209C24Rik_(208)	alt_cassette	chr1:33935282-33964410:-	-0.112	0.558	281	272	69	69	0.491	0	524	417	86	97	0.123	0.157	475	433	114	114	-0.102	0.517	483	434	110	99
B230312A22Rik	B230312A22Rik_(256)	retained_int	chr4:43049676-43049934:-	-0.206	0.606	197	191	79	86	-0.033	0.557	205	208	106	109	0.226	0.093	231	192	99	97	0.636	0.069	226	185	99	121
B230339M05Rik	B230339M05Rik_1_s18e62	alt_end	chr2:158263212-158324989:+	-0.13	0.409	794	947	48	57	0.196	0.342	850	897	65	71	-0.73	0	728	912	77	65	0.074	0.395	775	924	59	76
B230380D07Rik	B230380D07Rik_(143)	alt_cassette	chr9:70458809-70474561:-	0.095	0.775	108	122	356	353	-0.277	0.012	87	95	351	324	0.012	0.647	124	139	298	312	-0.215	0.374	86	118	258	343
B230380D07Rik	B230380D07Rik_1_s9e20	alt_end	chr9:70446820-70474561:-	-0.139	0.433	113	114	410	405	-0.337	0	81	108	319	326	0.003	0.356	117	117	351	370	0.38	0	99	100	286	368
B3galt5	B3galt5_1_s0e7	alt_start	chr16:96457407-96535205:+	NA	NA	NA	NA	NA	NA	0.025	0.404	240	236	237	238	0.116	0.496	201	216	236	252	-0.088	0.477	238	216	277	251
B3gat2	B3gat2_1_s3e9	alt_end	chr1:23822204-23854697:+	NA	NA	NA	NA	NA	NA	0.083	0.204	204	199	74	77	-0.242	0	373	373	103	84	-0.449	0	189	171	109	78
B3gat3	B3gat3_1_s3e6	alt_end	chr19:8996470-9000388:+	0.192	0.18	427	388	165	167	0.295	0	652	559	152	175	-0.18	0.403	519	513	169	163	-0.065	0.197	492	572	172	189
B3gnt3	B3gnt3_1_s0e5	alt_start	chr8:74217798-74227433:-	0.394	0.083	201	159	1410	1399	0.254	0.389	226	191	1308	1159	0.397	0.045	384	305	1394	1459	-0.242	0.085	208	207	1472	1271
B3gnt5	B3gnt5_(121)	alt_cassette	chr16:19765307-19768836:+	0.121	0.3	70	80	54	69	NA	NA	NA	NA	NA	NA	NA	NA	NA	NA	NA	NA	NA	NA	NA	NA	NA	NA
B3gntl1	B3gntl1_1_s0e14	alt_start	chr11:121492181-121534453:-	-0.212	0.275	90	111	151	169	0.098	0.505	89	111	136	169	0.558	0	145	124	163	190	0.415	0.232	120	122	171	201
B4galnt1	B4galnt1_(181)	alt_cassette	chr10:126604598-126606799:+	NA	NA	NA	NA	NA	NA	0.003	0.172	74	82	120	158	NA	NA	NA	NA	NA	NA	NA	NA	NA	NA	NA	NA
B4galnt1	B4galnt1_1_s0e4	alt_start	chr10:126602280-126603059:+	NA	NA	NA	NA	NA	NA	0.248	0	783	645	85	85	0.18	0.196	880	885	118	135	0.052	0.389	602	659	78	86
B4galnt1	B4galnt1_2_s12e25	alt_end	chr10:126604937-126607224:+	0.31	0	83	78	208	286	1.089	0	92	102	133	271	-0.641	0.061	97	116	270	230	1.316	0.11	97	112	139	292
B4galt3	B4galt3_(114)	alt_cassette	chr1:173200545-173201333:+	-0.152	0.289	152	149	129	119	-0.114	0.52	169	151	154	140	0.199	0.108	204	189	176	181	-0.128	0.529	167	175	166	176
B4galt3	B4galt3_(202)	alt_3	chr1:173201504-173202040:+	NA	NA	NA	NA	NA	NA	NA	NA	NA	NA	NA	NA	NA	NA	NA	NA	NA	NA	-0.028	0.505	67	66	336	334
B4galt4	B4galt4_(61)	alt_5	chr16:38763242-38766027:+	-0.25	0.123	50	60	185	187	0.33	0.152	58	54	148	161	0.105	0.16	97	84	202	199	0.159	0.131	67	63	169	187
B4galt4	B4galt4_(66)	alt_5	chr16:38742481-38752114:+	0.146	0.552	1477	1248	292	232	0.522	0.153	1281	970	236	217	0.2	0.04	1589	1312	343	352	-0.012	0.646	1120	1215	230	280
B4galt4	B4galt4_1_s0e15	alt_start	chr16:38742386-38766027:+	-0.04	0.338	66	66	291	281	-0.068	0.461	71	74	241	251	-0.187	0.183	87	91	303	288	-0.108	0.644	83	80	256	270
B4galt7	B4galt7_(99)	alt_3	chr13:55701553-55705480:+	0.081	0.293	212	179	252	228	0.389	0.045	182	150	313	312	-0.004	0.25	249	282	410	386	-0.048	0.539	183	168	344	319
B830045N13Rik	B830045N13Rik_(66)	alt_cassette	chr1:148362083-148529705:+	0.181	0.027	58	55	58	65	-0.054	0.205	66	63	89	77	-0.11	0.359	83	88	91	92	-0.596	0.225	76	74	91	71
B9d2	B9d2_1_s0e4	alt_start	chr7:26465798-26466401:+	0.369	0	75	76	73	107	0.488	0	111	109	79	110	NA	NA	NA	NA	NA	NA	0.493	0	136	120	85	113
Bace1	Bace1_(187)	alt_5	chr9:45662738-45664170:+	0.24	0.223	215	203	630	696	-0.207	0.114	209	211	1058	948	0.009	0.586	163	180	495	516	0.697	0	208	164	571	735
Bach2	Bach2_1_s0e8	alt_start	chr4:32325924-32588587:+	0.154	0.129	120	109	201	206	0.019	0.241	179	187	209	228	-0.04	0.471	178	188	263	275	0.221	0.163	221	206	221	236
Bach2	Bach2_2_s8e17	alt_end	chr4:32588822-32667899:+	-0.172	0.431	218	209	79	76	-0.133	0.245	275	289	100	96	0.181	0.012	390	373	103	108	0.182	0	332	314	99	104
Bahcc1	Bahcc1_(239)	retained_int	chr11:120151500-120151741:+	0.151	0.318	120	129	118	132	-0.285	0.488	159	154	139	128	-0.037	0.586	210	205	167	197	0.094	0.342	175	172	142	150
Bai1	Bai1_(99)	alt_cassette	chr15:74406354-74410994:+	0.077	0.072	1605	1346	745	653	-0.207	0.084	994	1060	174	145	-0.018	0.405	2185	1820	666	549	-0.064	0.498	1093	987	315	284
Bai2	Bai2_(165b)	alt_cassette	chr4:129682798-129684805:+	0.139	0.432	218	209	393	390	NA	NA	NA	NA	NA	NA	NA	NA	NA	NA	NA	NA	NA	NA	NA	NA	NA	NA
Bai2	Bai2_2_s43e49	complex	chr4:129691880-129694305:+	0.301	0.012	1804	1524	6635	6776	0.393	0	2267	1758	7674	7779	0.138	0.338	2155	2063	7853	7759	0.29	0.203	1877	1811	7606	8243
Bai3	Bai3_(99)	alt_cassette	chr1:25168708-25174133:-	-0.148	0.275	154	169	156	157	-0.215	0.339	160	151	206	182	0.002	0.543	244	206	352	318	-0.006	0.359	221	182	267	198
Bai3	Bai3_1_s0e34	alt_start	chr1:25285392-25886552:-	0.386	0.077	89	75	99	100	NA	NA	NA	NA	NA	NA	NA	NA	NA	NA	NA	NA	NA	NA	NA	NA	NA	NA
Baiap2	Baiap2_(119)	alt_3	chr11:119858061-119858322:+	0.088	0.332	88	87	760	791	-0.428	0	74	128	1120	1214	-0.173	0.376	114	125	1133	1192	-0.319	0	87	114	1161	992
Baiap2	Baiap2_(485)	retained_int	chr11:119861900-119862387:+	-0.286	0.497	478	474	90	88	-0.111	0.566	871	855	126	126	0.155	0	933	955	137	155	-0.149	0.799	848	820	140	178
Baiap2	Baiap2_2_s26e31	alt_end	chr11:119861900-119868093:+	-0.288	0.015	112	141	134	143	-0.325	0.093	120	198	146	189	-0.112	0.431	162	174	178	184	-0.276	0	136	191	182	184
Banf1	Banf1_1_s0e5	alt_start	chr19:5365956-5366645:-	0.152	0.015	331	287	1178	1219	-0.272	0.052	322	376	1546	1503	-0.023	0.307	379	400	1117	1064	0.046	0.243	387	367	1591	1549
Banf2	Banf2_(119)	alt_cassette	chr2:143858904-143891140:+	NA	NA	NA	NA	NA	NA	-0.089	0.589	125	106	203	197	NA	NA	NA	NA	NA	NA	NA	NA	NA	NA	NA	NA
Banp	Banp_(117)	alt_cassette	chr8:124502654-124515427:+	0.218	0.284	146	131	330	315	-0.379	0.042	175	205	377	344	-0.306	0.461	204	198	322	316	0.421	0.089	215	190	352	371
Banp	Banp_(126)	alt_cassette	chr8:124531691-124547902:+	NA	NA	NA	NA	NA	NA	0.086	0.64	158	193	306	356	-0.017	0.373	266	291	397	428	-0.422	0.123	217	227	408	370
Bat2d	Bat2d_3_s71e76	complex	chr1:164603787-164605735:-	0.17	0.541	111	96	57	50	0.126	0.474	118	143	79	98	-0.48	0.315	145	148	127	117	-0.143	0.674	136	121	94	91
Bat3	Bat3_(108)	alt_cassette	chr17:35279329-35279671:+	-0.151	0	288	283	341	291	-0.133	0.457	740	531	675	473	0.23	0.123	479	420	325	328	-0.507	0	502	607	568	485
Bat3	Bat3_(54)	alt_cassette	chr17:35275727-35276179:+	-0.014	0.526	222	188	737	622	-0.349	0	234	192	1158	764	0.375	0.025	215	185	609	629	0.192	0.047	234	224	766	816
Batf3	Batf3_1_s0e7	alt_start	chr1:192921758-192924606:+	0.09	0.513	399	367	148	138	0.158	0.293	483	400	157	143	-0.155	0.012	419	476	216	191	0.081	0.507	513	430	184	155
Baz2a	Baz2a_(85)	alt_cassette	chr10:127528832-127545949:+	-0.383	0.187	55	69	84	87	NA	NA	NA	NA	NA	NA	NA	NA	NA	NA	NA	NA	NA	NA	NA	NA	NA	NA
Baz2b	Baz2b_(285)	alt_cassette	chr2:59796549-59800077:-	0.007	0.476	267	287	106	116	-0.097	0.321	251	259	141	136	-0.088	0.029	266	327	126	133	0.157	0.452	283	307	120	133
Baz2b	Baz2b_(66)	alt_cassette	chr2:59771772-59774742:-	-0.643	0	53	83	205	189	-0.11	0.47	59	70	150	175	-0.604	0.059	68	87	213	206	0.023	0.443	75	84	160	180
Bbs1	Bbs1_1_s13e18	alt_end	chr19:4899199-4902842:-	-0.348	0.035	174	215	74	77	-0.112	0.239	256	272	95	95	-0.237	0.167	248	268	117	117	0.146	0.073	295	297	95	108
Bbs1	Bbs1_1_s18e36	alt_end	chr19:4889157-4899199:-	0.167	0.439	147	165	56	64	NA	NA	NA	NA	NA	NA	-0.212	0.208	224	233	100	98	NA	NA	NA	NA	NA	NA
Bbx	Bbx_(114)	alt_cassette	chr16:50280652-50331141:-	-0.197	0.075	44	51	124	122	-0.309	0.088	54	60	154	152	NA	NA	NA	NA	NA	NA	NA	NA	NA	NA	NA	NA
Bbx	Bbx_(60)	alt_cassette	chr16:50202688-50220557:-	-0.333	0.131	44	56	322	357	NA	NA	NA	NA	NA	NA	NA	NA	NA	NA	NA	NA	-0.192	0.403	50	64	206	241
Bbx	Bbx_(90)	alt_cassette	chr16:50209257-50220557:-	-0.144	0.161	240	286	213	228	0.235	0	232	241	152	188	0.061	0.389	224	214	160	160	0.475	0.094	234	233	129	158
Bbx	Bbx_1_s0e18	alt_start	chr16:50280652-50429094:-	0.192	0.115	73	60	181	196	0.131	0.132	82	65	216	226	0.456	0.085	88	95	157	214	0.348	0	72	63	176	216
Bbx	Bbx_1_s8e12	alt_end	chr16:50220557-50429022:-	0.055	0.519	263	279	93	97	0.206	0.052	249	267	73	87	-0.181	0.27	231	258	155	149	-0.115	0.479	232	261	138	145
BC003331	BC003331_(66)	alt_cassette	chr1:152222754-152228628:-	-0.317	0	73	99	1012	1126	0.081	0	76	71	631	664	0.359	0.24	113	89	751	677	-0.49	0.269	87	89	778	686
BC003331	BC003331_(96)	alt_cassette	chr1:152227507-152229397:-	NA	NA	NA	NA	NA	NA	0.168	0.052	53	42	457	461	-0.226	0.036	53	64	526	463	NA	NA	NA	NA	NA	NA
BC003940	BC003940_(75)	retained_int	chr11:120406113-120406190:-	-0.584	0.11	384	433	122	105	-0.304	0.062	456	491	177	157	0.133	0.357	390	422	205	240	0.131	0.462	480	486	181	181
BC003993	BC003993_(61)	alt_cassette	chr2:77774779-77784206:-	-0.052	0.521	145	160	218	263	-0.361	0.162	122	148	211	226	0.284	0.125	197	189	240	264	-0.1	0.134	130	160	216	231
BC004728	BC004728_(189)	alt_5	chr15:100466686-100467179:-	-0.475	0.392	140	121	826	703	-0.323	0	136	166	974	846	-0.418	0	82	103	997	930	0.058	0.744	115	111	964	848
BC005764	BC005764_(139)	retained_int	chr10:79329775-79329916:-	NA	NA	NA	NA	NA	NA	-0.223	0.008	85	112	198	199	-0.14	0.304	139	177	221	244	-0.429	0.145	105	126	221	205
BC006779	BC006779_1_s0e5	alt_start	chr2:180975776-180976732:-	-0.471	0.213	1065	1090	88	70	NA	NA	NA	NA	NA	NA	NA	NA	NA	NA	NA	NA	NA	NA	NA	NA	NA	NA
BC006965	BC006965_1_s0e9	alt_start	chr11:112552729-112637951:-	0.337	0	358	285	67	67	0.132	0.201	292	220	92	82	-0.021	0.314	282	282	130	120	0.266	0.457	473	425	140	123
BC006965	BC006965_1_s12e14	complex	chr11:112552749-112572395:-	-0.407	0	114	156	137	107	NA	NA	NA	NA	NA	NA	NA	NA	NA	NA	NA	NA	NA	NA	NA	NA	NA	NA
BC008163	BC008163_(87)	alt_cassette	chr4:132459948-132469583:-	0.131	0.308	63	55	278	280	-0.343	0.055	73	74	430	319	0.29	0.063	64	73	213	283	-0.35	0.082	55	77	300	342
BC011248	BC011248_(112)	retained_int	chr17:46809540-46809654:-	NA	NA	NA	NA	NA	NA	-0.147	0.153	232	281	101	106	NA	NA	NA	NA	NA	NA	-0.147	0.125	257	301	116	116
BC017612	BC017612_1_s0e5	alt_start	chr9:15297875-15330071:+	-0.163	0.254	212	212	2300	2171	-0.307	0.095	121	117	2046	1750	0.162	0.234	199	191	2179	2486	-0.057	0.496	134	164	1780	2110
BC017647	BC017647_(111)	alt_3	chr11:77956716-77967310:+	0.42	0.013	70	59	152	155	0.113	0.535	102	91	280	244	0.35	0	87	82	146	181	-0.074	0.265	96	108	253	254
BC017647	BC017647_1_s0e5	alt_start	chr11:77908191-77956594:+	-0.143	0.151	148	158	1052	975	0.34	0	206	152	1145	1081	-0.15	0	203	230	1290	1180	0.348	0.104	272	218	1164	1083
BC018242	BC018242_1_s0e4	alt_start	chr9:21741476-21742838:+	NA	NA	NA	NA	NA	NA	0.156	0.227	130	110	440	405	-0.188	0.431	138	152	462	476	0.099	0.082	146	122	506	450
BC018473	BC018473_(95)	alt_3	chr11:116613900-116614883:+	NA	NA	NA	NA	NA	NA	0.654	0	377	263	68	68	NA	NA	NA	NA	NA	NA	NA	NA	NA	NA	NA	NA
BC019943	BC019943_1_s14e18	alt_end	chr8:32270521-32273809:+	0.086	0.194	94	120	158	222	0.152	0	135	135	163	194	0.425	0.007	134	124	153	186	0.469	0	150	134	144	183
BC021381	BC021381_1_s0e14	alt_start	chr13:55650718-55672481:-	0.038	0.269	107	91	215	192	-0.409	0.055	90	93	330	266	-0.238	0.034	95	97	253	227	0.171	0.281	105	91	307	290
BC022651	BC022651_1_s7e14	alt_end	chr7:4658433-4675385:-	NA	NA	NA	NA	NA	NA	-0.287	0.154	58	67	155	163	0.097	0.594	93	101	157	167	NA	NA	NA	NA	NA	NA
BC023744	BC023744_3_s12e24	alt_end	chr5:117788450-117804608:+	-0.136	0.058	165	179	79	77	-0.181	0.124	195	183	108	89	0.177	0.063	245	244	95	104	0.104	0.174	193	201	95	106
BC023814	BC023814_(166)	retained_int	chr3:87731677-87731845:-	NA	NA	NA	NA	NA	NA	0.1	0.432	114	109	225	227	-0.532	0.123	140	178	284	296	0.515	0.06	163	126	209	226
BC023814	BC023814_(416)	retained_int	chr3:87728450-87728868:-	0.067	0.14	46	39	136	131	-0.149	0.494	48	42	175	159	NA	NA	NA	NA	NA	NA	NA	NA	NA	NA	NA	NA
BC024479	BC024479_1_s1e6	complex	chr9:37297418-37324957:+	-0.504	0.269	188	220	178	177	0.101	0.289	188	219	175	214	-0.06	0.274	224	261	176	185	0.115	0.054	196	199	180	207
BC025076	BC025076_(39)	complex	chr11:62462318-62478171:+	0.153	0.187	226	236	81	95	NA	NA	NA	NA	NA	NA	NA	NA	NA	NA	NA	NA	NA	NA	NA	NA	NA	NA
BC026439	BC026439_1_s0e7	alt_start	chr15:57095243-57309180:-	0.182	0.183	78	53	107	87	-0.08	0.67	144	143	103	107	-0.399	0.009	167	277	151	155	0.311	0.109	190	168	131	126
BC026585	BC026585_1_s11e19	complex	chr1:159395952-159418573:+	0.072	0.509	166	183	251	272	0.269	0.461	130	139	226	250	0.197	0.299	163	150	272	273	0.023	0.401	178	162	224	207
BC026590	BC026590_(87)	alt_3	chr4:56815598-56816467:+	-0.87	0.016	72	97	73	65	-0.238	0.289	74	82	65	68	-0.373	0.048	68	91	76	73	-0.129	0.122	64	83	62	65
BC026782	BC026782_1_s0e27	alt_start	chr1:141710193-141915498:-	NA	NA	NA	NA	NA	NA	NA	NA	NA	NA	NA	NA	0.24	0.321	66	67	150	160	NA	NA	NA	NA	NA	NA
BC027344	BC027344_(267)	retained_int	chr7:30631583-30631852:-	1.515	0.068	45	45	85	168	-0.098	0.142	56	60	173	157	0.316	0.338	67	67	115	133	NA	NA	NA	NA	NA	NA
BC027344	BC027344_1_s5e12	alt_end	chr7:30618638-30631852:-	0.248	0.036	87	87	95	119	-0.031	0.198	178	199	123	126	-0.141	0.344	223	251	140	146	0.45	0.114	285	240	153	161
BC030307	BC030307_(109)	alt_cassette	chr10:86168762-86175509:+	0.249	0.353	71	58	89	79	-0.24	0.136	46	52	88	82	-0.118	0.259	93	94	132	117	-0.459	0	58	71	110	93
BC030307	BC030307_2_s14e36	alt_end	chr10:86193991-86239475:+	-0.187	0.277	104	97	65	56	0.497	0	123	112	76	93	0.312	0	167	151	81	91	-0.222	0.366	143	126	115	98
BC030307	BC030307_2_s9e14	alt_end	chr10:86187157-86194011:+	-0.177	0.273	113	120	65	53	-0.034	0.285	104	111	53	50	-0.222	0	140	147	76	71	-0.147	0.592	137	138	57	59
BC031181	BC031181_(99)	alt_5	chr18:75165668-75168304:+	-0.264	0.221	76	111	689	901	0.199	0	113	121	585	819	0.257	0.211	147	139	687	807	0.276	0.058	144	120	765	846
BC031353	BC031353_(50)	complex	chr9:74800815-74801520:+	-0.112	0.072	984	955	2014	1700	-0.024	0.74	876	643	2890	2316	0.317	0.56	957	931	2761	2458	-0.556	0	684	793	2581	2244
BC031353	BC031353_(92)	alt_5	chr9:74871460-74873457:+	0.031	0.525	365	334	496	413	0.836	0	177	154	206	317	0.175	0	262	231	395	418	0.631	0	198	185	241	339
BC031353	BC031353_1_s0e11	alt_start	chr9:74800690-74852071:+	0.045	0.311	215	171	1081	1015	-0.206	0.058	134	153	1221	1202	-0.159	0.223	190	195	1399	1309	-0.019	0.515	241	239	1226	1218
BC031353	BC031353_1_s5e33	alt_end	chr9:74801617-74879686:+	-0.038	0.574	235	206	1459	1280	0.184	0.477	139	137	936	959	-0.006	0.564	260	246	1236	1249	0.126	0	189	171	979	981
BC033915	BC033915_1_s27e51	alt_end	chr9:46010133-46031106:+	0.046	0.088	289	317	258	323	0.254	0.326	489	481	309	340	0.063	0.359	336	379	304	346	0.073	0.312	418	497	374	459
BC048403	BC048403_(166)	alt_3	chr10:121177266-121182553:+	-0.428	0.132	94	107	206	199	0.436	0.041	119	104	295	334	-0.057	0.57	186	143	544	412	0.109	0.141	129	101	325	314
BC048671	BC048671_1_s0e7	alt_start	chr6:90251263-90252753:+	0.101	0.232	100	94	72	75	-0.197	0.253	113	117	120	116	-0.53	0.066	142	153	178	143	-0.057	0.286	113	115	125	118
BC048679	BC048679_(117)	alt_3	chr7:88640141-88640464:-	-0.399	0	1294	1326	124	98	-0.123	0.081	2552	2483	217	192	-0.209	0.275	2413	2079	289	235	0.066	0.125	2598	2062	293	289
BC049762	BC049762_(88)	alt_cassette	chr11:51068166-51076278:-	0.719	0.113	144	90	107	99	NA	NA	NA	NA	NA	NA	NA	NA	NA	NA	NA	NA	NA	NA	NA	NA	NA	NA
BC051142	BC051142_1_s0e10	alt_start	chr17:34535778-34555799:+	0.09	0.386	63	60	176	171	-0.031	0.361	105	114	383	381	-0.052	0.11	303	297	453	426	-0.2	0.127	243	222	486	410
BC053749	BC053749_2_s16e26	alt_end	chr7:31324152-31328505:-	0.429	0	468	374	212	218	0.216	0	398	317	219	242	0.352	0.078	467	442	242	286	0.178	0.033	416	373	227	244
BC056474	BC056474_(36)	alt_3	chr8:87605773-87605881:+	0.084	0.231	56	48	967	908	0.096	0.518	91	100	2191	2321	-0.343	0.22	77	87	1014	1023	0.139	0.052	127	121	2218	2372
BC057079	BC057079_(258)	alt_cassette	chr4:87831986-87875226:+	0.031	0.496	182	162	306	281	-0.041	0.284	151	142	295	261	0.125	0.424	187	179	295	280	-0.17	0.044	157	153	345	291
BC060632	BC060632_1_s0e5	alt_start	chr8:113245383-113250093:+	-0.241	0.415	88	88	197	176	-0.347	0	128	143	332	277	-0.232	0.41	152	140	483	422	-0.141	0.552	149	140	278	259
BC062109	BC062109_(68)	alt_cassette	chr5:100515273-100521953:-	NA	NA	NA	NA	NA	NA	-0.032	0.231	135	140	166	162	0.035	0.543	147	147	135	137	0.002	0.39	192	168	203	179
BC062109	BC062109_1_s0e7	complex	chr5:100524715-100588827:-	NA	NA	NA	NA	NA	NA	0.169	0.131	214	173	191	194	NA	NA	NA	NA	NA	NA	0.233	0.171	246	207	191	194
BC062109	BC062109_3_s15e18	alt_end	chr5:100506891-100515145:-	0.556	0.08	145	125	77	90	0.093	0.335	140	128	80	75	NA	NA	NA	NA	NA	NA	NA	NA	NA	NA	NA	NA
BC068281	BC068281_(251)	alt_cassette	chr12:4850257-4856932:+	NA	NA	NA	NA	NA	NA	0.462	0	55	43	117	142	NA	NA	NA	NA	NA	NA	NA	NA	NA	NA	NA	NA
BC068281	BC068281_2_s5e11	alt_end	chr12:4858748-4863773:+	0.026	0.296	166	155	143	141	0.591	0.007	155	137	119	154	0.024	0.14	177	171	180	189	0.199	0.439	158	144	177	175
BC094916	BC094916_(187_414)	twin_cassett	chr1:175451790-175456594:-	0.727	0.046	686	496	107	117	1.201	0	890	433	115	124	0.068	0.255	609	470	214	223	0.363	0.132	671	464	154	136
Bcam	Bcam_1_s15e31	alt_end	chr7:20341486-20349388:-	-0.357	0.265	786	819	69	61	-0.328	0.252	1026	1179	98	102	0.021	0.517	895	972	97	104	-0.248	0	1006	1303	114	118
Bcar1	Bcar1_1_s0e5	alt_start	chr8:114245231-114267709:-	-0.211	0.177	785	743	122	107	0.236	0.04	953	791	112	111	-0.148	0	800	856	194	148	-0.147	0	861	843	161	132
Bcar1	Bcar1_1_s5e20	alt_end	chr8:114234374-114244598:-	0.241	0.041	94	81	235	241	-0.72	0	87	103	387	310	-0.302	0.015	106	121	251	241	0.084	0.52	98	110	284	313
Bcas1	Bcas1_2_s15e23	complex	chr2:170174963-170204222:-	0.253	0.231	52	43	88	82	NA	NA	NA	NA	NA	NA	0.168	0.467	59	61	687	716	NA	NA	NA	NA	NA	NA
Bcas3	Bcas3_(45)	alt_cassette	chr11:85345445-85367691:+	-0.269	0	229	202	221	151	-0.162	0.325	226	211	224	187	-0.07	0.303	195	194	323	294	-0.578	0	216	220	263	187
Bcas3	Bcas3_1_s0e53	alt_start	chr11:85166715-85615286:+	0.12	0.345	223	179	692	572	0.3	0.407	431	403	610	556	-0.372	0.113	416	486	640	606	0.094	0.31	547	445	689	578
Bckdhb	Bckdhb_1_s0e5	alt_start	chr9:83818758-83846130:+	0.154	0.473	115	89	882	687	-0.088	0.025	111	103	1060	777	-0.397	0.097	92	113	897	879	-0.337	0.049	100	91	1077	792
Bcl11a	Bcl11a_1_s0e5	alt_start	chr11:23978116-23985320:+	-0.066	0.362	313	332	114	116	0.3	0.099	325	278	154	159	0.144	0.036	334	297	101	104	0.109	0.303	267	245	130	125
Bcl2l1	Bcl2l1_1_s0e8	complex	chr2:152655838-152657418:-	0.411	0.262	158	129	150	141	-0.014	0.788	109	101	131	136	-0.161	0.224	200	182	197	159	-0.346	0.175	110	137	138	142
Bcl2l11	Bcl2l11_(166)	retained_int	chr2:127954492-127954660:+	-0.008	0.773	479	435	143	142	0.363	0	594	499	192	199	0.368	0.066	619	519	158	166	0.474	0.048	585	441	191	206
Bcl2l11	Bcl2l11_1_s0e5	alt_start	chr2:127951796-127953539:+	NA	NA	NA	NA	NA	NA	NA	NA	NA	NA	NA	NA	-0.093	0.676	283	255	118	126	-0.083	0.756	189	186	140	168
Bcl2l11	Bcl2l11_2_s7e11	complex	chr2:127954730-127972841:+	0.413	0.203	147	221	42	76	0.147	0.612	190	227	70	79	-0.104	0.425	112	140	63	72	-1.017	0.103	130	187	71	68
Bcl2l11	Bcl2l11_2_s9e14	alt_end	chr2:127955372-127988283:+	-0.047	0.322	117	128	194	200	0.001	0.545	103	126	187	228	0.337	0.051	147	120	176	198	0.204	0.158	111	120	166	190
Bcl2l13	Bcl2l13_(64)	alt_5	chr6:120798569-120812872:+	-0.126	0.448	63	61	481	475	0.391	0	78	56	431	417	0.276	0	71	64	727	782	-0.021	0.816	62	63	785	890
Bcl2l14	Bcl2l14_1_s0e7	alt_start	chr6:134346346-134373628:+	-0.031	0.41	107	101	112	100	-0.087	0.37	139	149	148	154	0.149	0.28	160	155	175	186	0.037	0.531	174	150	183	157
Bcl7b	Bcl7b_1_s3e14	alt_end	chr5:135647032-135657715:+	-0.206	0.044	484	513	133	116	0.22	0	808	665	79	91	-0.393	0	454	457	138	105	0.131	0.551	632	616	76	73
Bcl7c	Bcl7c_2_s10e15	alt_end	chr7:134806850-134849240:-	0.483	0.018	117	107	324	375	0.263	0	135	135	361	451	0.024	0.42	139	145	312	335	0.295	0.308	140	151	374	439
Bcl9l	Bcl9l_1_s0e11	alt_start	chr9:44291195-44308827:+	0.086	0.346	303	325	97	112	0.234	0.085	534	413	156	136	-0.168	0.097	419	425	257	233	0.079	0.49	480	491	227	234
Bcl9l	Bcl9l_1_s0e9	alt_start	chr9:44295329-44307530:+	-0.444	0.149	190	241	186	203	0.254	0.103	473	391	273	322	NA	NA	NA	NA	NA	NA	-0.056	0.151	388	393	353	283
Bclaf1	Bclaf1_(147)	alt_cassette	chr10:20053378-20059514:+	-0.154	0.555	211	238	248	293	0.227	0.043	207	167	187	186	-0.169	0.421	115	136	169	201	-0.123	0.337	166	154	193	166
Bclaf1	Bclaf1_1_s0e21	alt_start	chr10:20032274-20053197:+	0.784	0.008	114	95	1097	1337	0.15	0.134	79	70	876	917	0.254	0.192	91	90	717	854	-0.292	0.01	62	74	819	788
Bclaf1	Bclaf1_3_s27e31	alt_end	chr10:20059938-20064419:+	0.286	0.142	111	111	1000	1100	-0.19	0.3	125	117	641	551	0.01	0.645	142	149	547	544	-0.301	0.119	133	134	643	538
Bcor	Bcor_(101)	alt_3	chrX:11625671-11626120:-	-0.081	0	102	110	119	111	-0.101	0.057	154	145	122	106	0.405	0.112	141	123	126	131	-0.22	0.353	146	135	140	109
Bcor	Bcor_1_s0e11	alt_start	chrX:11638772-11737481:-	-0.11	0.397	425	389	359	318	0.277	0.432	408	349	371	337	-0.002	0.255	585	581	513	472	0.198	0.341	481	465	404	407
Bcor	Bcor_1_s1e39	alt_end	chrX:11613863-11737414:-	0.035	0	283	271	357	356	-0.014	0.454	394	319	399	320	0.174	0.38	365	342	361	352	0.097	0.179	397	365	361	355
Bcr	Bcr_1_s0e35	alt_start	chr10:74523640-74638021:+	0.187	0.463	180	178	191	192	-0.032	0.563	142	147	237	246	0.191	0.113	271	250	231	230	0.046	0.545	195	224	227	249
Bcs1l	Bcs1l_(93)	alt_5	chr1:74634967-74636059:+	0.339	0.071	152	125	281	281	0.299	0.068	133	110	329	315	-0.004	0.305	132	131	422	379	-0.326	0.414	137	128	400	361
Bdh1	Bdh1_(88)	alt_cassette	chr16:31438203-31446677:+	-0.155	0.659	87	85	62	65	-0.414	0.359	188	216	62	68	0.812	0	339	156	85	79	0.104	0.245	605	372	68	62
Bdnf	Bdnf_1_s3e4	complex	chr2:109516257-109563538:+	NA	NA	NA	NA	NA	NA	-0.04	0.573	109	106	70	71	0.202	0.178	186	177	76	79	0.07	0.608	124	116	98	85
Bdp1	Bdp1_2_s76e80	alt_end	chr13:100787948-100793554:-	-0.213	0.05	241	323	82	90	-0.344	0	176	229	71	71	-0.005	0.558	263	298	84	95	-0.164	0.407	267	277	84	86
Becn1	Becn1_(63)	complex	chr11:101156938-101157571:-	-0.078	0.263	334	319	81	72	0.249	0.109	303	271	79	79	0.077	0.34	214	202	90	91	0.221	0.319	274	251	82	83
Bend5	Bend5_(81)	alt_3	chr4:111103755-111105773:+	0.017	0.152	435	355	99	97	-0.427	0.07	647	808	105	77	0.578	0	1346	787	119	124	0.236	0.335	710	560	124	113
Bglap-rs1	Bglap-rs1_1_s0e8	alt_start	chr3:88173530-88176665:-	0.073	0.203	62	58	85	89	0.28	0.282	83	78	108	113	-0.116	0.457	118	116	124	121	-0.431	0.038	96	102	135	116
Bgn	Bgn_(515)	retained_int	chrX:70736769-70737286:+	-0.003	0.278	3029	3931	63	75	-0.82	0	2176	5782	56	87	0.34	0	3462	3184	104	120	-0.739	0.062	2329	5024	99	98
Bgn	Bgn_3_s7e17	alt_end	chrX:70737500-70741270:+	-0.324	0	2388	3075	98	90	-0.663	0	1661	3945	71	101	0.061	0.141	2329	2172	179	191	-0.428	0	1630	3351	135	154
Bhlhb9	Bhlhb9_3_s16e23	alt_end	chrX:132376265-132425620:+	-0.809	0	255	341	169	140	-0.387	0	211	246	125	109	-0.265	0.124	346	371	146	142	-0.549	0	226	273	136	114
Bhmt	Bhmt_2_s9e17	alt_end	chr13:94386845-94394768:-	NA	NA	NA	NA	NA	NA	0.112	0.426	115	133	73	86	-0.235	0.119	177	208	102	107	-0.402	0.036	129	148	103	97
Bicc1	Bicc1_(80)	alt_cassette	chr10:70388126-70393338:-	0.045	0.2	405	488	225	285	-0.24	0.111	310	371	225	252	-0.051	0.145	218	242	167	164	-0.162	0.082	197	289	152	202
Bicc1	Bicc1_2_s38e43	alt_end	chr10:70387847-70398579:-	-0.602	0.042	463	602	213	192	-0.687	0.009	485	557	107	85	0.191	0.419	322	343	185	196	-0.013	0.358	285	416	136	133
Bicd2	Bicd2_(102)	retained_int	chr13:49437010-49437114:+	-0.056	0.218	324	300	568	465	-0.031	0.473	321	292	842	764	0.139	0.492	509	510	813	795	0.066	0.45	381	343	744	671
Bicd2	Bicd2_(1715)	retained_int	chr13:49478622-49480339:+	0.252	0.146	152	146	115	131	0.88	0	487	358	140	163	-0.251	0.314	264	299	151	141	0.363	0	462	342	162	160
Bik	Bik_(404)	alt_5	chr15:83357366-83371724:+	-0.25	0.512	96	107	81	89	-0.394	0.257	80	104	143	142	0.13	0.284	120	113	181	198	-0.754	0.111	71	89	212	187
Bin1	Bin1_(129)	alt_cassette	chr18:32584621-32591324:+	-0.362	0.054	840	1073	193	190	-0.842	0	993	1428	285	242	-0.144	0.281	703	874	181	206	-0.349	0.169	897	1072	261	284
Bin1	Bin1_(93)	alt_cassette	chr18:32573944-32579496:+	-0.001	0.631	4458	4430	245	250	-0.048	0.058	6275	5817	352	295	0.01	0.359	3736	4232	244	284	-0.025	0.123	5123	5512	283	285
Birc3	Birc3_(166)	alt_5	chr9:7861407-7872989:-	NA	NA	NA	NA	NA	NA	-0.946	0.013	63	95	177	158	NA	NA	NA	NA	NA	NA	-0.579	0	77	103	197	165
Birc5	Birc5_(2442)	retained_int	chr11:117714094-117716538:+	0.013	0.383	44	46	88	95	NA	NA	NA	NA	NA	NA	NA	NA	NA	NA	NA	NA	NA	NA	NA	NA	NA	NA
Birc6	Birc6_(26)	alt_5	chr17:75014670-75017775:+	0.361	0	259	190	467	471	0.486	0.007	169	150	301	347	0.119	0.283	193	213	389	453	0.116	0.312	144	152	296	366
Bivm	Bivm_(174)	alt_5	chr1:44176040-44177018:+	-0.209	0.442	257	277	95	98	-0.05	0.598	361	295	130	107	-0.085	0.076	322	356	138	144	0.178	0.033	343	305	123	127
Bivm	Bivm_1_s0e5	alt_start	chr1:44176006-44177018:+	NA	NA	NA	NA	NA	NA	-0.716	0.095	176	189	120	93	0.175	0.27	176	182	83	93	0.345	0.099	189	152	115	108
Blm	Blm_1_s0e5	alt_start	chr7:87659576-87679996:-	0.118	0.257	126	112	173	164	0.544	0.107	174	129	190	178	0.121	0	166	174	223	270	0.169	0	188	161	211	201
Blm	Blm_2_s33e47	alt_end	chr7:87599976-87614475:-	-0.046	0.397	219	228	448	434	0.082	0.473	216	191	580	494	-0.083	0.523	280	264	624	535	-0.299	0.227	223	214	645	535
Blvra	Blvra_1_s9e18	alt_end	chr2:126912678-126922820:+	-0.113	0.124	954	1061	140	126	-0.459	0.02	662	894	113	121	-0.086	0.483	727	762	199	207	-0.053	0.192	741	840	191	182
Bmf	Bmf_1_s0e7	alt_start	chr2:118372748-118375414:-	0.069	0.237	103	88	474	428	-0.11	0.286	132	129	554	521	-0.347	0.176	191	169	748	594	-0.176	0.568	150	136	538	484
Bmi1	Bmi1_1_s0e5	alt_start	chr2:18598644-18603419:+	0.069	0.516	73	75	649	659	-0.512	0.129	140	120	830	562	-0.354	0.331	143	162	534	523	-0.038	0.391	147	123	756	591
Bmp1	Bmp1_(1549)	alt_5	chr14:70886737-70889826:-	-0.266	0.367	285	306	99	101	-0.017	0.329	196	189	148	132	0.368	0.035	216	177	140	157	-0.003	0.653	164	177	121	150
Bmp1	Bmp1_(36)	alt_3	chr14:70907984-70908262:-	NA	NA	NA	NA	NA	NA	NA	NA	NA	NA	NA	NA	NA	NA	NA	NA	NA	NA	-0.553	0	583	606	601	331
Bmp1	Bmp1_(657)	complex	chr14:70886079-70889826:-	-0.411	0	172	211	179	157	-0.28	0.579	105	115	258	271	-0.47	0.558	121	110	263	246	-0.24	0.032	72	97	322	311
Bmp2k	Bmp2k_1_s27e33	alt_end	chr5:97497555-97519801:+	-0.006	0.616	236	305	106	143	0.186	0	310	334	102	140	0.332	0.046	317	318	117	137	0.21	0.033	265	295	97	132
Bmp3	Bmp3_1_s3e7	alt_end	chr5:99301953-99309147:+	-0.465	0.565	331	279	114	100	0.299	0.092	145	122	95	105	-0.023	0.599	166	157	141	137	-0.079	0.623	158	140	108	99
Bmp8b	Bmp8b_1_s0e9	alt_start	chr4:122782407-122799128:+	0.29	0.068	95	82	279	277	-0.33	0	127	137	305	264	-0.033	0.562	179	168	313	304	-0.226	0.226	135	142	243	231
Bmp8b	Bmp8b_2_s13e20	alt_end	chr4:122800280-122807856:+	NA	NA	NA	NA	NA	NA	-0.214	0.013	58	67	93	92	0.28	0.173	80	75	110	121	-0.112	0.226	61	66	119	121
Bmpr1b	Bmpr1b_(140)	alt_cassette	chr3:141543480-141594362:-	NA	NA	NA	NA	NA	NA	NA	NA	NA	NA	NA	NA	0.121	0.194	58	55	75	75	0.248	0	53	48	74	82
Bnc2	Bnc2_(201)	alt_cassette	chr4:84060252-84201682:-	0.513	0	230	170	163	172	0.2	0	241	217	170	213	0.061	0.253	293	271	206	195	0.413	0.053	273	251	171	199
Bnc2	Bnc2_(84)	alt_cassette	chr4:84060252-84192108:-	-0.082	0.19	302	305	268	255	-0.174	0.179	395	376	325	284	-0.175	0	330	367	375	356	-0.093	0.12	367	376	368	353
Bnc2	Bnc2_3_s13e19	alt_end	chr4:83920998-84036792:-	0.508	0.13	198	188	114	139	0.615	0	283	247	92	120	0.531	0	246	206	133	168	-0.086	0.222	259	256	135	127
Bnip1	Bnip1_1_s3e13	alt_end	chr17:26920482-26929466:+	-0.06	0.117	240	245	98	89	-0.011	0.309	326	314	121	110	-0.149	0.224	280	303	131	130	0.128	0.399	354	360	116	121
Bnip2	Bnip2_(36)	alt_cassette	chr9:69851474-69854870:+	-0.544	0	124	153	702	486	-0.93	0	90	125	404	310	-0.767	0	90	105	573	459	-0.497	0	85	101	494	339
Bnip3l	Bnip3l_(42)	alt_cassette	chr14:67606612-67607971:-	-0.378	0	2161	2449	4171	3171	-1.196	0	1587	1952	4265	2770	-0.092	0.379	1438	1563	2801	2869	-0.635	0.061	1215	1462	4158	3106
Bptf	Bptf_(174)	alt_cassette	chr11:106905139-106908313:-	-0.362	0.27	44	48	225	220	-0.55	0.112	44	45	206	169	-0.259	0.125	51	54	184	172	NA	NA	NA	NA	NA	NA
Bptf	Bptf_(398)	alt_5	chr11:106914619-106916168:-	0.261	0	187	177	254	320	0.119	0.223	275	237	417	423	0.064	0.155	335	308	404	421	0.573	0	320	241	464	478
Bptf	Bptf_(750)	alt_3	chr11:106897153-106901539:-	0.186	0.409	332	384	210	253	0.197	0.017	309	303	172	197	-0.12	0.207	339	349	214	203	-0.099	0.048	287	317	190	183
Braf	Braf_(120)	alt_cassette	chr6:39594379-39598448:-	-0.362	0.104	403	489	158	162	0.009	0.555	461	489	182	187	-0.235	0.068	526	574	228	226	-0.406	0.033	398	509	201	204
Braf	Braf_(36)	alt_cassette	chr6:39598485-39601603:-	0.207	0	84	94	66	93	-0.319	0.365	77	81	70	68	0.154	0.072	76	80	69	80	0.294	0.148	62	61	68	79
Braf	Braf_(97)	retained_int	chr6:39627471-39627570:-	0.048	0.423	71	77	352	394	0.131	0.416	63	77	370	463	NA	NA	NA	NA	NA	NA	-0.449	0.457	63	79	321	384
Brca2	Brca2_(193)	alt_5	chr5:151325471-151325749:+	-0.486	0.26	66	78	64	62	-0.684	0	44	65	102	95	NA	NA	NA	NA	NA	NA	NA	NA	NA	NA	NA	NA
Brcc3	Brcc3_1_s20e25	alt_end	chrX:72695484-72701039:+	0.512	0.014	368	371	233	307	-0.203	0.237	294	290	168	155	0.272	0.013	347	354	185	234	-0.109	0.29	361	382	187	177
Brd1	Brd1_2_s17e31	alt_end	chr15:88517729-88531202:-	0.193	0.088	142	143	407	449	-0.525	0.018	151	159	633	482	-0.007	0.64	199	197	456	467	0.101	0.372	179	175	490	490
Brd2	Brd2_(92)	alt_cassette	chr17:34253280-34253852:-	-0.335	0	1063	1719	141	184	-0.205	0.073	1175	1843	160	225	-0.231	0.049	851	1112	159	178	-0.402	0	845	1482	147	205
Brd3	Brd3_(51)	alt_cassette	chr2:27308594-27309832:-	0.108	0.459	429	413	171	168	-0.196	0.136	334	362	163	151	-0.605	0.096	370	414	237	211	-0.321	0.044	297	340	179	151
Brd4	Brd4_(128)	alt_cassette	chr17:32361167-32362520:-	-0.078	0.331	537	542	186	160	0.136	0.292	666	639	148	159	-0.446	0.084	580	523	463	328	-0.121	0.126	524	602	189	189
Brd4	Brd4_(43)	alt_5	chr17:32366680-32389985:-	0.046	0.399	289	333	79	93	0.313	0.619	514	471	211	190	-0.398	0.037	358	436	183	157	-0.106	0.31	484	464	292	258
Brd4	Brd4_1_s0e3	alt_start	chr17:32421007-32421666:-	0.002	0.521	1938	1718	1744	1519	-0.001	0.654	2157	1846	2222	1958	0.018	0.341	1957	1915	1904	1935	-0.124	0.227	1895	1967	2154	2055
Brd4	Brd4_1_s1e8	complex	chr17:32366680-32421462:-	-0.163	0.413	292	307	344	351	-0.342	0.101	537	503	458	352	-0.074	0.524	379	382	298	305	0.153	0.493	449	449	339	337
Brd4	Brd4_1_s3e8	complex	chr17:32366680-32421007:-	0.105	0.085	2969	2366	3945	3311	0.005	0.705	2474	2038	3240	2615	-0.031	0.556	2617	2789	3251	3484	-0.083	0.567	2087	2260	2850	3101
Brd4	Brd4_4_s29e48	alt_end	chr17:32333219-32348111:-	-0.027	0.493	247	251	169	168	-0.496	0.126	322	321	184	144	0.139	0.047	363	325	154	155	-0.064	0.703	302	315	150	163
Brd8	Brd8_(219)	alt_cassette	chr18:34769603-34770785:-	-0.363	0.07	112	164	162	198	-0.324	0.058	132	158	196	186	-0.303	0.401	145	157	151	166	-0.265	0.116	142	181	183	181
Brd8	Brd8_2_s42e46	alt_end	chr18:34758268-34761856:-	-0.609	0.103	309	358	134	122	0.086	0.29	294	328	115	135	0.041	0.358	344	354	144	153	0.092	0.188	309	292	139	148
Brd9	Brd9_(1237)	retained_int	chr13:74076445-74077684:+	-0.339	0.089	234	252	211	185	0.153	0.274	271	281	183	202	0.099	0.017	251	243	203	226	-0.036	0.53	289	268	208	200
Brd9	Brd9_(346)	retained_int	chr13:74077745-74078093:+	-0.106	0.151	302	311	180	162	-0.208	0.539	156	193	158	195	-0.061	0.187	203	247	381	341	0.002	0.49	222	220	340	333
Bre	Bre_(102)	alt_cassette	chr5:32000450-32004403:+	0.655	0	75	58	638	823	1.245	0	82	60	497	790	0.477	0	76	64	548	694	0.977	0.062	101	77	587	768
Bre	Bre_(77)	alt_cassette	chr5:32004476-32087950:+	0.199	0	59	54	1645	2073	0.58	0	94	96	1690	2530	-0.163	0.549	172	193	1641	2007	0.225	0.111	115	124	1971	2456
Bre	Bre_1_s22e32	alt_end	chr5:32303833-32387112:+	-0.196	0.096	1858	2271	239	258	-0.859	0	1594	2300	222	173	-0.36	0.182	1634	2033	341	343	-0.885	0	1825	2256	289	223
Bre	Bre_1_s3e4	complex	chr5:32004300-32004403:+	-0.585	0	1038	1337	82	65	-1.069	0	616	1112	79	65	-0.71	0	770	1120	83	79	-1.107	0	724	1133	88	69
Bre	Bre_1_s4e10	complex	chr5:32004350-32033339:+	NA	NA	NA	NA	NA	NA	-0.352	0.048	800	1427	59	70	-0.354	0.115	893	1164	69	78	0.287	0.547	1041	1360	68	88
Bri3	Bri3_1_s3e10	alt_end	chr5:145016781-145207626:+	-0.081	0.2	313	331	284	285	-0.212	0.408	486	505	614	617	0.032	0.609	585	583	543	509	-0.002	0.606	534	496	729	692
Brms1l	Brms1l_(40)	alt_cassette	chr12:56962441-56966937:+	-0.187	0	50	56	776	681	NA	NA	NA	NA	NA	NA	-0.342	0.16	66	67	622	565	NA	NA	NA	NA	NA	NA
Brms1l	Brms1l_(875)	retained_int	chr12:56969507-56970384:+	-0.219	0.17	53	52	935	766	-0.574	0	52	55	765	524	-0.315	0	65	72	794	710	-0.506	0	61	72	877	615
Brms1l	Brms1l_(97)	alt_cassette	chr12:56946350-56962074:+	0.192	0.62	79	83	477	444	-0.333	0.123	130	122	427	338	0.291	0.544	230	224	360	338	-0.444	0.074	160	155	467	359
Brpf1	Brpf1_(100)	retained_int	chr6:113271859-113271961:+	NA	NA	NA	NA	NA	NA	NA	NA	NA	NA	NA	NA	NA	NA	NA	NA	NA	NA	-0.337	0.013	91	110	236	221
Brpf1	Brpf1_(231)	alt_5	chr6:113257331-113259796:+	NA	NA	NA	NA	NA	NA	-0.438	0.094	75	89	607	572	0.121	0.289	107	93	673	659	0.201	0	104	87	593	563
Brpf3	Brpf3_(591)	retained_int	chr17:28972861-28973454:+	0.054	0.582	375	361	104	98	0.212	0.272	444	401	109	108	0.223	0.009	416	410	113	127	-0.214	0.065	375	401	135	127
Brpf3	Brpf3_1_s0e21	complex	chr17:28938070-28960917:+	0.027	0.563	170	187	192	204	-0.18	0.173	264	271	242	230	0.22	0.414	526	494	299	291	0.035	0.321	345	310	253	233
Brunol4	Brunol4_(59)	alt_5	chr18:25645466-25649641:-	0.331	0.128	84	78	120	124	NA	NA	NA	NA	NA	NA	NA	NA	NA	NA	NA	NA	NA	NA	NA	NA	NA	NA
Brunol4	Brunol4_(84)	alt_cassette	chr18:25645466-25654722:-	-0.707	0.073	61	72	252	211	NA	NA	NA	NA	NA	NA	-0.455	0.098	103	90	490	324	NA	NA	NA	NA	NA	NA
Brunol5	Brunol5_1_s0e11	complex	chr10:80934102-80945429:-	0.14	0.182	566	478	168	152	-0.479	0.116	808	921	127	116	0.417	0.198	1258	929	119	119	-0.177	0.302	657	642	153	133
Brwd1	Brwd1_1_s76e88	alt_end	chr16:96224099-96231175:-	-0.067	0.325	814	1068	760	976	0.02	0.046	705	748	528	589	-0.011	0.803	767	1004	712	964	0.068	0.162	648	750	487	592
Brwd1	Brwd1_1_s9e76	alt_end	chr16:96233316-96290083:-	-0.209	0	626	838	469	523	0.046	0.243	565	632	289	342	-0.243	0.096	631	827	462	536	-0.062	0.787	546	640	298	399
Bscl2	Bscl2_(537)	retained_int	chr19:8915058-8915597:+	0.174	0.116	555	393	103	89	0.111	0.011	389	292	128	123	0.522	0	580	472	101	109	0.101	0.404	374	336	113	115
Bscl2	Bscl2_1_s0e6	alt_start	chr19:8914065-8915597:+	-0.435	0.009	333	339	209	160	-0.226	0	445	435	245	184	0.17	0.287	767	583	177	141	-0.395	0.268	504	469	249	192
Bsg	Bsg_(348)	alt_cassette	chr10:79167329-79172415:+	-0.228	0	10101	9962	422	334	-0.17	0.104	11485	10740	421	361	-0.254	0	10301	11171	440	398	-0.089	0.018	10663	11503	410	409
Bst1	Bst1_1_s0e6	alt_start	chr5:44210131-44212848:+	NA	NA	NA	NA	NA	NA	0.484	0.032	96	100	148	205	-0.016	0.781	114	111	241	255	0.14	0.036	122	110	238	236
Btbd11	Btbd11_1_s0e9	alt_start	chr10:84850563-85061469:+	NA	NA	NA	NA	NA	NA	0.102	0.373	644	601	136	133	-0.091	0.404	698	700	182	178	0.145	0.46	576	506	140	129
Btbd12	Btbd12_1_s0e24	alt_start	chr16:3981687-4001680:-	0.607	0.084	106	93	119	142	0.014	0.391	119	121	157	162	0.16	0.249	173	171	150	167	0.029	0.224	170	168	157	161
Btbd2	Btbd2_1_s0e14	alt_start	chr10:80106717-80111426:-	-0.103	0.496	164	155	513	482	-0.288	0	235	216	694	526	-0.043	0.378	192	212	468	490	-0.026	0.287	234	250	553	575
Btbd3	Btbd3_1_s0e4	alt_start	chr2:138082319-138104701:+	-0.178	0.26	256	246	469	384	-0.096	0.235	180	163	670	554	0.005	0.52	228	217	703	687	-0.108	0.185	185	196	639	566
Btbd7	Btbd7_(153)	alt_cassette	chr12:104078497-104116425:-	0.248	0	242	209	119	127	0.439	0	194	155	85	89	-0.122	0.458	174	183	111	118	0.03	0.393	153	155	147	156
Btbd9	Btbd9_(198)	retained_int	chr17:30357089-30357289:-	-0.447	0	50	66	180	175	NA	NA	NA	NA	NA	NA	NA	NA	NA	NA	NA	NA	NA	NA	NA	NA	NA	NA
Btbd9	Btbd9_1_s11e22	alt_end	chr17:30354485-30650500:-	-0.329	0.091	263	308	65	61	0.161	0.186	307	306	50	59	-0.144	0.324	245	270	71	74	0.11	0.066	290	297	55	60
Btf3	Btf3_(240)	alt_5	chr13:99086253-99086820:-	-0.255	0.258	4990	5537	334	328	-0.022	0.363	4640	5414	330	346	-0.307	0	3921	4440	459	362	-0.271	0.225	4611	4827	589	510
Btf3l4	Btf3l4_2_s10e16	alt_end	chr4:108486899-108491740:-	-0.343	0.34	1312	1566	143	155	-0.329	0.01	855	1071	96	100	-0.304	0.26	963	1248	117	139	-0.02	0.321	979	1089	113	111
Btrc	Btrc_(42)	alt_cassette	chr19:45438376-45497622:+	0.108	0	143	129	439	450	0.054	0.49	134	133	306	304	0.163	0.261	145	157	470	549	0.01	0.32	165	135	400	349
Btrc	Btrc_1_s0e11	alt_start	chr19:45438240-45531022:+	0.313	0.203	76	65	299	313	-0.38	0.048	81	99	258	238	0.001	0.593	136	142	394	408	-0.237	0.308	108	115	287	256
Btrc	Btrc_1_s5e37	alt_end	chr19:45497730-45594010:+	0.25	0	101	89	412	493	0.098	0.048	112	99	339	355	0.21	0.01	135	142	437	520	0.202	0.013	121	103	352	381
Bub1	Bub1_1_s11e14	alt_end	chr2:127626856-127649694:-	-0.012	0.393	79	117	49	67	NA	NA	NA	NA	NA	NA	NA	NA	NA	NA	NA	NA	NA	NA	NA	NA	NA	NA
Bud31	Bud31_2_s6e13	alt_end	chr5:145903436-145908943:+	-0.029	0.05	564	803	837	1058	0.052	0.056	580	726	647	875	0.023	0.439	608	660	738	817	-0.042	0.195	684	745	814	834
Bxdc1	Bxdc1_(409)	alt_5	chr10:39964523-39966758:-	0.639	0	210	226	84	121	0.263	0.255	179	149	93	97	-0.052	0.388	112	138	100	120	-0.019	0.598	141	136	104	103
Bxdc5	Bxdc5_1_s9e19	alt_end	chr3:146169381-146175105:-	-0.361	0.112	970	1355	67	82	-0.195	0.248	627	759	71	79	-0.545	0	635	911	81	79	-0.345	0.119	596	789	69	77
Bzw2	Bzw2_1_s7e25	alt_end	chr12:36818425-36850521:-	0.978	0.023	1856	1624	96	141	-0.144	0.339	1285	1309	116	115	0.13	0.485	1481	1543	156	159	-0.161	0.296	1618	1531	154	135
C030003D03Rik	C030003D03Rik_1_s0e4	alt_start	chr10:25798125-25798769:-	-0.532	0	899	1016	735	524	-0.204	0.105	1601	1437	483	356	-0.24	0.051	1090	1302	693	649	-0.323	0	1477	1486	494	369
C030006K11Rik	C030006K11Rik_(61)	alt_5	chr15:76553649-76554084:-	0.849	0	439	305	263	300	0.9	0	470	314	264	294	0.77	0	460	278	438	454	0.417	0.037	511	372	347	348
C030039L03Rik	C030039L03Rik_1_s0e5	alt_start	chr7:28459679-28476233:+	NA	NA	NA	NA	NA	NA	0.065	0.531	150	139	126	117	0.062	0.567	226	231	159	159	-0.029	0.166	194	198	157	138
C030046E11Rik	C030046E11Rik_1_s7e24	alt_end	chr19:29636582-29654458:+	0.302	0.047	793	774	97	118	0.049	0.068	933	825	138	130	-0.021	0.404	730	768	156	158	-0.074	0.443	777	765	160	159
C030048B08Rik	C030048B08Rik_1_s3e12	alt_end	chr5:3583981-3595254:-	NA	NA	NA	NA	NA	NA	0.171	0.565	228	216	59	56	-0.3	0.081	253	277	56	52	-0.237	0.047	229	242	76	70
C130022K22Rik	C130022K22Rik_1_s5e23	alt_end	chr6:91831341-91849842:+	-0.18	0.301	316	364	149	157	-0.359	0.492	290	284	139	130	0.025	0.365	283	277	164	164	0.351	0.29	293	269	156	161
C130038G02Rik	C130038G02Rik_1_s12e19	alt_start	chr5:149043411-149089175:+	-0.117	0.336	98	92	132	114	-0.347	0.241	67	75	125	128	0.209	0.014	84	72	191	190	NA	NA	NA	NA	NA	NA
C130050O18Rik	C130050O18Rik_(1515)	alt_cassette	chr5:139882526-139890226:+	0.057	0.208	173	151	61	60	0.259	0.207	161	149	69	75	-0.024	0.161	186	203	101	102	-0.039	0.449	168	153	89	80
C1qtnf1	C1qtnf1_1_s0e5	alt_start	chr11:118289812-118305005:+	-0.296	0.22	134	131	257	231	0.108	0.327	150	140	280	270	0.345	0.398	180	151	261	232	-0.196	0.092	136	145	203	201
C1qtnf3	C1qtnf3_(218)	alt_5	chr15:10882292-10887711:+	-0.336	0.05	142	206	159	177	-0.414	0	61	94	171	187	-0.015	0.424	71	75	211	216	-0.192	0.065	71	93	216	203
C1qtnf6	C1qtnf6_(164)	retained_int	chr15:78355617-78355783:-	0.319	0.047	142	121	223	255	0.589	0	113	119	119	182	0.137	0.355	203	179	237	217	0.239	0.038	157	118	137	175
C1qtnf6	C1qtnf6_(45)	alt_cassette	chr15:78355617-78357657:-	-0.075	0.579	58	48	225	206	0.003	0.296	48	48	201	215	NA	NA	NA	NA	NA	NA	NA	NA	NA	NA	NA	NA
C1qtnf7	C1qtnf7_1_s0e5	alt_start	chr5:43906826-44000291:+	NA	NA	NA	NA	NA	NA	-0.028	0.319	98	106	146	149	0.093	0.404	138	135	177	178	-0.195	0.184	115	125	154	142
C230055K05Rik	C230055K05Rik_1_s1e14	alt_end	chr5:105242187-105288685:-	-0.062	0.47	106	102	131	118	NA	NA	NA	NA	NA	NA	NA	NA	NA	NA	NA	NA	NA	NA	NA	NA	NA	NA
C230094A16Rik	C230094A16Rik_1_s0e58	alt_start	chr11:29664126-29926033:-	0.526	0.111	377	338	103	121	0.014	0.401	353	370	152	163	0.014	0.306	384	334	199	186	0.373	0.078	400	304	175	170
C230096C10Rik	C230096C10Rik_(105)	alt_cassette	chr4:138996737-138998600:+	0.195	0	542	467	1191	1276	0.049	0.175	762	706	2516	2438	0.084	0.32	697	724	1597	1739	0.107	0.042	858	775	2205	2281
C230096C10Rik	C230096C10Rik_1_s0e110	alt_start	chr4:138908507-138996737:+	-0.207	0.064	756	746	959	824	-0.09	0	964	883	1598	1229	-0.005	0.316	804	807	1262	1196	-0.341	0.011	877	886	1479	1261
C230096C10Rik	C230096C10Rik_1_s1e25	complex	chr4:138908632-139004736:+	-0.042	0.567	514	445	372	338	-0.341	0.013	586	494	278	194	0.238	0	493	439	349	386	0.218	0.147	538	509	246	275
C2cd2l	C2cd2l_1_s25e29	alt_end	chr9:44117319-44121588:-	-0.169	0.203	94	113	152	136	0.11	0.133	149	131	168	155	-0.036	0.167	102	109	165	136	-0.359	0.009	108	125	201	172
C2cd3	C2cd3_3_s22e37	alt_end	chr7:107555581-107571205:+	-0.282	0.114	282	280	118	92	0.026	0.65	253	285	107	106	-0.219	0.17	306	333	151	147	-0.348	0	276	308	128	114
C2cd3	C2cd3_3_s64e73	alt_end	chr7:107600279-107618552:+	0.136	0.554	160	167	93	96	NA	NA	NA	NA	NA	NA	NA	NA	NA	NA	NA	NA	NA	NA	NA	NA	NA	NA
C330002I19Rik	C330002I19Rik_(114)	alt_cassette	chr12:25723415-25735959:+	-0.222	0.162	167	178	531	494	-0.268	0.209	176	208	543	572	0.262	0.111	208	210	351	403	0.257	0.2	206	217	471	563
C330002I19Rik	C330002I19Rik_(33)	alt_cassette	chr12:25726167-25732758:+	NA	NA	NA	NA	NA	NA	-0.074	0.571	312	319	276	298	0.166	0.263	416	410	377	385	0.074	0.039	469	374	351	309
C330002I19Rik	C330002I19Rik_1_s50e52	complex	chr12:25725434-25735959:+	0.316	0.008	409	338	273	290	0.202	0.052	473	444	335	393	-0.106	0.139	347	356	265	246	0.209	0.193	426	446	275	342
C330002I19Rik	C330002I19Rik_1_s63e70	alt_end	chr12:25738899-25748010:+	0.293	0.013	451	400	759	810	0.254	0.008	381	390	687	825	0.165	0.041	373	373	586	680	0.302	0	393	383	597	724
C330007P06Rik	C330007P06Rik_1_s7e12	complex	chrX:34393414-34396846:-	-0.049	0.511	394	380	434	419	0.161	0.675	379	379	813	722	0.131	0.245	339	317	822	885	0.055	0.64	352	311	894	725
C330011K17Rik	C330011K17Rik_1_s5e12	alt_end	chr13:67525484-67549756:-	-0.356	0	92	131	571	652	-0.265	0.328	100	112	309	331	-0.089	0.493	115	119	375	399	0.008	0.422	126	122	322	312
C330019L16Rik	C330019L16Rik_1_s0e5	alt_start	chr7:49871403-49897958:-	0.058	0.363	79	75	83	86	0.176	0.613	53	54	578	562	-0.137	0.422	67	70	466	490	NA	NA	NA	NA	NA	NA
C330043M08Rik	C330043M08Rik_1_s21e37	alt_end	chr6:55228104-55270216:+	0.449	0.465	155	170	162	210	-0.146	0.171	157	183	206	211	0.198	0.076	209	204	168	214	-0.323	0.085	169	189	187	172
C430048L16Rik	C430048L16Rik_1_s3e8	complex	chr4:12016874-12020911:+	0.619	0	130	104	894	1119	NA	NA	NA	NA	NA	NA	NA	NA	NA	NA	NA	NA	NA	NA	NA	NA	NA	NA
C4a	C4a_1_s0e164	complex	chr17:34865331-34960399:-	-1.232	0	201	454	170	174	-1.014	0	399	1578	169	210	-1.291	0.238	374	331	384	278	-1.06	0.011	268	694	239	217
C4a	C4a_1_s69e167	alt_end	chr17:34865332-34947252:-	1.098	0	269	284	159	362	1.377	0	343	520	254	1089	0.756	0.368	414	402	262	192	0.758	0	376	377	165	431
C530044N13Rik	C530044N13Rik_(41)	alt_3	chr16:11887847-11909358:-	-0.31	0	111	112	93	75	-0.514	0	127	149	90	77	-0.287	0.188	135	159	77	71	0.442	0	176	155	73	88
C530044N13Rik	C530044N13Rik_2_s4e8	alt_end	chr16:11828267-11887670:-	0.536	0	656	525	149	174	0.849	0	619	454	157	192	0.023	0.436	490	403	249	213	0.412	0.01	594	443	174	186
C630028N24Rik	C630028N24Rik_1_s5e12	alt_end	chr9:54770141-54795289:+	NA	NA	NA	NA	NA	NA	NA	NA	NA	NA	NA	NA	NA	NA	NA	NA	NA	NA	-0.362	0.394	120	119	79	71
C730027P07Rik	C730027P07Rik_1_s0e5	alt_start	chr9:121860137-121861986:+	0.393	0.206	81	65	118	123	0.256	0	86	74	175	177	-0.13	0.352	115	138	209	219	0.001	0.447	95	91	209	197
C77370	C77370_(570)	retained_int	chrX:101278622-101279194:-	0.322	0	51	50	54	65	-0.11	0.28	48	53	68	69	-0.112	0.174	55	56	91	86	-0.195	0.139	50	53	69	67
C79407	C79407_(973)	retained_int	chr12:66253817-66254792:-	-0.382	0	51	78	53	53	NA	NA	NA	NA	NA	NA	0.067	0.285	54	58	60	65	NA	NA	NA	NA	NA	NA
C80913	C80913_1_s0e5	alt_start	chr7:38781740-38808570:-	-0.021	0.759	362	383	80	93	0.507	0.177	509	412	102	102	-0.003	0.364	446	515	120	129	0.072	0.461	453	480	124	130
C87436	C87436_(410)	alt_5	chr6:86388841-86393720:+	-0.008	0.489	95	111	134	155	0.307	0.417	106	104	233	246	0.594	0.384	123	112	418	422	-0.118	0.274	118	122	397	364
C87436	C87436_(54)	alt_cassette	chr6:86403707-86407809:+	0.152	0.052	345	315	65	71	0.299	0	268	227	66	71	-0.071	0.263	211	222	71	70	0.252	0.069	315	264	73	74
C87436	C87436_1_s0e3	alt_start	chr6:86388391-86393720:+	-0.444	0.171	105	126	321	317	-0.166	0.034	88	90	231	211	0.004	0.58	111	109	386	366	-0.341	0.245	98	98	258	235
C8b	C8b_1_s0e21	alt_start	chr4:104438921-104472939:+	-0.063	0.03	85	86	103	95	0.004	0.59	137	127	165	152	0.031	0.314	166	153	200	190	0.064	0.393	170	144	176	153
C920016K16Rik	C920016K16Rik_(110)	alt_cassette	chr17:33138963-33139702:+	-0.16	0.302	280	328	146	159	0.301	0.079	277	269	140	159	0.153	0.181	287	252	183	182	0.129	0	299	251	176	168
Cab39	Cab39_(117)	alt_cassette	chr1:87690396-87714931:+	0.589	0	442	358	200	287	1.095	0	539	399	188	331	0.554	0.206	462	405	412	434	0.922	0	818	508	355	434
Cab39l	Cab39l_1_s0e10	alt_start	chr14:60059801-60115639:+	-0.511	0	99	130	551	526	-0.069	0.256	96	105	429	390	-0.347	0.113	100	114	496	476	-0.676	0.393	128	119	487	424
Cabc1	Cabc1_(186)	alt_cassette	chr1:182109415-182126003:-	-0.063	0.755	418	397	5715	5764	0.088	0.169	301	295	6193	6481	-0.015	0.37	544	577	7994	8386	0.24	0.252	440	360	8568	8271
Cabc1	Cabc1_1_s0e5	alt_start	chr1:182112378-182126143:-	-0.085	0.582	273	233	828	757	-0.695	0.158	183	209	908	835	0.316	0	471	338	1166	1248	-0.139	0.433	426	392	1104	977
Cabin1	Cabin1_1_s47e55	alt_start	chr10:75162840-75180182:-	0.072	0.554	263	284	81	86	0.153	0.551	245	265	115	123	-0.08	0.038	196	231	134	145	-0.013	0.366	276	285	124	122
Cabin1	Cabin1_1_s47e81	alt_end	chr10:75108868-75180077:-	-0.016	0.183	85	126	226	280	0.133	0.54	97	115	317	378	-0.109	0.311	105	120	277	290	0.247	0.512	88	98	289	335
Cabin1	Cabin1_1_s55e65	alt_start	chr10:75121542-75162840:-	-0.866	0.006	128	177	400	358	-0.2	0.318	158	194	505	559	-0.275	0.057	217	233	830	723	-0.162	0.124	164	192	603	590
Cables1	Cables1_(78)	alt_cassette	chr18:12047338-12081868:+	-0.211	0.588	278	222	123	114	0.088	0.473	166	155	167	148	0.041	0.518	281	264	141	133	0.247	0	234	163	123	138
Cables2	Cables2_(72)	alt_cassette	chr2:179999011-180007804:-	0.266	0	197	152	200	180	0.267	0.421	128	98	213	175	-0.036	0.406	160	162	206	202	0.153	0.142	136	109	197	196
Cabp1	Cabp1_(180)	alt_cassette	chr5:115626279-115636020:-	0.438	0.12	67	50	104	94	NA	NA	NA	NA	NA	NA	NA	NA	NA	NA	NA	NA	NA	NA	NA	NA	NA	NA
Cabp2	Cabp2_1_s0e3	alt_start	chr19:4082487-4084877:+	-0.276	0.397	246	199	204	156	-0.089	0.562	257	219	256	226	-0.157	0.046	363	286	289	192	0.111	0.2	319	251	224	190
Cabyr	Cabyr_(120)	alt_cassette	chr18:12910337-12913572:+	0.077	0.225	194	186	92	94	0.104	0.079	247	245	106	114	0.083	0.014	287	312	107	127	0.046	0.558	247	244	116	109
Cabyr	Cabyr_1_s7e10	complex	chr18:12909513-12912369:+	0.183	0	63	51	95	94	0.239	0.294	63	57	103	108	NA	NA	NA	NA	NA	NA	NA	NA	NA	NA	NA	NA
Cacna1a	Cacna1a_1_s7e97	alt_end	chr8:87042662-87077228:+	0.326	0	90	72	163	179	0.358	0.092	73	71	180	229	0.301	0	126	120	235	276	0.062	0.133	101	107	194	283
Cacna1c	Cacna1c_(104_104)	mutually_exc	chr6:118685041-118701386:-	0.159	0.085	160	130	111	101	0.257	0	129	110	96	103	-0.033	0.529	204	184	175	159	0.116	0.151	149	139	116	131
Cacna1c	Cacna1c_(75)	alt_cassette	chr6:118663365-118684868:-	0.408	0.11	73	56	110	105	NA	NA	NA	NA	NA	NA	NA	NA	NA	NA	NA	NA	NA	NA	NA	NA	NA	NA
Cacna1c	Cacna1c_4_s45e51	complex	chr6:118620474-118625837:-	NA	NA	NA	NA	NA	NA	NA	NA	NA	NA	NA	NA	NA	NA	NA	NA	NA	NA	-0.183	0.579	50	48	78	78
Cacna1c	Cacna1c_5_s65e71	complex	chr6:118580449-118601965:-	-0.164	0.375	116	104	62	52	-0.138	0.047	97	91	65	55	-0.056	0.301	116	111	74	68	0.231	0.219	95	96	52	63
Cacna1d	Cacna1d_(104_104)	mutually_exc	chr14:30955903-30991730:-	0.229	0.217	62	61	47	50	-0.118	0.188	71	91	47	53	NA	NA	NA	NA	NA	NA	NA	NA	NA	NA	NA	NA
Cacna1d	Cacna1d_1_s0e5	alt_start	chr14:31164135-31304342:-	NA	NA	NA	NA	NA	NA	0.076	0.04	96	91	183	205	-0.163	0.294	129	137	354	343	-0.102	0.33	111	103	298	259
Cacna1d	Cacna1d_1_s64e70	complex	chr14:30896182-30908503:-	0.055	0.481	62	71	143	160	-0.532	0.113	83	123	141	178	-0.232	0.123	103	112	184	157	0.04	0.556	91	87	151	147
Cacna1f	Cacna1f_(146)	retained_int	chrX:7197334-7197482:+	1.148	0.154	125	92	170	168	NA	NA	NA	NA	NA	NA	NA	NA	NA	NA	NA	NA	NA	NA	NA	NA	NA	NA
Cacna1f	Cacna1f_3_s35e41	alt_end	chrX:7195897-7212322:+	0.047	0.591	132	133	75	74	-0.123	0.059	208	206	79	67	NA	NA	NA	NA	NA	NA	-0.151	0.044	243	224	89	74
Cacna1g	Cacna1g_(69)	alt_cassette	chr11:94299503-94304043:-	0.268	0.045	252	196	134	132	-0.126	0.043	340	393	156	167	-0.084	0.118	477	461	217	176	-0.498	0.155	378	406	186	165
Cacna1s	Cacna1s_(57)	alt_cassette	chr1:137998139-138002024:+	-0.306	0	274	216	3758	2315	-0.487	0.07	246	169	4925	2633	-0.433	0.01	275	280	3742	2853	-0.137	0	259	233	4144	3279
Cacnb1	Cacnb1_1_s0e7	alt_start	chr11:97878156-97883956:-	0.852	0	256	200	511	816	0.896	0	358	270	541	873	0.002	0.192	354	354	764	882	0.8	0	449	369	555	836
Cacnb1	Cacnb1_3_s29e33	alt_end	chr11:97864214-97866442:-	-0.385	0	230	295	1093	1087	-0.203	0.077	245	293	1078	1108	-0.495	0.112	392	515	1131	1225	-0.395	0	219	339	1107	1316
Cacnb3	Cacnb3_(155)	retained_int	chr15:98471889-98472046:+	NA	NA	NA	NA	NA	NA	-0.341	0	124	160	100	100	0.648	0.362	152	142	143	154	-0.269	0.039	144	168	137	124
Cacnb3	Cacnb3_(211)	retained_int	chr15:98472156-98472369:+	-0.409	0.566	73	81	134	142	NA	NA	NA	NA	NA	NA	NA	NA	NA	NA	NA	NA	NA	NA	NA	NA	NA	NA
Cacnb3	Cacnb3_1_s0e5	alt_start	chr15:98462650-98469918:+	0.468	0.107	233	190	211	218	0.227	0.307	254	246	259	273	NA	NA	NA	NA	NA	NA	NA	NA	NA	NA	NA	NA
Cacnb4	Cacnb4_(160)	alt_cassette	chr2:52333331-52413788:-	0.405	0.036	694	511	127	135	0.109	0.318	600	588	151	156	-0.107	0.717	876	813	216	221	-0.262	0.067	604	666	246	233
Cacnb4	Cacnb4_1_s0e5	alt_start	chr2:52333331-52532101:-	-0.6	0	44	68	151	153	-0.48	0	77	109	240	240	-0.147	0.089	104	107	283	267	-0.526	0	99	96	313	224
Cacng5	Cacng5_1_s0e5	alt_start	chr11:107745895-107776369:-	-0.436	0.292	58	65	157	154	0.311	0	93	75	137	138	0.001	0.165	98	107	176	226	0.175	0.232	120	96	240	213
Cadm1	Cadm1_1_s14e20	complex	chr9:47622028-47637459:+	0.472	0	298	193	188	171	0.333	0	484	340	425	373	0.347	0.183	322	238	374	329	-0.008	0.413	337	304	446	384
Cadm1	Cadm1_1_s3e14	alt_end	chr9:47596200-47622028:+	0.102	0.775	209	209	114	110	-0.044	0.809	235	182	117	96	-0.413	0.009	124	155	116	117	-0.25	0.113	130	161	93	98
Cadm2	Cadm2_(27)	alt_cassette	chr16:66883127-67620415:-	-0.106	0.634	106	104	100	106	-0.385	0.015	95	110	138	133	NA	NA	NA	NA	NA	NA	NA	NA	NA	NA	NA	NA
Cadm3	Cadm3_(102)	alt_cassette	chr1:175276693-175297543:-	-0.122	0.07	150	157	135	121	-0.092	0.199	448	445	203	182	0.049	0.65	347	331	240	210	0.074	0.527	510	439	223	192
Cadps2	Cadps2_(120)	alt_cassette	chr6:23273435-23279019:-	0.082	0.522	120	93	170	132	-1.018	0	83	84	148	86	-0.835	0.049	100	113	168	123	-0.86	0.014	74	93	128	99
Cadps2	Cadps2_1_s28e36	alt_end	chr6:23332880-23360741:-	0.096	0.637	54	50	78	68	-0.246	0.24	63	66	128	125	0.105	0.22	69	69	107	115	-0.484	0.029	61	68	139	118
Cage1	Cage1_2_s10e28	alt_end	chr13:38097923-38114281:-	-0.288	0.105	67	80	113	105	-0.506	0	77	90	88	79	0.244	0.046	109	107	165	195	0.08	0.204	101	94	105	130
Calca	Calca_1_s5e12	alt_end	chr7:121775004-121777981:-	NA	NA	NA	NA	NA	NA	NA	NA	NA	NA	NA	NA	-0.183	0.562	113	118	96	103	NA	NA	NA	NA	NA	NA
Calcoco1	Calcoco1_1_s27e31	alt_end	chr15:102537209-102538976:-	0.263	0.185	818	611	180	153	0.289	0	910	578	219	182	0.341	0.148	771	607	190	171	0.227	0	909	701	213	203
Calcr	Calcr_(111)	alt_cassette	chr6:3650280-3658485:-	NA	NA	NA	NA	NA	NA	NA	NA	NA	NA	NA	NA	NA	NA	NA	NA	NA	NA	-0.54	0.038	68	105	66	66
Calcr	Calcr_1_s0e5	alt_start	chr6:3713408-3714713:-	-0.434	0	191	250	234	239	-0.094	0.183	539	618	601	641	0.097	0.247	499	451	538	515	0.023	0.54	673	626	669	611
Cald1	Cald1_1_s0e9	alt_start	chr6:34548543-34691788:+	-0.384	0.183	203	206	217	191	-0.172	0.358	213	221	141	137	-0.083	0.553	238	183	230	187	-0.163	0	194	206	164	155
Cald1	Cald1_2_s12e17	complex	chr6:34696015-34703442:+	-0.201	0.183	898	977	137	138	-0.249	0.151	604	655	135	133	0.208	0.197	867	703	185	170	-0.155	0.084	570	554	164	138
Cald1	Cald1_2_s9e12	alt_end	chr6:34691915-34725359:+	0.092	0.168	463	494	45	51	-0.127	0.138	372	415	53	53	0.451	0	564	466	67	72	-0.041	0.29	360	393	61	61
Calml4	Calml4_2_s7e11	alt_end	chr9:62719241-62723587:+	-1.326	0	109	189	100	76	-1.003	0	74	168	116	117	-0.501	0.248	114	144	136	150	-0.469	0	91	143	147	127
Calr3	Calr3_1_s0e9	alt_start	chr8:74958783-74967677:-	0.182	0.067	99	118	309	439	-0.008	0.464	143	173	296	367	-0.039	0.569	177	203	290	354	0.221	0.07	174	177	309	371
Calu	Calu_(194_194)	mutually_exc	chr6:29306697-29316039:+	0.099	0.104	1751	2054	1084	1391	0.241	0.008	839	1139	434	736	-0.072	0.045	1565	1606	941	866	0.159	0	1051	1148	479	635
Camk1	Camk1_(81)	retained_int	chr6:113289417-113289500:-	0.035	0.156	604	516	137	138	0.315	0.088	679	562	184	178	0.397	0	436	416	150	184	0.077	0.276	586	553	208	212
Camk1	Camk1_1_s3e8	alt_end	chr6:113284117-113291861:-	0.455	0.018	675	547	93	97	0.288	0.044	761	652	104	115	0.24	0.383	556	476	145	127	-0.294	0.175	647	597	144	121
Camk1d	Camk1d_(42)	alt_5	chr2:5220147-5222584:-	0.309	0.134	59	70	85	123	0.217	0.073	107	116	100	128	0.581	0	129	125	85	121	0.164	0	151	144	95	129
Camk1d	Camk1d_1_s3e16	alt_end	chr2:5232037-5486694:-	-0.252	0	436	600	104	103	-0.019	0.675	283	440	81	137	-0.154	0.138	385	564	135	167	-0.27	0.26	330	466	124	150
Camk2a	Camk2a_(33)	alt_cassette	chr18:61123617-61129647:+	-1.441	0	71	82	3860	1734	-1.551	0	56	65	3878	1745	-0.792	0	81	80	2471	1476	NA	NA	NA	NA	NA	NA
Camk2a	Camk2a_1_s0e27	alt_start	chr18:61085285-61123576:+	0.655	0	1431	652	151	135	1.173	0.011	1983	917	321	292	0.651	0	986	632	415	429	0.394	0	1516	893	378	318
Camk2b	Camk2b_(129)	alt_cassette	chr11:5872891-5879675:-	NA	NA	NA	NA	NA	NA	-0.397	0	554	532	314	204	-0.587	0	497	577	269	184	-0.743	0	473	494	383	228
Camk2b	Camk2b_(33)	alt_cassette	chr11:5889671-5890165:-	-0.211	0.39	2595	2392	105	96	0.452	0.053	3835	3235	170	188	0.19	0	3408	2849	196	208	0.173	0.07	4583	3686	212	201
Camk2b	Camk2b_(45)	alt_cassette	chr11:5879724-5882503:-	-0.249	0.014	165	167	624	544	-0.55	0	174	183	868	627	-0.686	0.054	206	275	732	640	-0.431	0	224	238	999	759
Camk2b	Camk2b_1_s28e33	complex	chr11:5882741-5888124:-	-0.839	0	86	102	700	521	-0.676	0	71	85	1133	887	0.045	0.565	94	94	995	950	-0.991	0	78	108	1310	883
Camk2b	Camk2b_1_s39e45	alt_start	chr11:5876896-5879675:-	-0.544	0	163	169	213	148	-0.546	0	165	120	459	246	-0.213	0	158	144	309	209	-0.665	0.036	163	126	545	305
Camk2d	Camk2d_(42)	alt_cassette	chr3:126504679-126513556:+	0.959	0	355	422	276	695	0.766	0	306	381	252	664	1.672	0	283	289	214	645	1.005	0.037	190	300	231	716
Camk2d	Camk2d_(60)	alt_cassette	chr3:126504679-126511125:+	0.455	0.047	81	81	644	1094	0.653	0	87	89	523	883	1.304	0	110	103	406	908	1.471	0	109	100	454	982
Camk2d	Camk2d_(914)	retained_int	chr3:126470497-126474691:+	-0.457	0.035	164	210	113	101	-0.312	0.196	105	140	125	142	-0.214	0.138	109	157	125	148	-0.079	0.514	104	128	111	140
Camk2d	Camk2d_2_s11e16	complex	chr3:126470477-126473769:+	-0.515	0.111	1105	1418	80	84	-0.315	0.046	762	989	76	85	-0.373	0	632	943	78	87	-0.501	0	539	930	72	83
Camk2d	Camk2d_2_s37e40	alt_end	chr3:126511167-126513556:+	-1.671	0	279	906	106	130	-1.202	0	243	762	88	124	-1.059	0	183	635	88	134	-1.456	0	220	796	99	129
Camk2d	Camk2d_2_s47e53	complex	chr3:126543263-126545696:+	-0.69	0	120	348	944	1625	-0.417	0.01	95	223	822	1411	-0.064	0.597	103	255	523	1306	-0.28	0	95	292	671	1514
Camk2g	Camk2g_(33)	alt_cassette	chr14:21565082-21574880:-	-0.848	0	1517	992	1056	398	-0.621	0	2114	1384	796	337	-0.422	0	1225	1184	734	518	-0.142	0.039	1874	1345	637	412
Camk2g	Camk2g_(69)	alt_cassette	chr14:21563870-21574880:-	0.15	0.5	1093	701	610	398	-0.017	0.154	1121	926	694	515	0.036	0.158	856	732	453	428	-0.417	0	990	1027	661	499
Camkk2	Camkk2_(129)	alt_cassette	chr5:123187542-123193878:-	-0.413	0.209	66	77	237	229	0.16	0.283	62	69	200	255	-0.56	0.013	58	64	264	220	0.203	0.242	65	55	212	216
Camkk2	Camkk2_2_s10e27	alt_end	chr5:123193878-123206611:-	0.273	0.162	239	241	93	103	-0.07	0.157	260	320	105	120	0.084	0.139	239	228	131	137	-0.146	0	214	260	104	107
Camsap1	Camsap1_(60)	alt_cassette	chr2:25808339-25811766:-	-0.094	0.138	540	636	133	136	0.008	0.407	691	631	192	187	-0.303	0.152	468	605	226	244	-0.347	0.056	664	769	244	208
Camsap1	Camsap1_1_s7e39	alt_end	chr2:25784715-25811766:-	NA	NA	NA	NA	NA	NA	0.092	0.144	231	188	740	714	-0.158	0.053	92	157	444	658	-0.221	0.039	135	200	606	745
Camta1	Camta1_(195_91)	twin_cassett	chr4:150960591-151204526:-	-0.267	0.058	47	45	61	51	0.132	0.478	51	49	94	93	0.081	0.654	58	65	109	116	0.169	0.374	58	55	109	110
Camta1	Camta1_(31)	alt_cassette	chr4:150436964-150448096:-	-0.394	0	208	372	64	74	-1.228	0	108	304	44	50	-0.007	0.621	307	413	77	115	-0.717	0	239	461	49	53
Camta1	Camta1_(338)	alt_3	chr4:150457970-150458671:-	-0.457	0	67	117	202	237	-0.52	0	61	134	129	195	-0.065	0.286	96	119	211	252	-0.507	0	71	153	157	238
Camta1	Camta1_(70)	alt_cassette	chr4:151204645-151235733:-	0.036	0.551	309	261	1724	1432	-0.225	0.014	302	222	1849	1126	0.265	0	404	276	1778	1498	0.086	0.548	363	301	1931	1584
Camta1	Camta1_1_s18e44	alt_end	chr4:150463090-150960523:-	0.01	0.345	286	294	70	77	-0.24	0.324	416	412	99	94	0.444	0.082	471	405	123	130	0.053	0.413	381	338	117	107
Camta2	Camta2_(72)	alt_cassette	chr11:70496549-70497391:-	-0.836	0	157	179	680	454	-0.82	0	157	175	1249	745	-0.279	0.327	214	181	772	616	-1.018	0	176	214	1107	756
Cant1	Cant1_1_s0e9	alt_start	chr11:118272825-118280400:-	0.16	0.56	191	191	458	442	-0.152	0	237	248	585	516	-0.569	0.067	294	339	635	566	0.435	0.11	371	290	463	481
Cant1	Cant1_2_s9e15	alt_end	chr11:118267602-118272166:-	0.264	0.174	343	340	139	166	-0.179	0.696	434	399	206	218	-0.188	0.294	310	296	294	246	-0.308	0	322	369	238	215
Cap1	Cap1_2_s7e29	alt_end	chr4:122536297-122548639:-	-0.506	0.009	972	1256	179	182	0.177	0.188	788	1194	112	185	-0.293	0.317	798	875	208	205	-0.537	0	578	901	155	160
Cap2	Cap2_1_s7e15	complex	chr13:46655950-46730989:+	NA	NA	NA	NA	NA	NA	-0.477	0.103	205	226	2983	2563	-0.051	0.508	248	236	2358	2194	0.025	0.274	305	251	3061	2687
Capg	Capg_1_s0e5	alt_start	chr6:72494432-72505266:+	-0.921	0	215	296	115	83	-0.74	0.043	275	486	88	97	NA	NA	NA	NA	NA	NA	-0.503	0	253	412	95	92
Capn1	Capn1_1_s0e5	alt_start	chr19:6014468-6015779:-	0.232	0.099	401	354	351	375	0.622	0.038	573	356	547	459	-0.267	0.034	321	372	499	432	-0.107	0.317	420	402	493	449
Capn10	Capn10_1_s7e25	alt_end	chr1:94837077-94844525:+	0.275	0	144	149	75	104	0.103	0.046	200	191	93	104	0.105	0.532	215	210	117	118	0.112	0.506	203	200	114	113
Capn12	Capn12_1_s0e22	alt_start	chr7:29666674-29677845:+	-0.171	0.255	167	161	207	179	-0.089	0.197	449	421	205	183	-0.194	0.429	436	433	259	264	-0.049	0.474	500	401	254	204
Capn3	Capn3_(144)	alt_cassette	chr2:120311085-120313809:+	-1.481	0	103	108	3341	1295	-1.512	0	61	63	2970	1167	-0.978	0	94	104	2766	1402	-1.204	0	61	74	3291	1563
Capn3	Capn3_(44)	alt_5	chr2:120245176-120247760:+	0.328	0.235	135	154	417	523	0.132	0.148	206	218	468	605	0.559	0	267	243	432	569	0.296	0.009	273	261	517	575
Capn3	Capn3_(544)	complex	chr2:120247940-120249434:+	0.19	0.516	508	503	275	273	-0.155	0.215	283	342	238	244	0.098	0.501	332	391	238	283	0.153	0.326	322	338	231	255
Capn3	Capn3_1_s16e47	alt_end	chr2:120249480-120278328:+	-0.476	0.101	546	612	131	118	-0.619	0	408	482	181	145	-0.346	0	447	551	199	193	-0.477	0.115	431	473	195	182
Capn7	Capn7_(999)	alt_5	chr14:32173431-32176664:+	0.557	0	2795	2440	165	202	0.532	0	2035	1579	162	187	0.512	0.221	2138	2009	226	254	0.233	0.105	1909	1696	189	193
Capn8	Capn8_1_s17e44	alt_end	chr1:184534731-184562483:+	NA	NA	NA	NA	NA	NA	0.228	0.132	327	334	103	119	0.088	0.197	379	391	125	147	0.373	0.094	392	351	142	161
Caprin1	Caprin1_(26)	alt_3	chr2:103615655-103615766:-	-0.169	0	958	1061	913	844	-0.425	0.058	770	999	484	505	-0.083	0.133	756	893	535	610	-0.024	0.29	689	824	421	479
Caprin1	Caprin1_1_s0e4	alt_start	chr2:103637097-103637754:-	NA	NA	NA	NA	NA	NA	-0.206	0.161	209	229	268	262	NA	NA	NA	NA	NA	NA	-0.23	0.007	195	219	281	261
Caprin1	Caprin1_3_s37e41	alt_end	chr2:103605175-103608562:-	-0.776	0	1593	2027	582	452	-0.783	0	1048	1525	299	268	-0.433	0.016	1340	1530	440	408	-0.587	0	905	1270	322	283
Caprin2	Caprin2_(657)	alt_cassette	chr6:148814474-148819134:-	-0.672	0	60	86	208	198	NA	NA	NA	NA	NA	NA	NA	NA	NA	NA	NA	NA	NA	NA	NA	NA	NA	NA
Capzb	Capzb_(113)	alt_cassette	chr4:138843747-138846917:+	-0.202	0	837	892	4178	3838	-0.799	0.025	1029	1627	4378	4348	0.006	0.319	877	958	2852	3348	-0.03	0.339	854	1246	3791	4695
Capzb	Capzb_1_s0e5	alt_start	chr4:138748845-138794823:+	-0.221	0	146	156	797	711	0.15	0.343	182	160	1072	1001	-0.04	0.326	217	208	1103	911	0.173	0	203	177	944	1009
Capzb	Capzb_2_s5e18	alt_end	chr4:138794913-138847727:+	-0.248	0.363	3928	3684	153	139	-0.184	0.307	3956	4086	149	142	-0.065	0.075	3006	3388	135	135	-0.235	0	3502	4195	157	130
Car1	Car1_1_s0e4	alt_start	chr3:14778408-14808365:-	NA	NA	NA	NA	NA	NA	NA	NA	NA	NA	NA	NA	-0.411	0.061	57	58	106	82	NA	NA	NA	NA	NA	NA
Car3	Car3_1_s3e15	alt_end	chr3:14864447-14872373:+	0.696	0.036	9199	7986	495	621	-0.262	0.76	10661	11965	423	622	1.359	0.011	4086	4147	181	423	-0.193	0.556	7758	8765	160	313
Carf	Carf_(104)	alt_3	chr1:60165044-60166170:+	0.513	0.02	137	121	122	159	0.383	0	139	105	133	143	0.735	0	133	117	116	156	0.614	0	153	120	141	161
Carf	Carf_(158)	alt_cassette	chr1:60155151-60162154:+	NA	NA	NA	NA	NA	NA	0.028	0.295	106	101	92	93	-0.004	0.461	94	102	131	141	-0.163	0.592	84	90	90	101
Carf	Carf_(67)	alt_cassette	chr1:60181755-60182763:+	-0.303	0.051	49	57	101	83	NA	NA	NA	NA	NA	NA	NA	NA	NA	NA	NA	NA	NA	NA	NA	NA	NA	NA
Carkd	Carkd_(113)	alt_5	chr8:11497626-11502621:+	0.243	0.195	592	465	280	254	0.386	0.119	611	423	417	356	0.172	0.074	662	504	390	343	0.26	0.129	661	489	411	359
Carm1	Carm1_(200)	alt_cassette	chr9:21379037-21379857:+	0.034	0.727	699	731	113	110	0.678	0	844	534	129	119	-0.302	0	448	569	219	210	-0.335	0	576	652	228	202
Carm1	Carm1_(69)	alt_cassette	chr9:21392029-21392492:+	-0.855	0	89	124	573	417	-1.269	0	119	138	595	310	-0.802	0	85	136	373	297	-1.281	0	94	162	428	339
Cartpt	Cartpt_(38)	alt_3	chr13:100669995-100670430:-	-0.111	0.121	79	81	394	331	NA	NA	NA	NA	NA	NA	NA	NA	NA	NA	NA	NA	NA	NA	NA	NA	NA	NA
Casc1	Casc1_2_s17e28	alt_end	chr6:145123458-145139754:-	NA	NA	NA	NA	NA	NA	-0.083	0.359	112	113	137	133	0.379	0.012	144	152	105	136	-0.196	0.565	145	135	159	159
Casc3	Casc3_(30)	alt_5	chr11:98672249-98682744:+	-0.031	0.339	306	314	137	133	0.281	0.23	349	271	168	151	-0.33	0.094	248	261	194	171	-0.149	0.045	198	232	189	163
Casc4	Casc4_(168)	alt_cassette	chr2:121737777-121759213:+	-0.304	0.058	123	135	346	288	0.192	0.335	79	71	214	206	-0.107	0.092	89	94	298	291	-0.428	0	71	82	259	219
Cask	Cask_(36)	alt_cassette	chrX:13126487-13129498:-	-0.449	0.146	65	74	574	561	-0.849	0	50	72	579	480	0.294	0.207	57	60	427	514	-0.407	0	50	59	508	449
Cask	Cask_2_s35e40	complex	chrX:13128108-13132003:-	0.496	0	441	440	150	211	0.369	0	513	435	199	218	0.061	0.252	288	342	137	177	0.009	0.606	374	410	178	187
Cask	Cask_2_s35e55	alt_end	chrX:13094207-13132003:-	0.383	0	67	65	477	573	0.006	0.195	80	77	430	472	0.33	0.099	87	88	321	390	0.351	0	82	80	301	388
Casp3	Casp3_2_s8e16	alt_end	chr8:47719680-47724062:+	-1.028	0	271	602	77	80	-1.061	0	152	353	71	77	NA	NA	NA	NA	NA	NA	NA	NA	NA	NA	NA	NA
Casp8	Casp8_1_s0e5	alt_start	chr1:58852217-58880758:+	-0.113	0.574	95	101	221	242	0.155	0.044	98	109	165	237	0.206	0.124	259	234	188	197	0.293	0	123	110	167	213
Cast	Cast_(44)	alt_5	chr13:74869625-74871505:-	NA	NA	NA	NA	NA	NA	0.007	0.357	68	61	67	67	NA	NA	NA	NA	NA	NA	NA	NA	NA	NA	NA	NA
Cast	Cast_(57)	alt_cassette	chr13:74885691-74891758:-	0.029	0.15	487	398	129	126	-0.149	0.554	261	273	119	127	NA	NA	NA	NA	NA	NA	0.334	0.102	339	336	108	123
Cast	Cast_1_s0e37	alt_start	chr13:74869625-74891818:-	-0.481	0.162	80	81	1537	1324	-0.229	0.243	112	125	1243	1238	-0.058	0.588	171	158	1260	1211	0.228	0.245	150	139	1401	1397
Cast	Cast_1_s0e5	alt_start	chr13:74936166-74946208:-	-0.123	0.562	220	215	549	556	0.003	0.137	214	255	336	435	-0.038	0.606	211	220	461	508	-0.023	0.408	205	230	480	528
Cast	Cast_1_s5e11	alt_start	chr13:74891818-74936166:-	-0.366	0	501	498	705	515	-0.47	0.106	413	511	483	464	-0.543	0	409	450	683	511	-0.559	0	437	493	744	595
Casz1	Casz1_1_s5e23	alt_end	chr4:148264485-148313431:+	-0.503	0	311	448	103	100	0.247	0.544	492	496	125	127	-0.67	0	333	440	161	132	-0.386	0.026	386	525	117	122
Catsper2	Catsper2_1_s7e21	complex	chr2:121223624-121235873:-	0.136	0.061	194	160	145	164	-0.223	0.135	145	154	138	128	0.627	0	271	211	177	206	0.159	0.265	234	202	174	164
Cav1	Cav1_1_s0e4	alt_start	chr6:17256369-17257880:+	-0.114	0.296	326	357	852	821	-0.237	0.527	357	334	825	801	-0.037	0.561	227	251	607	699	-0.246	0	222	294	847	897
Cav2	Cav2_1_s3e7	alt_end	chr6:17232062-17238338:+	-0.255	0	1834	1874	117	100	-0.278	0.398	1402	1405	100	93	-0.118	0.289	1431	1602	142	141	0.12	0.379	1281	1331	100	111
Cbfa2t3	Cbfa2t3_(78)	alt_cassette	chr8:125167433-125174229:-	NA	NA	NA	NA	NA	NA	0.551	0	134	88	153	152	NA	NA	NA	NA	NA	NA	0.305	0.095	122	111	165	181
Cbfa2t3	Cbfa2t3_1_s0e5	alt_start	chr8:125174376-125222877:-	0.007	0.218	842	722	194	174	0.143	0.083	951	843	245	236	0.001	0.306	979	947	260	267	0.218	0.257	938	764	279	244
Cbfb	Cbfb_(30)	alt_3	chr8:107726447-107739803:+	0.208	0.068	2375	2814	1826	2404	0.327	0.094	2891	2052	1638	1310	0.08	0.296	1642	2214	971	1374	0.204	0	2240	1835	1324	1252
Cblb	Cblb_(132)	alt_cassette	chr16:52186345-52189125:+	0.349	0.036	400	399	131	162	0.306	0	616	667	216	301	0.188	0.107	485	489	224	259	-0.215	0.273	478	669	234	293
Cblb	Cblb_(38)	alt_5	chr16:52032372-52033121:+	-0.014	0.648	394	350	197	183	-0.115	0.175	287	327	176	179	-0.606	0.096	283	341	373	317	-0.345	0.122	285	367	175	188
Cblb	Cblb_(82)	alt_cassette	chr16:52031798-52033121:+	0.434	0.167	498	444	164	173	-0.694	0	299	435	172	175	-0.325	0.101	336	423	251	245	0.049	0.713	316	366	176	185
Cblb	Cblb_2_s8e33	alt_end	chr16:52047542-52207805:+	-0.327	0.043	387	412	392	308	0.064	0.146	424	480	212	291	-0.126	0.274	349	403	370	379	-0.339	0.458	352	487	242	282
Cbln2	Cbln2_1_s0e4	alt_start	chr18:86880501-86881123:+	-0.424	0.101	234	219	329	250	-0.649	0	351	307	500	310	-0.075	0.386	355	356	386	398	-0.066	0.416	347	319	416	366
Cbln2	Cbln2_1_s0e8	alt_start	chr18:86881123-86882296:+	-0.125	0.402	320	292	174	152	-0.255	0.036	393	368	206	166	0.011	0.4	571	499	198	174	0.144	0.504	437	382	211	183
Cbwd1	Cbwd1_(66)	alt_5	chr19:25032480-25035873:-	-0.389	0.065	745	773	637	554	-0.228	0.134	436	421	723	619	0.211	0.448	552	488	942	830	0.248	0.413	516	431	916	784
Cbx1	Cbx1_(149)	alt_cassette	chr11:96664136-96669497:+	-0.012	0.393	71	66	990	895	0.126	0.54	91	83	641	581	-0.284	0.118	88	87	795	678	-0.097	0.265	108	99	628	529
Cbx1	Cbx1_1_s7e13	alt_end	chr11:96664136-96669954:+	0.272	0	316	290	143	164	0.079	0.238	257	277	128	149	0.261	0.314	321	313	207	218	-0.229	0.234	251	261	220	207
Cbx4	Cbx4_(30)	alt_5	chr11:118943897-118945876:-	-0.244	0	145	155	524	474	-0.327	0	281	316	436	384	0.59	0.006	345	248	459	436	-0.481	0.04	240	256	539	436
Cbx6	Cbx6_(53)	alt_3	chr15:79659354-79663941:-	0.121	0	737	608	132	143	0.266	0.251	644	528	157	139	0.436	0	620	505	124	138	0.612	0.147	561	468	115	132
Cbx6	Cbx6_1_s10e22	alt_end	chr15:79616780-79659117:-	0.023	0.447	429	423	149	150	0.056	0.338	445	390	177	164	0.089	0.24	369	347	204	210	-0.181	0.012	348	396	207	198
Cbx7	Cbx7_(224)	retained_int	chr15:79748480-79748706:-	0.636	0	1354	820	146	139	0.376	0.01	1345	809	264	204	-0.045	0.179	1572	1255	276	195	0.212	0	1172	1026	227	248
Cc2d1b	Cc2d1b_(56)	alt_3	chr4:108298419-108298642:+	-0.111	0.247	273	260	292	252	-0.37	0.28	661	597	460	375	-0.196	0.367	504	564	281	292	0.294	0	740	647	385	417
Cc2d2a	Cc2d2a_1_s0e11	alt_start	chr5:44053684-44064930:+	NA	NA	NA	NA	NA	NA	0.015	0.338	132	124	193	201	NA	NA	NA	NA	NA	NA	0.936	0.016	191	123	208	237
Ccbl1	Ccbl1_(203)	alt_cassette	chr2:30049632-30061152:-	-0.53	0	216	188	393	253	-0.72	0	175	186	381	259	-0.068	0.221	188	168	382	316	-0.41	0.013	219	187	435	289
Ccbl1	Ccbl1_(98)	alt_cassette	chr2:30047592-30049573:-	0.302	0	129	92	87	80	0.743	0.039	127	89	136	151	-0.31	0.538	133	127	224	209	-0.118	0.628	138	113	183	159
Ccbp2	Ccbp2_(112)	alt_cassette	chr9:121807621-121815471:+	0.067	0.57	62	62	127	119	0.366	0.032	79	59	183	171	0.111	0.243	90	81	202	216	-0.102	0.079	65	67	204	197
Ccdc106	Ccdc106_1_s0e4	alt_start	chr7:5007753-5009100:+	NA	NA	NA	NA	NA	NA	-0.08	0	59	72	97	103	NA	NA	NA	NA	NA	NA	0.014	0.451	83	77	111	112
Ccdc108	Ccdc108_3_s21e67	alt_end	chr1:74948653-74971366:-	0.707	0.053	145	133	51	65	NA	NA	NA	NA	NA	NA	NA	NA	NA	NA	NA	NA	NA	NA	NA	NA	NA	NA
Ccdc109a	Ccdc109a_1_s0e17	alt_start	chr10:58919557-59079440:-	-0.395	0	75	82	1930	1363	-0.742	0	100	119	1703	1352	-0.356	0.177	130	152	1450	1511	0.087	0.513	95	96	1363	1310
Ccdc109a	Ccdc109a_1_s1e24	alt_end	chr10:58911344-59079271:-	-0.276	0.085	121	149	539	583	-0.153	0.171	130	200	369	511	0.08	0.085	198	223	470	565	0.239	0.058	151	171	413	594
Ccdc109b	Ccdc109b_(161)	alt_cassette	chr3:129620060-129629282:-	0.022	0.435	46	64	119	167	0.637	0	50	76	123	288	NA	NA	NA	NA	NA	NA	NA	NA	NA	NA	NA	NA
Ccdc116	Ccdc116_1_s0e6	complex	chr16:17144241-17147322:-	NA	NA	NA	NA	NA	NA	NA	NA	NA	NA	NA	NA	NA	NA	NA	NA	NA	NA	-0.3	0.045	114	106	164	119
Ccdc122	Ccdc122_(399_117)	twin_cassett	chr14:77468756-77511213:+	0.337	0.027	43	49	58	83	0.292	0.057	61	62	59	74	NA	NA	NA	NA	NA	NA	0.73	0.106	68	51	65	84
Ccdc126	Ccdc126_(70)	alt_cassette	chr6:49284296-49289824:+	-0.178	0.418	304	325	120	132	-0.192	0.362	214	230	167	164	0.357	0.402	217	214	177	188	-0.221	0.355	219	204	228	200
Ccdc127	Ccdc127_2_s6e10	alt_end	chr13:74494245-74498073:+	-0.365	0.136	57	76	988	1080	0.115	0.622	74	81	607	604	NA	NA	NA	NA	NA	NA	-0.013	0.648	77	78	762	791
Ccdc15	Ccdc15_(233)	alt_5	chr9:37155508-37155852:-	0.299	0.043	112	91	182	180	NA	NA	NA	NA	NA	NA	NA	NA	NA	NA	NA	NA	0.173	0.287	97	83	128	118
Ccdc151	Ccdc151_1_s5e27	alt_end	chr9:21794315-21802329:-	NA	NA	NA	NA	NA	NA	NA	NA	NA	NA	NA	NA	-0.173	0.397	278	268	94	88	NA	NA	NA	NA	NA	NA
Ccdc17	Ccdc17_(111)	alt_cassette	chr4:116272095-116272491:+	0.218	0.044	97	80	176	180	-0.024	0.783	142	131	204	213	0.049	0.353	189	187	221	223	-0.014	0.3	186	171	254	203
Ccdc21	Ccdc21_1_s5e9	alt_end	chr4:133685775-133723203:-	0.232	0.076	742	659	207	214	0.576	0.043	805	612	264	294	-0.049	0.507	706	673	257	246	0.344	0	860	733	253	274
Ccdc23	Ccdc23_1_s0e5	alt_start	chr4:118868013-118868476:+	-0.342	0	149	224	572	671	-0.289	0	119	169	570	667	-0.074	0.051	142	153	855	723	-0.029	0.066	132	156	654	692
Ccdc28a	Ccdc28a_1_s7e14	alt_end	chr10:17933490-17939293:-	-0.264	0.377	333	323	580	525	0.153	0.257	226	209	438	442	-0.53	0	227	282	793	677	0.092	0.576	255	231	513	450
Ccdc28b	Ccdc28b_1_s0e7	alt_start	chr4:129298394-129301152:-	0.051	0.612	156	153	247	233	-0.381	0.184	220	234	223	203	-0.347	0.114	255	280	252	234	-0.35	0.062	248	292	236	228
Ccdc32	Ccdc32_2_s6e10	alt_end	chr2:118843896-118847804:-	-0.121	0	251	261	80	74	-0.064	0.163	190	200	100	93	-0.113	0.441	228	243	120	124	-0.173	0.234	196	208	121	112
Ccdc33	Ccdc33_1_s5e52	alt_end	chr9:57934349-57964893:-	-0.22	0	80	90	288	264	0.066	0.298	177	156	428	399	0.1	0.539	149	158	397	421	-0.515	0.155	201	199	450	384
Ccdc34	Ccdc34_(130_197)	twin_cassett	chr2:109872596-109880730:+	-0.09	0.578	81	78	61	65	0.082	0.319	76	77	59	63	-0.221	0.132	75	94	76	81	0.077	0.189	80	71	72	72
Ccdc38	Ccdc38_(183)	alt_cassette	chr10:93038153-93042506:+	0.006	0.591	59	52	82	70	NA	NA	NA	NA	NA	NA	-0.229	0.52	70	67	100	95	NA	NA	NA	NA	NA	NA
Ccdc38	Ccdc38_1_s0e11	alt_start	chr10:93003376-93018263:+	0.457	0.137	86	73	65	75	0.162	0.391	133	119	87	81	-0.038	0.485	219	222	152	149	-0.185	0	156	157	147	126
Ccdc39	Ccdc39_1_s5e41	alt_end	chr3:33711282-33737999:-	NA	NA	NA	NA	NA	NA	0.074	0.53	74	76	79	81	-0.09	0.288	93	93	122	115	-0.09	0.296	87	85	99	93
Ccdc40	Ccdc40_(278)	retained_int	chr11:119090061-119090341:+	NA	NA	NA	NA	NA	NA	-0.537	0.382	60	67	104	101	-0.477	0.117	55	75	119	130	0.299	0	66	58	113	121
Ccdc40	Ccdc40_3_s38e45	alt_end	chr11:119121357-119126526:+	0.532	0.173	240	202	71	82	-0.071	0.69	161	137	177	167	-0.44	0.292	234	250	203	195	0.104	0.173	172	134	231	195
Ccdc41	Ccdc41_(28)	alt_3	chr10:94211800-94213003:+	0.156	0.37	314	304	39	39	NA	NA	NA	NA	NA	NA	NA	NA	NA	NA	NA	NA	NA	NA	NA	NA	NA	NA
Ccdc46	Ccdc46_1_s0e46	alt_start	chr11:108286579-108544189:+	NA	NA	NA	NA	NA	NA	0.105	0	85	83	424	518	0.224	0.416	114	106	517	477	0.416	0.092	117	103	500	527
Ccdc46	Ccdc46_1_s13e48	complex	chr11:108333408-108613891:+	-0.197	0.112	150	160	55	53	-0.252	0.24	125	129	90	86	-0.38	0.258	164	154	107	86	-0.295	0.231	143	142	116	111
Ccdc47	Ccdc47_(124)	alt_cassette	chr11:106029794-106032469:-	0.453	0.108	141	182	442	724	0.258	0.05	164	218	430	684	0.454	0	256	306	347	594	0.525	0.109	187	246	394	689
Ccdc47	Ccdc47_1_s0e30	alt_start	chr11:106048494-106077681:-	0.051	0.289	226	214	2403	2356	-0.391	0.122	225	236	1972	1685	0.028	0.779	267	269	2273	2116	-0.254	0.164	208	217	2042	1766
Ccdc5	Ccdc5_2_s7e19	alt_end	chr18:77996305-78000720:-	NA	NA	NA	NA	NA	NA	-0.138	0.547	305	293	102	100	-0.03	0.317	397	417	93	97	NA	NA	NA	NA	NA	NA
Ccdc50	Ccdc50_(45)	alt_cassette	chr16:27435763-27436583:+	-0.31	0	375	490	2528	2523	-0.14	0.321	191	171	2021	1545	-0.541	0	178	257	1427	1425	-0.391	0	139	169	1708	1413
Ccdc52	Ccdc52_1_s0e18	alt_start	chr16:44347569-44370350:+	0.207	0.011	65	63	302	347	0.205	0.288	54	57	300	347	-0.036	0.012	63	65	393	371	0.023	0.431	59	57	304	305
Ccdc53	Ccdc53_1_s9e16	alt_end	chr10:87682105-87708903:+	-0.243	0.093	783	1169	60	74	-0.653	0	577	876	92	89	-0.548	0.256	704	942	93	102	-0.191	0.039	725	947	113	110
Ccdc55	Ccdc55_1_s5e15	alt_end	chr11:76857793-76868445:-	-0.391	0	368	449	135	129	-0.074	0.271	254	263	135	130	0.607	0.117	343	339	136	180	-0.093	0.058	311	278	159	129
Ccdc57	Ccdc57_(215)	alt_cassette	chr11:120727990-120734899:-	0.071	0.528	111	123	61	66	0.518	0.234	179	144	76	74	0.043	0.299	117	119	82	90	0.157	0.057	145	114	82	82
Ccdc63	Ccdc63_(62)	alt_3	chr5:122579901-122580297:-	-0.759	0.244	47	51	103	102	0.031	0.692	51	57	229	216	-0.119	0.576	70	65	274	290	-0.746	0.097	46	57	288	259
Ccdc64	Ccdc64_1_s0e28	complex	chr5:116101928-116102954:-	-0.039	0.174	190	201	231	207	0.207	0.063	231	198	182	180	-0.062	0.304	181	191	239	245	-0.447	0.108	179	187	205	179
Ccdc64	Ccdc64_1_s0e9	alt_start	chr5:116123185-116181342:-	-0.248	0.572	70	77	85	88	0.167	0.487	77	81	160	173	-0.205	0.205	112	121	293	272	0.279	0.132	129	91	225	210
Ccdc64	Ccdc64_1_s12e18	alt_end	chr5:116112708-116120162:-	NA	NA	NA	NA	NA	NA	-0.467	0	99	143	92	90	NA	NA	NA	NA	NA	NA	NA	NA	NA	NA	NA	NA
Ccdc64	Ccdc64_1_s18e28	alt_end	chr5:116101948-116112708:-	-0.234	0	241	241	457	392	-0.11	0.187	220	206	315	275	0.206	0.262	321	294	318	303	0.005	0.597	233	236	284	280
Ccdc64	Ccdc64_1_s9e12	alt_start	chr5:116120309-116123205:-	-0.403	0.092	93	113	84	64	NA	NA	NA	NA	NA	NA	-0.568	0.054	98	124	146	120	NA	NA	NA	NA	NA	NA
Ccdc65	Ccdc65_1_s3e18	alt_end	chr15:98539653-98553764:+	0.049	0.226	110	105	139	137	0.06	0.27	137	134	230	230	0.023	0.446	121	123	239	252	-0.278	0.195	138	147	252	238
Ccdc66	Ccdc66_(26)	alt_cassette	chr14:28313868-28319836:-	NA	NA	NA	NA	NA	NA	NA	NA	NA	NA	NA	NA	-0.371	0.124	53	59	136	130	NA	NA	NA	NA	NA	NA
Ccdc67	Ccdc67_1_s17e26	alt_end	chr9:15364307-15392429:-	0.251	0	95	89	65	85	-0.168	0.059	113	111	83	66	-0.011	0.156	142	152	79	81	-0.082	0	134	129	92	77
Ccdc69	Ccdc69_1_s11e15	alt_end	chr11:54863239-54864653:-	-1.224	0	419	765	113	109	-0.517	0.013	339	514	200	202	-0.851	0	338	634	261	273	-0.974	0	351	608	240	227
Ccdc7	Ccdc7_1_s9e30	alt_end	chr8:131503918-131571508:-	-0.061	0.335	47	44	51	44	0.074	0.608	60	58	115	111	-0.124	0.55	68	64	123	120	0.187	0.481	66	60	141	120
Ccdc76	Ccdc76_1_s19e26	alt_end	chr3:116284253-116288113:-	0.083	0.431	170	170	221	225	-0.388	0.07	149	158	206	183	0.228	0.221	176	179	203	233	0.106	0.559	167	163	248	225
Ccdc77	Ccdc77_(53)	alt_3	chr6:120300408-120304018:-	0.114	0.145	80	78	171	188	0.106	0.662	70	76	617	628	0.211	0.278	92	75	331	343	-0.16	0	67	65	775	649
Ccdc77	Ccdc77_2_s15e27	alt_end	chr6:120274715-120288086:-	-0.089	0.541	160	181	59	66	0.231	0.324	123	123	68	71	0.161	0.278	180	177	106	109	0.375	0	137	134	63	79
Ccdc77	Ccdc77_2_s8e15	alt_end	chr6:120288086-120298405:-	-0.008	0.144	157	180	168	163	0.138	0.208	134	132	115	121	-0.108	0.699	154	153	164	184	-0.086	0.604	153	142	126	124
Ccdc79	Ccdc79_1_s37e41	alt_end	chr8:106970618-106971821:-	NA	NA	NA	NA	NA	NA	NA	NA	NA	NA	NA	NA	-0.145	0.048	102	114	86	78	-0.019	0.524	94	89	76	73
Ccdc83	Ccdc83_1_s13e24	alt_end	chr7:97372387-97385387:-	-0.177	0.072	62	77	58	42	0.078	0.506	104	91	66	59	-0.119	0.289	106	121	72	77	-0.169	0	108	108	83	69
Ccdc84	Ccdc84_(112)	retained_int	chr9:44221105-44221219:-	-0.475	0.17	80	109	184	203	NA	NA	NA	NA	NA	NA	NA	NA	NA	NA	NA	NA	NA	NA	NA	NA	NA	NA
Ccdc84	Ccdc84_(239)	retained_int	chr9:44221284-44221525:-	0.092	0.35	219	270	149	192	0.133	0.187	287	299	181	209	0.098	0.528	325	356	186	189	0.307	0.119	312	281	184	187
Ccdc84	Ccdc84_(27)	complex	chr9:44221284-44221553:-	-0.822	0	54	107	261	295	-0.091	0.317	101	116	343	359	NA	NA	NA	NA	NA	NA	-0.447	0.11	103	124	332	320
Ccdc84	Ccdc84_(431)	retained_int	chr9:44220566-44220999:-	-0.565	0	266	364	102	95	-0.127	0.09	242	285	123	125	-0.57	0.105	154	221	109	119	-0.168	0.191	213	243	129	136
Ccdc84	Ccdc84_4_s16e24	alt_end	chr9:44218246-44220535:-	-0.18	0.01	140	166	118	120	-0.395	0.043	151	159	118	96	-0.626	0.05	143	160	179	143	-0.107	0.178	151	164	143	127
Ccdc85a	Ccdc85a_(120)	alt_cassette	chr11:28288948-28334080:-	0.736	0	234	177	103	127	0.768	0	365	302	128	174	0.127	0.146	371	411	149	191	0.851	0	412	345	160	244
Ccdc85a	Ccdc85a_1_s3e6	alt_end	chr11:28288814-28476390:-	0.104	0.383	332	300	137	134	0.739	0.043	292	280	117	167	-0.481	0.015	310	358	239	213	-0.438	0.039	320	475	185	198
Ccdc88a	Ccdc88a_(84)	alt_cassette	chr11:29394093-29398408:+	0.007	0.349	172	182	103	117	0.131	0.16	173	172	91	107	-0.256	0.291	221	232	119	119	0.287	0.207	187	174	116	122
Ccdc88c	Ccdc88c_1_s0e11	alt_start	chr12:102209489-102267193:-	-0.187	0.264	158	159	623	594	-0.081	0.393	186	192	594	607	-0.11	0.294	224	233	572	569	-0.075	0.679	197	191	531	545
Ccdc88c	Ccdc88c_2_s13e54	alt_end	chr12:102150909-102208601:-	-0.148	0.243	412	419	137	119	-0.172	0.27	381	395	135	114	0.205	0.219	395	416	131	147	-0.577	0.277	347	357	121	106
Ccdc9	Ccdc9_1_s0e4	alt_start	chr7:16869895-16872129:-	-0.034	0.356	50	45	224	190	0.602	0.076	73	69	171	213	0.173	0.49	95	103	205	229	0.069	0.31	81	80	195	217
Ccdc9	Ccdc9_2_s24e30	alt_end	chr7:16859393-16861086:-	0.241	0	275	230	115	129	0.722	0.03	455	395	130	161	0.068	0.274	579	497	140	133	0.332	0.042	506	424	131	132
Ccdc90a	Ccdc90a_1_s11e19	alt_end	chr13:43636927-43644019:-	0.061	0.366	742	599	169	138	0.089	0.27	690	645	110	118	-0.003	0.561	826	752	170	159	0.158	0.318	848	780	150	145
Ccdc90b	Ccdc90b_(102)	alt_cassette	chr7:99717085-99723131:+	0.081	0.269	121	136	700	818	0.015	0.813	73	98	473	556	0.099	0.543	103	119	560	629	-0.341	0.015	68	88	588	547
Ccdc91	Ccdc91_1_s0e11	alt_start	chr6:147424392-147482550:+	-0.408	0	193	195	2124	1597	-0.076	0	204	161	2450	1609	-0.251	0.04	175	191	1712	1564	-0.566	0	194	193	2389	1707
Ccdc93	Ccdc93_1_s13e53	complex	chr1:123338470-123398170:+	-0.568	0	237	341	138	134	-0.315	0	237	309	133	141	-0.405	0	271	325	163	151	0.111	0.531	244	310	122	148
Ccdc93	Ccdc93_1_s7e13	alt_end	chr1:123338470-123344857:+	-0.264	0	174	233	79	81	-0.154	0.247	277	305	80	81	-0.687	0.035	320	381	111	92	-0.627	0.152	401	408	91	74
Ccdc97	Ccdc97_1_s0e5	alt_start	chr7:26501206-26504072:-	-0.12	0.294	549	494	766	660	-0.043	0.474	626	553	860	757	0.214	0	605	486	841	800	0.037	0.073	679	472	985	707
Ccdc97	Ccdc97_2_s9e13	alt_end	chr7:26496135-26499371:-	0.404	0	405	359	82	96	-0.122	0.544	711	560	109	92	0.049	0.544	443	405	144	134	-0.084	0.244	652	608	130	115
Cchcr1	Cchcr1_(149)	alt_cassette	chr17:35654174-35655161:+	0.196	0.13	164	160	83	98	0.429	0	247	189	111	113	0.093	0.557	350	295	203	169	0.307	0.112	252	198	123	116
Cck	Cck_(163)	alt_cassette	chr9:121399319-121403434:-	-0.031	0.21	110	160	126	141	NA	NA	NA	NA	NA	NA	NA	NA	NA	NA	NA	NA	NA	NA	NA	NA	NA	NA
Ccl24	Ccl24_(89)	retained_int	chr5:136046540-136046631:-	0.106	0.321	62	63	217	242	0.055	0.509	108	109	234	240	-0.042	0.674	137	112	176	161	0.719	0.076	137	112	145	185
Ccl25	Ccl25_1_s0e13	alt_start	chr8:4325209-4353882:+	-0.081	0.095	151	186	322	357	-0.016	0.04	160	183	309	329	0.015	0.474	202	212	322	341	0.089	0.645	204	209	378	368
Ccl25	Ccl25_1_s7e20	alt_end	chr8:4348502-4360020:+	0.331	0.198	81	100	192	296	0.689	0	97	102	132	218	0.377	0	95	97	141	180	-0.185	0.038	83	109	141	160
Ccnb1	Ccnb1_(183)	alt_cassette	chr13:101551738-101555411:-	0.012	0.147	252	248	199	258	-0.215	0.406	209	234	162	179	0.171	0	287	251	233	232	-0.108	0.332	212	191	223	188
Ccnc	Ccnc_(94)	alt_cassette	chr4:21673921-21675283:+	-0.134	0.244	174	226	499	610	0.056	0.526	197	236	247	293	0.284	0.211	221	210	345	377	-0.167	0.723	234	209	327	337
Ccnc	Ccnc_4_s24e28	alt_end	chr4:21674827-21677521:+	-0.023	0.556	653	764	404	464	0.141	0.421	296	326	203	228	-0.177	0.01	356	435	275	302	0.207	0	364	342	231	276
Ccnd2	Ccnd2_(64)	retained_int	chr6:127100818-127100884:-	0.201	0.205	221	175	58	50	NA	NA	NA	NA	NA	NA	NA	NA	NA	NA	NA	NA	NA	NA	NA	NA	NA	NA
Ccnd2	Ccnd2_2_s5e13	alt_end	chr6:127075726-127098681:-	0.109	0.206	881	1060	102	136	-0.453	0.087	781	981	193	186	-0.028	0.685	697	700	195	206	-0.411	0.015	477	635	232	196
Ccnd3	Ccnd3_(2468)	retained_int	chr17:47731898-47734368:+	-0.409	0.351	1096	1467	108	116	-0.331	0	1750	2346	151	155	-0.242	0	1717	1914	236	219	0.001	0.801	1644	1951	181	179
Ccne2	Ccne2_1_s0e5	alt_start	chr4:11118500-11119827:+	NA	NA	NA	NA	NA	NA	-0.087	0.429	777	758	202	190	NA	NA	NA	NA	NA	NA	NA	NA	NA	NA	NA	NA
Ccng2	Ccng2_1_s0e4	alt_start	chr5:93696282-93697647:+	0.042	0.419	114	94	796	672	-0.33	0.111	82	90	732	666	NA	NA	NA	NA	NA	NA	NA	NA	NA	NA	NA	NA
Ccnh	Ccnh_(107)	alt_3	chr13:85337166-85342045:+	-0.174	0	360	344	1021	880	-0.095	0.463	291	284	466	442	-0.146	0.348	326	336	663	658	0.24	0.114	399	336	538	541
Ccnh	Ccnh_(179)	alt_3	chr13:85335930-85337135:+	-0.434	0.07	50	58	983	804	-0.191	0	46	48	529	464	-0.347	0.298	54	63	698	750	-0.245	0.194	48	54	599	558
Ccnl1	Ccnl1_(73a)	alt_cassette	chr3:65755476-65760774:-	0.378	0.141	280	371	764	1205	0.635	0	274	331	645	1305	0.157	0	254	232	674	935	0.24	0.215	203	294	582	1000
Ccnl1	Ccnl1_(73b)	alt_5	chr3:65755476-65759125:-	-0.86	0	346	747	206	226	-0.505	0.019	358	779	142	216	-0.558	0	286	482	197	219	-0.421	0	335	615	135	197
Ccnl1	Ccnl1_(887)	retained_int	chr3:65754466-65755355:-	-0.609	0.111	63	99	366	390	-0.319	0.479	54	67	206	255	0.212	0.415	63	67	250	269	-0.745	0.2	52	65	200	189
Ccnl1	Ccnl1_3_s12e26	alt_end	chr3:65750072-65754401:-	-0.527	0	741	1056	560	565	-0.347	0.117	569	1008	301	433	-0.1	0.052	573	721	381	442	-0.169	0.321	445	691	237	353
Ccnl2	Ccnl2_1_s7e10	alt_end	chr4:155189472-155198652:+	0.251	0.24	823	818	154	163	-0.131	0.362	727	743	153	152	-0.01	0.3	681	676	165	158	-0.095	0.276	611	647	148	148
Ccnt2	Ccnt2_(1622)	retained_int	chr1:129688310-129689934:+	-0.289	0.483	444	448	249	221	0.197	0.413	260	259	234	252	0.669	0.12	318	251	329	352	-0.098	0.41	226	250	276	297
Ccnt2	Ccnt2_(1834)	retained_int	chr1:129689995-129691831:+	0.121	0.319	529	464	240	230	-0.127	0.501	363	377	202	208	-0.069	0.383	325	339	275	277	0.393	0	361	320	217	239
Ccnt2	Ccnt2_(309)	alt_5	chr1:129694463-129695966:+	1.094	0	886	544	463	658	1.203	0	593	401	321	489	0.897	0	516	344	435	549	1.198	0	560	374	330	459
Ccnt2	Ccnt2_(96)	retained_int	chr1:129699870-129699968:+	-0.312	0.131	357	339	366	278	-0.624	0.133	491	553	258	234	0.164	0.65	627	607	276	247	0.049	0.525	555	559	227	219
Ccnt2	Ccnt2_1_s0e14	alt_start	chr1:129670740-129694417:+	0.193	0.053	281	230	627	614	0.433	0.008	217	194	453	489	0.286	0	304	228	516	501	0.367	0.114	218	183	428	442
Ccnt2	Ccnt2_1_s9e24	alt_end	chr1:129691894-129702509:+	0.165	0.07	285	223	835	780	0.268	0.261	188	180	563	586	0.12	0.251	270	245	627	604	-0.011	0.2	175	209	527	530
Ccpg1	Ccpg1_(333)	complex	chr9:72860799-72863138:+	-0.304	0.567	114	107	1449	1406	-0.368	0	82	89	1313	1115	-0.259	0.092	104	109	1200	1091	-0.401	0.075	102	117	1437	1342
Ccpg1	Ccpg1_(466)	retained_int	chr9:72863236-72863704:+	0.289	0.038	634	421	1135	903	0.347	0	622	410	912	789	-0.165	0.245	723	581	1162	867	0.276	0	806	563	1173	1080
Ccpg1	Ccpg1_1_s18e21	alt_end	chr9:72861133-72863138:+	0.919	0	1507	866	851	940	1.077	0	1257	676	539	643	0.821	0	1353	845	669	715	1.022	0	1481	882	609	741
Ccr9	Ccr9_1_s0e3	alt_start	chr9:123587556-123683669:+	-0.578	0	93	119	181	134	-0.285	0.296	122	94	164	114	-0.75	0	126	161	255	213	-0.649	0.009	121	139	195	162
Ccrl1	Ccrl1_1_s0e4	alt_start	chr9:104004874-104029263:-	-0.766	0	59	79	153	132	-0.49	0.109	126	130	365	270	0.083	0.313	153	151	162	165	-0.309	0.126	157	162	353	309
Ccrl2	Ccrl2_1_s0e4	alt_start	chr9:110959386-110960023:-	0.651	0.092	173	112	123	123	0.381	0.111	160	135	119	123	0.223	0	186	155	184	197	0.104	0.081	158	146	200	214
Cct3	Cct3_(296)	retained_int	chr3:88125067-88125365:+	-0.202	0.28	101	119	48	51	-0.295	0.432	66	67	52	50	-0.505	0.481	85	96	61	66	-0.413	0.096	56	79	53	60
Cct3	Cct3_(76)	retained_int	chr3:88104772-88104850:+	0.247	0.42	673	668	78	77	-0.391	0.107	525	687	69	71	-0.231	0.457	556	586	71	72	0.075	0.439	591	633	67	75
Cct3	Cct3_2_s19e26	alt_end	chr3:88117559-88125688:+	-0.76	0.261	1231	1386	57	50	-0.344	0.058	843	1114	48	48	NA	NA	NA	NA	NA	NA	-0.127	0.274	928	1125	45	49
Cd151	Cd151_1_s0e7	alt_start	chr7:148653291-148655153:+	-0.067	0.409	494	632	815	1026	0.789	0.032	844	651	797	1045	0.301	0.098	481	500	703	870	0.387	0.102	671	781	661	976
Cd163	Cd163_(82)	alt_3	chr6:124278005-124279062:+	0.107	0.248	561	837	160	247	-0.06	0.488	521	771	120	179	-0.463	0.265	401	437	102	100	0.002	0.377	297	457	67	107
Cd200	Cd200_1_s1e7	alt_end	chr16:45382247-45408968:-	0.44	0.127	451	404	166	178	0.204	0.027	328	312	146	157	0.013	0.06	452	434	223	217	-0.067	0.246	423	424	218	195
Cd200r1	Cd200r1_(1162)	alt_cassette	chr16:44790337-44792839:+	0.086	0.585	54	108	58	112	-0.812	0	50	96	97	116	-0.308	0.272	59	72	130	137	-0.088	0.066	48	65	136	169
Cd200r1	Cd200r1_(294)	alt_cassette	chr16:44766185-44788858:+	-0.169	0.053	268	359	85	101	-0.398	0	327	612	107	135	-0.142	0.275	490	560	205	221	-0.056	0	400	520	170	196
Cd200r3	Cd200r3_(219)	alt_cassette	chr16:44953832-44957840:+	0.58	0.348	75	72	56	59	-0.077	0.211	99	95	71	65	-0.195	0.185	102	115	91	87	0.294	0.351	114	98	87	83
Cd200r4	Cd200r4_(233)	alt_cassette	chr16:44821072-44832187:+	-0.148	0.362	136	139	348	321	-1.291	0	165	322	633	592	-0.285	0	255	295	600	563	-0.691	0.083	245	301	926	818
Cd209b	Cd209b_(90)	alt_cassette	chr8:3925435-3926551:-	0.371	0	79	65	323	331	0.331	0.01	89	69	217	209	-0.04	0.043	82	91	242	258	-0.154	0.117	66	81	186	193
Cd226	Cd226_1_s0e5	alt_start	chr18:89346360-89375961:+	-0.054	0.55	82	114	77	106	-0.497	0	108	145	99	95	0.012	0.526	146	140	121	115	-0.32	0.043	126	153	107	107
Cd244	Cd244_1_s9e19	alt_end	chr1:173508080-173515062:+	-0.309	0.081	91	107	66	65	-0.243	0	111	140	103	109	-0.19	0	170	189	149	140	-0.062	0.507	193	188	125	122
Cd247	Cd247_1_s21e24	alt_end	chr1:167797029-167799148:+	-0.152	0.157	140	133	85	56	-0.534	0	249	288	113	96	-0.171	0.274	310	306	115	104	0.064	0.43	361	326	118	111
Cd27	Cd27_(132)	alt_cassette	chr6:125184334-125186774:-	0.261	0.212	250	272	76	92	0.317	0.048	311	322	70	88	-0.068	0.127	386	413	106	110	-0.586	0.136	285	324	91	84
Cd27	Cd27_1_s3e13	alt_end	chr6:125182639-125186490:-	-0.458	0.228	89	81	86	71	-0.087	0.142	114	123	112	97	0.068	0.561	149	136	141	123	0.02	0.646	130	110	530	109
Cd2bp2	Cd2bp2_(200)	retained_int	chr7:134338672-134338874:-	0.225	0.204	514	513	68	75	-0.049	0.318	641	717	87	90	-0.169	0.378	664	675	108	107	-0.26	0	787	761	95	74
Cd300lb	Cd300lb_(223)	alt_3	chr11:114789713-114795522:-	NA	NA	NA	NA	NA	NA	-0.306	0	46	74	208	257	NA	NA	NA	NA	NA	NA	-0.181	0.084	56	66	242	236
Cd302	Cd302_(27)	alt_cassette	chr2:60090548-60095089:-	0.274	0.051	81	91	767	1068	0.297	0.275	64	88	532	806	0.429	0.179	73	67	487	573	-0.096	0.583	63	79	317	442
Cd33	Cd33_1_s5e13	alt_end	chr7:50783364-50787407:-	-0.018	0.161	187	202	159	141	-0.117	0.307	203	255	136	163	0.093	0.317	196	184	179	190	-0.57	0	174	220	159	134
Cd34	Cd34_(155)	alt_3	chr1:196785424-196786129:+	-0.318	0.07	830	1185	921	1161	0.103	0.288	659	869	1085	1509	-0.08	0.064	593	690	870	934	0.11	0.247	547	713	904	1231
Cd37	Cd37_(703)	retained_int	chr7:52489348-52490053:-	-0.469	0.124	94	129	158	151	-0.876	0	120	255	219	208	0.011	0.445	98	98	267	276	-1.401	0	57	147	243	218
Cd44	Cd44_(102)	alt_cassette	chr2:102672729-102693171:-	0.461	0.385	169	187	67	82	-0.138	0.103	212	304	82	98	0.338	0.548	213	280	85	106	0.271	0	263	261	92	116
Cd44	Cd44_1_s9e22	complex	chr2:102679634-102693171:-	0.616	0.122	108	104	93	115	0.791	0	119	108	84	139	0.271	0.566	126	140	93	101	0.693	0	159	131	88	118
Cd44	Cd44_1_s9e26	complex	chr2:102674492-102693171:-	0.022	0.337	101	97	127	126	NA	NA	NA	NA	NA	NA	NA	NA	NA	NA	NA	NA	-0.292	0.249	75	86	136	142
Cd44	Cd44_1_s9e32	complex	chr2:102668767-102693171:-	0.017	0.667	921	1579	62	88	-0.638	0	581	2265	52	129	-0.622	0.08	551	893	76	89	-0.691	0	470	1484	61	85
Cd44	Cd44_1_s9e39	alt_end	chr2:102651299-102693171:-	0.623	0.042	77	94	528	934	0.717	0	66	146	323	1151	0.579	0.095	97	122	359	582	0.661	0.082	70	143	287	847
Cd47	Cd47_(63)	alt_cassette	chr16:49868225-49884277:+	0.258	0.064	200	205	295	386	0.133	0.58	147	258	253	389	NA	NA	NA	NA	NA	NA	0.305	0.038	106	119	220	313
Cd55	Cd55_1_s19e23	alt_end	chr1:132335606-132344195:-	0.015	0.741	1029	1224	583	650	-0.14	0.314	815	1115	591	748	-0.604	0	305	627	282	444	-0.787	0	410	927	407	591
Cd59b	Cd59b_(146)	alt_cassette	chr2:103921255-103931160:+	0.956	0	1210	478	662	486	1.154	0	1352	504	540	423	1.142	0	1124	451	582	460	1.438	0	1981	556	549	477
Cd59b	Cd59b_1_s0e5	alt_start	chr2:103909961-103919014:+	-0.304	0	108	107	261	191	-0.537	0	122	118	291	208	-0.294	0	122	128	276	234	-0.497	0.094	168	131	360	224
Cd6	Cd6_(117)	alt_cassette	chr19:10865943-10868631:-	-0.07	0.56	72	71	85	86	-0.122	0.269	80	97	120	127	NA	NA	NA	NA	NA	NA	0.151	0.323	99	83	126	121
Cd6	Cd6_(303)	alt_cassette	chr19:10870878-10872805:-	0.091	0.009	2247	2570	966	1192	0.062	0.081	2113	2202	892	1005	-0.102	0.304	1906	2360	864	1054	-0.064	0.213	2061	2478	921	1067
Cd63	Cd63_1_s0e5	alt_start	chr10:128345974-128347450:+	0.039	0.149	1962	2356	122	164	-0.687	0	2491	3041	162	139	-0.137	0.613	2336	2470	173	197	-0.835	0	2212	2599	190	126
Cd68	Cd68_(26)	alt_5	chr11:69478868-69479004:-	-1.227	0	798	1496	198	153	-1.819	0	706	2882	246	292	-0.796	0	515	715	383	338	-1.487	0	378	1386	280	306
Cd72	Cd72_(72)	alt_cassette	chr4:43466044-43467113:-	NA	NA	NA	NA	NA	NA	-0.409	0.564	65	75	307	341	NA	NA	NA	NA	NA	NA	NA	NA	NA	NA	NA	NA
Cd74	Cd74_(192)	alt_cassette	chr18:60970072-60971512:+	-0.031	0.227	712	1659	302	677	0.515	0	2494	6755	723	2746	-0.297	0.057	424	947	215	400	0.146	0.15	732	3394	283	1575
Cd82	Cd82_(76)	alt_cassette	chr2:93277627-93302486:-	-0.101	0.815	124	160	242	343	0.823	0	137	151	209	410	NA	NA	NA	NA	NA	NA	NA	NA	NA	NA	NA	NA
Cd82	Cd82_1_s0e3	alt_start	chr2:93283601-93303103:-	NA	NA	NA	NA	NA	NA	-0.894	0	104	171	213	206	NA	NA	NA	NA	NA	NA	NA	NA	NA	NA	NA	NA
Cd84	Cd84_1_s3e8	alt_end	chr1:173782266-173818817:+	-1.419	0	138	319	63	69	-1.779	0	117	476	49	65	-0.332	0	111	154	68	71	NA	NA	NA	NA	NA	NA
Cd8a	Cd8a_(31)	alt_cassette	chr6:71324863-71326853:+	0.319	0.068	336	355	116	150	0.467	0.242	233	275	111	179	0.436	0.154	314	300	135	154	0.082	0.033	324	261	170	154
Cd97	Cd97_(135_147)	twin_cassett	chr8:86253424-86257312:-	0.264	0	525	552	345	449	0.3	0	379	589	233	434	0.69	0	448	362	329	422	0.653	0.065	429	532	280	438
Cd99l2	Cd99l2_(69)	alt_cassette	chrX:68694320-68703785:-	0.378	0	954	558	512	367	0.368	0.012	1330	881	702	578	-0.176	0.274	597	510	399	323	0.081	0.443	1213	909	741	562
Cdadc1	Cdadc1_1_s18e23	alt_end	chr14:60182812-60187784:-	0.143	0.277	624	479	150	124	0.808	0	441	304	100	125	0.613	0.096	540	348	152	135	0.444	0	515	368	144	140
Cdc123	Cdc123_1_s13e28	alt_end	chr2:5715339-5731841:-	0.537	0	1495	1671	82	154	0.451	0	1005	1102	91	155	-0.325	0.42	1141	1281	113	117	0.213	0.247	1065	1138	97	118
Cdc14b	Cdc14b_(117)	alt_cassette	chr13:64297983-64306578:-	0.476	0.07	97	75	110	106	-0.053	0.202	66	75	91	101	-0.229	0.409	96	88	110	103	0.071	0.511	74	82	98	109
Cdc14b	Cdc14b_1_s0e5	alt_start	chr13:64348626-64376238:-	0.274	0	252	145	361	271	1.113	0	541	166	473	338	0.241	0.045	213	134	397	345	1.032	0	457	175	398	350
Cdc16	Cdc16_(55)	alt_cassette	chr8:13757854-13759139:+	-0.128	0.384	165	194	689	715	-0.543	0	219	264	688	618	0.458	0.131	241	203	427	431	0.043	0.285	262	221	518	527
Cdc23	Cdc23_1_s32e36	alt_end	chr18:34790604-34793736:-	-0.471	0.068	119	136	608	542	-0.598	0	109	134	686	555	-0.113	0.068	126	133	461	437	-0.398	0.152	111	126	564	553
Cdc23	Cdc23_1_s3e32	alt_end	chr18:34793736-34811043:-	-0.098	0.167	704	685	104	98	-0.05	0.279	652	551	117	91	0.358	0.082	537	494	138	161	0.148	0.247	548	513	132	144
Cdc25b	Cdc25b_1_s11e16	complex	chr2:131017457-131018292:+	NA	NA	NA	NA	NA	NA	0.309	0.041	131	113	125	138	NA	NA	NA	NA	NA	NA	0.117	0.185	139	122	130	134
Cdc27	Cdc27_3_s25e41	alt_end	chr11:104363842-104381977:-	-0.148	0.629	880	1091	88	111	-0.118	0.412	635	732	83	88	0.03	0.804	546	687	104	103	0.072	0.57	570	633	82	88
Cdc2l1	Cdc2l1_(118)	alt_5	chr4:154999763-155000882:+	-0.065	0.125	157	183	165	179	0.297	0.108	125	131	112	138	-0.057	0.355	135	144	148	152	-0.084	0.537	144	153	136	148
Cdc2l1	Cdc2l1_(587)	retained_int	chr4:154999050-154999639:+	-0.781	0.084	269	253	237	164	0.12	0.188	227	233	158	186	-0.066	0.596	273	281	199	216	-0.176	0.118	276	334	187	184
Cdc2l5	Cdc2l5_(179)	alt_3	chr13:17811459-17812921:-	0.005	0.194	147	163	126	145	-0.046	0.704	185	153	124	113	0.305	0	147	135	103	123	0.192	0	167	162	91	108
Cdc2l5	Cdc2l5_1_s0e7	alt_start	chr13:17864791-17896836:-	-0.073	0.287	108	139	247	282	-0.231	0.461	118	118	279	275	0.258	0.292	152	154	201	233	-0.335	0.411	100	118	223	250
Cdc2l5	Cdc2l5_2_s9e28	alt_end	chr13:17807567-17858269:-	1.101	0	513	568	155	332	1.384	0	416	407	96	228	0.562	0.067	446	504	154	242	0.568	0	377	394	117	205
Cdc2l6	Cdc2l6_(132)	alt_cassette	chr10:40173878-40189384:+	0.098	0.556	43	51	479	577	NA	NA	NA	NA	NA	NA	0.23	0.206	72	68	378	406	NA	NA	NA	NA	NA	NA
Cdc2l6	Cdc2l6_(58)	alt_cassette	chr10:40156018-40186443:+	0.349	0	255	214	333	387	0.004	0.394	297	261	330	290	0.461	0.008	319	267	293	298	0.129	0.121	266	221	298	290
Cdc2l6	Cdc2l6_(76)	alt_cassette	chr10:40069527-40154109:+	0.044	0.273	139	141	871	1084	-0.236	0.395	93	84	929	761	0.42	0	181	130	778	807	0.449	0.168	106	82	761	673
Cdc37	Cdc37_(146)	alt_3	chr9:20946974-20947390:-	-0.167	0.512	1102	1033	199	183	0.013	0.474	781	789	251	258	0.021	0.441	981	1005	186	203	0.309	0.038	878	811	251	275
Cdc37l1	Cdc37l1_(732)	retained_int	chr19:29086543-29087277:+	-0.609	0	1020	1345	386	341	-0.441	0.012	708	991	279	289	-0.689	0	909	1243	340	319	-0.696	0	795	1023	349	295
Cdc37l1	Cdc37l1_1_s12e19	complex	chr19:29086523-29100868:+	0.015	0.609	230	173	1236	902	0.06	0.147	271	185	753	623	0.003	0.793	190	175	1099	955	-0.146	0.478	220	177	982	774
Cdc42se1	Cdc42se1_1_s0e5	alt_start	chr3:95032701-95035706:+	0.312	0.097	710	597	1307	1332	0.394	0	681	584	1457	1668	-0.084	0.542	1236	950	2173	1717	-0.019	0.711	642	603	1523	1521
Cdc45l	Cdc45l_(138)	alt_cassette	chr16:18807516-18810481:-	0.475	0	41	43	121	197	NA	NA	NA	NA	NA	NA	0.361	0.117	53	53	112	141	NA	NA	NA	NA	NA	NA
Cdc5l	Cdc5l_(110)	alt_cassette	chr17:45548939-45550070:-	-0.268	0.173	50	71	222	245	NA	NA	NA	NA	NA	NA	NA	NA	NA	NA	NA	NA	NA	NA	NA	NA	NA	NA
Cdc6	Cdc6_1_s0e5	alt_start	chr11:98769202-98769950:+	-0.151	0.343	60	76	125	150	-0.444	0	76	99	238	234	0.336	0.234	115	112	327	368	0.12	0.282	118	99	312	289
Cdc7	Cdc7_(96)	alt_cassette	chr5:107403039-107404503:+	0.159	0.168	48	47	95	103	0.335	0	54	47	86	95	NA	NA	NA	NA	NA	NA	NA	NA	NA	NA	NA	NA
Cdc7	Cdc7_1_s0e5	alt_start	chr5:107393340-107393951:+	-0.095	0.124	225	276	260	273	0.239	0.247	361	377	591	666	0.122	0.558	461	483	588	604	0.127	0.048	404	354	846	843
Cdca2	Cdca2_2_s17e33	alt_end	chr14:68294677-68318239:-	-0.555	0	92	116	71	64	-0.298	0.043	71	89	71	74	-0.036	0.295	95	105	88	95	0.016	0.3	88	91	81	87
Cdca5	Cdca5_1_s0e7	alt_start	chr19:6085096-6086401:+	NA	NA	NA	NA	NA	NA	-0.156	0.185	107	113	409	382	0.137	0.499	189	162	522	442	NA	NA	NA	NA	NA	NA
Cdca8	Cdca8_(2830)	retained_int	chr4:124601076-124603908:-	0.07	0.605	91	121	61	73	NA	NA	NA	NA	NA	NA	NA	NA	NA	NA	NA	NA	NA	NA	NA	NA	NA	NA
Cdh10	Cdh10_1_s0e5	alt_start	chr15:18748701-18829229:+	0.067	0.418	48	49	60	66	NA	NA	NA	NA	NA	NA	NA	NA	NA	NA	NA	NA	-0.04	0.462	66	50	157	118
Cdh13	Cdh13_1_s7e10	alt_end	chr8:121281384-121375771:+	0.071	0.279	651	428	97	74	-0.265	0.173	320	353	163	157	0.53	0	460	322	189	218	-0.372	0.171	365	395	212	190
Cdh16	Cdh16_(90)	alt_cassette	chr8:107146228-107147280:-	NA	NA	NA	NA	NA	NA	-0.203	0.115	67	76	81	84	NA	NA	NA	NA	NA	NA	0.047	0.414	75	77	82	87
Cdh18	Cdh18_1_s0e5	alt_start	chr15:22478776-23103205:+	-0.038	0.589	57	73	53	69	NA	NA	NA	NA	NA	NA	0.326	0.012	73	84	65	95	0.092	0.667	104	93	86	73
Cdh23	Cdh23_(105)	alt_cassette	chr10:59766448-59767572:-	NA	NA	NA	NA	NA	NA	NA	NA	NA	NA	NA	NA	NA	NA	NA	NA	NA	NA	0.37	0.228	112	87	118	110
Cdh23	Cdh23_1_s0e103	alt_start	chr10:59782431-60112915:-	NA	NA	NA	NA	NA	NA	-0.864	0	155	164	195	101	-0.212	0.277	295	258	192	154	0.538	0.089	322	244	181	187
Cdh23	Cdh23_1_s17e103	alt_end	chr10:59782431-60059462:-	0.078	0.154	181	149	85	82	0.238	0	228	189	105	109	0.015	0.239	270	246	140	134	-0.036	0.649	260	225	125	111
Cdk10	Cdk10_(103)	alt_cassette	chr8:125750917-125751559:+	0.459	0.12	129	68	247	182	-0.285	0.114	63	62	207	168	-0.076	0.298	75	82	181	170	NA	NA	NA	NA	NA	NA
Cdk10	Cdk10_(37)	alt_5	chr8:125748830-125750246:+	-0.325	0.149	52	68	139	150	0.198	0.22	85	75	239	243	-0.416	0.121	81	92	239	223	-0.174	0.506	91	84	253	236
Cdk2	Cdk2_(144)	alt_cassette	chr10:128136731-128138398:-	-0.358	0.01	249	332	112	119	-0.142	0.492	220	276	99	125	0.171	0.573	262	282	129	139	-0.154	0	283	307	140	128
Cdk5rap1	Cdk5rap1_1_s9e30	alt_end	chr2:154161121-154191697:-	-0.378	0.041	351	389	138	120	-0.389	0.015	270	310	109	101	-0.29	0.013	313	381	161	159	-0.44	0	302	342	127	111
Cdk5rap2	Cdk5rap2_(111_77)	twin_cassett	chr4:70025164-70062278:-	0.085	0.275	55	56	110	121	NA	NA	NA	NA	NA	NA	NA	NA	NA	NA	NA	NA	NA	NA	NA	NA	NA	NA
Cdk5rap3	Cdk5rap3_(99)	alt_5	chr11:96775110-96777464:-	-0.08	0.389	322	312	288	266	0.013	0.562	544	520	445	418	0.046	0.702	619	572	517	462	-0.011	0.393	678	570	507	422
Cdk8	Cdk8_1_s0e16	alt_start	chr5:147043250-147106738:+	0.181	0.143	149	147	578	659	-0.386	0	92	113	628	588	-0.005	0.674	151	164	447	501	0.219	0.197	120	117	516	565
Cdk9	Cdk9_1_s0e6	alt_start	chr2:32566067-32568181:-	-0.164	0.38	137	147	533	552	-0.432	0	175	203	577	491	0.007	0.556	159	165	426	430	-0.107	0.485	174	201	373	413
Cdkl2	Cdkl2_(89)	alt_cassette	chr5:92437160-92446147:-	0.128	0.157	158	141	129	128	-0.035	0.521	131	129	201	197	-0.007	0.258	151	155	318	294	-0.53	0	158	177	254	205
Cdkl2	Cdkl2_1_s0e5	alt_start	chr5:92468462-92472044:-	0.155	0.559	70	68	71	65	0.217	0.289	123	118	66	69	NA	NA	NA	NA	NA	NA	-0.146	0.51	164	170	73	77
Cdkl3	Cdkl3_(160)	alt_cassette	chr11:51839429-51840514:+	0.739	0	50	48	133	202	0.257	0.043	64	61	115	136	0.188	0.286	77	83	188	215	0.599	0.018	82	68	144	170
Cdkl3	Cdkl3_(74)	alt_cassette	chr11:51847113-51850932:+	0.19	0.384	161	135	112	97	0.11	0.458	320	323	160	165	0.265	0.108	455	367	248	230	-0.259	0.068	414	338	230	168
Cdkl3	Cdkl3_3_s21e28	alt_end	chr11:51840843-51847113:+	NA	NA	NA	NA	NA	NA	-0.35	0	60	85	90	92	-0.218	0	74	103	110	122	-0.675	0.01	74	91	112	94
Cdkn1a	Cdkn1a_1_s0e4	alt_start	chr17:29230719-29235341:+	2.321	0	118	133	505	3170	1.41	0	138	167	777	2759	2.175	0	210	198	652	2569	1.273	0	214	217	998	2744
Cdkn1b	Cdkn1b_1_s3e7	alt_end	chr6:134872081-134874943:+	0.485	0	593	417	300	316	0.385	0	395	238	253	227	-0.651	0	393	424	395	263	0.365	0.101	312	310	212	248
Cdkn2a	Cdkn2a_1_s0e5	alt_start	chr4:88922869-88940421:-	0.304	0.412	63	64	84	92	-0.022	0.708	197	221	149	184	-0.128	0.302	248	231	231	200	-0.366	0.13	263	232	234	180
Cdkn2aip	Cdkn2aip_(30)	alt_5	chr8:48797648-48798272:-	0.01	0.772	127	185	164	216	-0.225	0.008	191	236	235	245	0.335	0.008	248	191	185	195	-0.057	0.307	188	229	202	227
Cdkn2c	Cdkn2c_1_s0e4	alt_start	chr4:109337762-109339262:-	0.275	0.114	94	91	147	181	-0.047	0.274	108	96	153	128	0.091	0.371	84	85	181	189	0.226	0.266	96	86	172	166
Cds2	Cds2_1_s7e27	alt_end	chr2:132121344-132137050:+	0.033	0.81	599	633	114	110	0.121	0.407	567	699	117	138	0.145	0.274	574	531	165	174	-0.375	0.034	486	634	178	158
Cdv3	Cdv3_(712)	complex	chr9:103257643-103258609:-	-0.566	0	770	985	2480	2190	-0.482	0.083	901	995	2310	2046	-0.573	0	654	847	2135	1975	-0.85	0	747	1182	2444	2491
Cdv3	Cdv3_1_s0e5	alt_start	chr9:103266361-103267998:-	-0.154	0.25	379	396	897	867	-0.667	0.105	338	431	1272	1044	-0.25	0	289	334	791	786	-0.243	0.095	337	442	1062	1073
Celsr2	Celsr2_(350)	retained_int	chr3:108195576-108195928:-	0.741	0	85	62	92	106	-0.405	0.248	89	101	154	149	-0.056	0.217	106	129	145	158	0.054	0.529	94	89	171	162
Cenpa	Cenpa_1_s1e6	complex	chr5:30969486-30972110:+	0.787	0.019	150	145	90	134	-0.29	0.239	210	220	123	116	0.048	0.333	321	326	184	196	-0.204	0.404	237	232	132	124
Cenpi	Cenpi_(68)	alt_cassette	chrX:130842767-130843265:+	NA	NA	NA	NA	NA	NA	NA	NA	NA	NA	NA	NA	0.021	0.307	128	104	99	89	-1.042	0.132	100	130	97	90
Cenpk	Cenpk_1_s0e5	alt_start	chr13:105019034-105020808:+	NA	NA	NA	NA	NA	NA	0.041	0.387	200	200	42	43	NA	NA	NA	NA	NA	NA	NA	NA	NA	NA	NA	NA
Cenpk	Cenpk_2_s23e27	alt_end	chr13:105035411-105039577:+	-0.733	0.041	87	105	78	60	-0.04	0.327	53	60	85	90	-0.386	0.214	73	77	102	89	-0.336	0.58	55	56	115	104
Cenpl	Cenpl_(143)	alt_cassette	chr1:163008611-163013038:+	NA	NA	NA	NA	NA	NA	-0.079	0.277	50	57	75	79	0.022	0.6	59	69	71	78	-0.515	0.41	58	63	92	95
Cenpl	Cenpl_(2535)	retained_int	chr1:163013581-163016118:+	-0.379	0	65	90	66	63	0.378	0	52	63	46	73	-0.286	0.139	56	60	107	103	NA	NA	NA	NA	NA	NA
Cenpl	Cenpl_(99)	alt_3	chr1:163005061-163008459:+	0.821	0	45	46	80	123	NA	NA	NA	NA	NA	NA	NA	NA	NA	NA	NA	NA	NA	NA	NA	NA	NA	NA
Cenpm	Cenpm_(92)	alt_cassette	chr15:82064939-82070308:-	-0.329	0.066	108	129	513	505	0.294	0.114	150	137	749	804	0.099	0.674	234	188	1188	849	0.498	0	205	140	736	728
Cenpo	Cenpo_2_s9e15	alt_end	chr12:4211671-4216518:-	0.112	0.581	156	171	95	98	-0.116	0	218	220	79	73	-0.005	0.79	330	342	96	114	0.173	0.255	274	247	93	88
Cenpp	Cenpp_1_s9e20	alt_end	chr13:49559427-49722623:-	-0.141	0.144	79	92	112	118	0.08	0.258	79	80	134	148	-0.004	0.706	101	105	149	162	0.231	0.005	98	93	155	162
Cenpt	Cenpt_(57)	alt_cassette	chr8:108369336-108370215:-	NA	NA	NA	NA	NA	NA	-0.077	0.215	67	79	360	342	0.155	0.569	96	105	365	377	-0.142	0.258	81	89	411	385
Centb1	Centb1_(254)	retained_int	chr11:69695227-69695483:-	-0.073	0.511	306	330	48	52	0.019	0.315	426	421	77	77	NA	NA	NA	NA	NA	NA	0.097	0.376	486	443	91	87
Centb1	Centb1_1_s3e10	alt_end	chr11:69695068-69708101:-	0.172	0.41	160	156	52	51	NA	NA	NA	NA	NA	NA	0.02	0.449	251	250	61	61	NA	NA	NA	NA	NA	NA
Cep110	Cep110_1_s0e66	complex	chr2:34965033-34989498:+	0.342	0	194	165	194	208	0.057	0.373	202	211	155	170	0.467	0	291	245	181	198	0.126	0.018	229	210	158	166
Cep110	Cep110_1_s21e26	alt_end	chr2:34985335-34989477:+	0.187	0.434	55	48	54	54	0.037	0.525	57	58	61	63	NA	NA	NA	NA	NA	NA	-0.025	0.384	65	63	61	59
Cep110	Cep110_1_s53e66	alt_start	chr2:35008679-35017448:+	0.184	0.12	219	217	74	82	0.251	0.179	183	189	97	120	-0.287	0.205	202	205	155	141	-0.142	0.097	189	182	130	115
Cep164	Cep164_1_s0e33	alt_start	chr9:45587919-45636722:-	-0.163	0.156	106	119	163	170	0.088	0.463	133	142	174	188	-0.032	0.234	188	205	260	261	0.139	0.015	182	160	200	197
Cep170	Cep170_(107)	complex	chr1:178680183-178685296:-	0.398	0.019	223	210	498	594	0.139	0.4	298	277	521	511	0.174	0.222	187	179	337	367	0.69	0.012	225	205	271	357
Cep170	Cep170_(29)	alt_5	chr1:178670220-178672631:-	0.295	0.26	391	427	240	287	-0.832	0	323	415	332	257	0.311	0.063	271	282	140	184	-0.024	0.194	228	310	185	221
Cep170	Cep170_1_s13e26	alt_end	chr1:178663783-178710391:-	0.002	0.723	514	567	113	107	0.162	0.063	521	517	130	149	-0.055	0.261	359	404	140	146	-0.279	0	339	402	141	142
Cep250	Cep250_(61)	retained_int	chr2:155795866-155795929:+	-0.199	0	173	189	134	127	0.143	0.483	209	197	188	183	-0.421	0.013	211	227	304	262	0.055	0.294	214	207	190	204
Cep27	Cep27_(70)	alt_cassette	chr2:120438166-120441590:+	-0.035	0.322	51	56	244	241	NA	NA	NA	NA	NA	NA	NA	NA	NA	NA	NA	NA	0.336	0.015	51	50	146	170
Cep290	Cep290_1_s0e21	alt_start	chr10:99993748-100007550:+	NA	NA	NA	NA	NA	NA	-0.115	0.308	43	53	112	129	0.227	0.303	55	57	134	151	NA	NA	NA	NA	NA	NA
Cep55	Cep55_1_s0e5	alt_start	chr19:38129500-38131899:+	-0.105	0.116	136	145	1307	1146	0.375	0.089	147	143	790	961	-0.167	0.408	209	223	1257	1324	0.572	0	213	171	842	1011
Cep57	Cep57_(78)	alt_cassette	chr9:13615306-13617853:-	0.274	0	152	165	190	277	-0.146	0.512	305	330	179	197	0.097	0.216	251	254	208	245	0.316	0.131	366	314	264	261
Cep63	Cep63_(3972)	retained_int	chr9:102492863-102496837:-	-1.487	0	43	113	82	73	-0.404	0	42	62	90	89	-0.536	0	67	100	121	119	-0.431	0.011	46	61	117	119
Cep63	Cep63_2_s28e34	complex	chr9:102489342-102496837:-	0.18	0.222	336	308	106	111	-0.014	0.512	289	285	110	109	NA	NA	NA	NA	NA	NA	0.112	0	316	286	125	126
Cep68	Cep68_(605)	retained_int	chr11:20138591-20139198:-	0.245	0.543	643	443	254	181	0.459	0	833	523	299	263	-0.011	0.417	751	680	274	247	0.552	0	923	739	233	279
Cep68	Cep68_1_s8e16	alt_end	chr11:20127039-20138468:-	0.405	0	565	383	173	156	0.5	0	542	380	141	140	0.47	0	572	463	174	192	0.466	0	682	491	137	144
Cep70	Cep70_(43)	alt_3	chr9:99143909-99146685:+	0.071	0.186	165	158	73	73	0.143	0.249	115	110	62	62	0.245	0.609	124	130	76	76	0.206	0.458	122	111	67	62
Cep70	Cep70_2_s12e33	alt_end	chr9:99164228-99198112:+	-0.19	0.12	162	187	128	132	0.067	0.345	195	209	110	125	-0.186	0	193	205	174	151	0.118	0.331	211	180	144	128
Cep72	Cep72_(239)	alt_5	chr13:74186482-74187747:-	0.183	0.212	43	54	76	100	-0.06	0.344	57	58	115	117	-0.385	0	64	69	170	140	0.294	0.272	74	60	141	123
Cep76	Cep76_1_s0e7	alt_start	chr18:67797995-67800990:-	NA	NA	NA	NA	NA	NA	0.216	0.278	56	51	225	228	0.227	0.05	58	55	204	236	NA	NA	NA	NA	NA	NA
Cep78	Cep78_(418)	retained_int	chr19:16048957-16049377:-	-0.411	0.053	75	118	77	74	0.3	0.411	92	112	71	88	0.358	0.108	113	130	90	122	0.192	0.452	109	112	89	94
Cep97	Cep97_(116)	retained_int	chr16:55924963-55925081:-	0.364	0.377	44	44	106	95	-0.332	0.015	52	59	89	78	0.488	0.105	60	57	80	97	-0.24	0.211	53	62	100	100
Cep97	Cep97_(170)	complex	chr16:55924792-55925081:-	-0.048	0.2	41	47	54	53	0.197	0.444	58	72	42	54	-0.038	0.401	68	74	61	64	0.487	0	63	58	50	60
Cep97	Cep97_1_s7e25	alt_end	chr16:55902606-55924792:-	0.161	0.544	246	280	52	60	0.323	0	229	232	49	63	-0.014	0.41	241	262	66	69	0.074	0.59	239	249	70	70
Cetn4	Cetn4_(138)	alt_cassette	chr3:37208103-37208858:-	0.432	0	61	72	63	127	0.113	0.249	47	60	61	87	0.543	0	59	62	59	84	0.489	0	50	54	52	75
Cfh	Cfh_1_s11e22	alt_end	chr1:141982431-142044231:-	-0.917	0	1287	2032	98	87	-0.72	0	995	2232	125	151	-0.21	0.471	764	834	145	155	-0.315	0.134	722	1572	145	151
Cflar	Cflar_(106)	alt_cassette	chr1:58783576-58787995:+	0.264	0.598	58	72	589	626	0.287	0	54	59	520	688	-0.123	0.587	61	59	567	551	0.129	0.296	49	54	514	606
Cflar	Cflar_1_s0e4	alt_start	chr1:58768351-58770414:+	-0.04	0.031	215	313	80	107	-0.078	0.069	219	313	100	127	NA	NA	NA	NA	NA	NA	0.148	0.062	246	330	85	123
Cflar	Cflar_1_s14e26	alt_end	chr1:58789150-58812828:+	0.408	0.087	622	585	198	223	0.255	0	536	566	132	178	0.07	0.223	473	452	173	177	0.365	0.013	509	518	147	186
Cflar	Cflar_1_s4e26	alt_end	chr1:58770503-58789170:+	-0.159	0	117	132	624	631	0.272	0.109	213	222	567	716	-0.241	0.406	227	230	530	506	0.313	0.049	245	224	539	629
Cgrrf1	Cgrrf1_1_s3e15	alt_end	chr14:47459971-47466007:+	-0.056	0.192	249	316	915	1088	-1.107	0	182	334	899	748	-0.036	0.433	240	292	707	863	-0.23	0	297	398	888	872
Chac2	Chac2_(36)	alt_cassette	chr11:30877746-30886111:-	-0.041	0.524	218	243	651	722	-0.326	0.329	369	391	750	738	0.514	0.011	660	608	814	1037	NA	NA	NA	NA	NA	NA
Chchd3	Chchd3_1_s11e17	alt_end	chr6:32742226-32802144:-	0.287	0.418	4239	3923	109	105	0.468	0	3809	3202	85	93	-0.398	0.327	4002	4021	144	126	0.011	0.612	4985	4573	121	111
Chchd6	Chchd6_1_s11e17	alt_end	chr6:89333152-89369741:-	-0.372	0.145	240	271	92	83	0.058	0.758	270	280	98	92	-0.145	0.184	234	280	120	121	-0.318	0	278	308	131	105
Chchd7	Chchd7_(168)	complex	chr4:3866109-3866525:+	-0.36	0.107	282	335	427	412	-0.302	0.177	495	493	498	396	-0.834	0.08	587	781	428	384	-0.001	0.326	626	626	559	529
Chchd7	Chchd7_(39)	alt_cassette	chr4:3869966-3870534:+	-0.258	0.105	2201	2406	71	68	NA	NA	NA	NA	NA	NA	0.14	0.432	2321	2149	79	73	0.015	0.333	2242	1818	86	74
Chd4	Chd4_(38)	alt_3	chr6:125052316-125052488:+	0.389	0.128	258	235	377	400	0.105	0.283	359	258	765	649	-0.273	0.167	268	324	720	687	-0.589	0.056	226	284	656	618
Chd6	Chd6_1_s15e36	alt_end	chr2:160834090-160855638:-	0.098	0.387	507	545	181	196	0.049	0	387	486	116	166	0.016	0.354	511	536	178	189	0.171	0.237	423	468	127	159
Chd6	Chd6_1_s36e46	alt_end	chr2:160810396-160834090:-	-0.11	0.568	300	321	69	89	0.27	0.429	308	328	139	149	0.505	0.382	303	329	142	163	-0.406	0.044	299	333	167	148
Chd7	Chd7_1_s0e7	complex	chr4:8617552-8678470:+	NA	NA	NA	NA	NA	NA	-0.207	0.191	495	492	279	223	0.941	0.142	222	164	257	267	0.213	0.191	523	376	257	235
Chd9	Chd9_(47)	alt_5	chr8:93560449-93561305:+	-0.214	0	172	227	277	316	-0.306	0.135	198	223	285	277	0.06	0.006	205	238	244	299	-0.029	0.248	189	225	223	251
Chd9	Chd9_1_s3e88	alt_end	chr8:93373658-93513572:+	-0.173	0.166	131	162	508	546	-0.302	0.267	115	148	314	347	0.107	0.23	157	153	441	472	-0.279	0.135	119	160	314	335
Chek1	Chek1_(224)	alt_cassette	chr9:36530410-36533381:-	1.478	0.1	96	99	100	193	0.737	0	83	78	62	97	0.632	0	118	125	75	119	0.353	0.009	81	83	61	88
Chek1	Chek1_1_s0e4	alt_start	chr9:36533463-36534212:-	-0.224	0.134	83	96	214	210	0.074	0.588	78	79	250	249	0.152	0.098	113	108	263	282	-0.16	0.128	81	87	269	231
Chek2	Chek2_(91)	alt_cassette	chr5:111277796-111284743:+	0.017	0.207	243	216	143	139	-0.098	0.068	1225	1303	760	765	-0.12	0.376	1305	1312	733	717	0.154	0.093	1738	1340	951	815
Chfr	Chfr_(216)	alt_cassette	chr5:110573669-110575488:+	-0.001	0.686	176	134	563	489	-0.11	0.134	163	156	635	538	0.099	0	182	146	494	446	0.052	0.394	190	154	564	473
Chka	Chka_1_s9e14	complex	chr19:3875768-3884492:+	-0.252	0.215	371	361	1038	923	-0.181	0.011	585	692	1436	1489	0.18	0.123	1103	741	1226	920	-0.203	0.406	752	660	1586	1332
Chkb	Chkb_(217)	retained_int	chr15:89259588-89259807:-	-0.072	0.542	322	350	204	218	-0.019	0.275	313	320	356	324	0.244	0.171	348	300	394	367	-0.538	0.03	275	340	417	383
Chl1	Chl1_(162)	alt_cassette	chr6:103661240-103665261:+	NA	NA	NA	NA	NA	NA	-0.092	0.506	53	56	52	55	-0.29	0	66	82	96	87	-0.584	0	60	67	72	56
Chl1	Chl1_(59)	complex	chr6:103461408-103591887:+	NA	NA	NA	NA	NA	NA	NA	NA	NA	NA	NA	NA	-0.137	0.267	100	94	122	109	NA	NA	NA	NA	NA	NA
Chl1	Chl1_1_s0e36	alt_start	chr6:103591887-103648098:+	-0.228	0.262	59	67	76	77	0.01	0.354	97	100	94	102	0.06	0.513	115	115	124	122	0.206	0.135	124	108	111	112
Chl1	Chl1_1_s1e8	complex	chr6:103461143-103591887:+	0.542	0.217	264	211	152	156	0.006	0.796	201	185	125	108	0.036	0.437	265	300	191	220	-0.156	0.286	197	225	147	150
Chl1	Chl1_3_s58e65	alt_end	chr6:103667625-103700196:+	-0.243	0.079	77	81	54	50	0.006	0.342	106	107	50	53	0.173	0.38	139	127	66	63	-0.17	0.351	107	116	64	66
Chmp4b	Chmp4b_1_s0e5	alt_start	chr2:154477477-154515253:+	-0.164	0.437	1733	1785	336	334	-0.02	0.145	2006	2155	422	397	0.195	0.234	2333	2227	412	464	0.42	0.253	2010	1910	473	533
Chn1	Chn1_1_s0e14	alt_start	chr2:73497814-73613155:-	0.855	0.098	286	267	105	119	-0.254	0.332	335	309	108	87	-0.062	0.519	382	387	104	112	NA	NA	NA	NA	NA	NA
Chpf	Chpf_(277)	complex	chr1:75474115-75475366:-	0.074	0.204	158	149	240	264	0.348	0.112	192	185	275	317	-0.051	0.327	234	229	306	274	0.524	0	239	208	265	376
Chpt1	Chpt1_(92)	complex	chr10:87935729-87938170:-	0.076	0	1961	1668	1345	1291	0.294	0.102	1493	1036	1175	906	0.396	0.021	2013	1752	1325	1400	0.238	0.251	1476	1341	1165	1152
Chpt1	Chpt1_1_s20e23	alt_end	chr10:87935729-87938077:-	-0.487	0	371	421	1164	980	-0.033	0.591	275	211	707	582	-0.579	0	380	399	1060	846	-0.656	0.034	277	365	729	639
Chpt1	Chpt1_1_s5e9	alt_end	chr10:87938170-87951126:-	-0.135	0.496	3142	3048	309	304	-0.137	0.672	3025	2605	528	541	0.206	0.609	3251	3323	487	472	-0.192	0.169	2971	3170	545	459
Chrdl1	Chrdl1_1_s17e25	alt_end	chrX:139720216-139734411:-	-0.055	0.345	149	155	572	573	0.426	0	150	158	327	523	-0.165	0.414	157	135	427	373	-0.006	0.757	140	166	274	390
Chrm1	Chrm1_(92)	alt_cassette	chr19:8738947-8752351:+	NA	NA	NA	NA	NA	NA	-0.037	0.389	239	221	159	141	-0.697	0.071	287	347	227	191	0.1	0.455	367	339	171	168
Chrnb3	Chrnb3_(45)	alt_cassette	chr8:28495668-28503771:+	NA	NA	NA	NA	NA	NA	-0.706	0.089	92	117	91	82	0.217	0.558	198	234	155	166	0.062	0.533	145	129	117	101
Chst4	Chst4_1_s0e5	alt_start	chr8:112554881-112563640:-	0.056	0.639	123	116	94	84	-0.088	0.34	171	150	134	110	-0.74	0	169	194	173	129	-0.257	0	157	158	171	139
Chst9	Chst9_(58)	alt_cassette	chr18:15653836-15772190:-	NA	NA	NA	NA	NA	NA	0.393	0.015	75	72	86	114	0.33	0.047	103	88	139	144	0.127	0	100	89	146	141
Chuk	Chuk_1_s31e38	alt_end	chr19:44147825-44156435:-	-0.342	0.173	550	662	146	154	0.094	0	415	496	84	115	-0.185	0.266	503	537	120	114	0.056	0.08	457	485	92	116
Churc1	Churc1_(71)	alt_cassette	chr12:77874380-77883799:+	0.07	0.607	49	54	976	1015	0.165	0	49	46	606	620	0.125	0.254	69	59	922	847	NA	NA	NA	NA	NA	NA
Cic	Cic_1_s0e7	alt_start	chr7:26052717-26069867:+	-0.092	0.405	217	206	186	171	0.042	0.208	298	274	284	292	-0.04	0.646	321	301	272	267	0.233	0.256	285	298	236	270
Ciita	Ciita_1_s5e48	alt_end	chr16:10489957-10512447:+	0.054	0.639	354	379	118	121	0.735	0	273	258	139	219	0.109	0.657	277	320	183	180	0.342	0	313	283	148	169
Cisd2	Cisd2_1_s3e7	alt_end	chr3:135069377-135073974:-	0.019	0.146	1410	1342	207	232	0.123	0.032	1430	1285	206	222	-0.574	0.313	1362	1439	238	221	-0.124	0.3	1479	1488	237	228
Cish	Cish_(221)	alt_cassette	chr9:107199365-107202698:+	-0.269	0.049	110	132	550	198	-0.512	0.148	282	301	338	298	0.322	0.336	465	316	410	267	0.346	0.036	379	331	269	360
Cit	Cit_(126)	alt_cassette	chr5:116386878-116391845:+	0.265	0.046	2905	2254	410	372	0.444	0	3289	2514	760	743	-0.15	0.193	3837	3502	752	657	0.215	0.15	3714	2716	901	725
Cit	Cit_(287)	alt_cassette	chr5:116418094-116418972:+	-0.212	0.211	93	75	94	67	NA	NA	NA	NA	NA	NA	0.179	0.289	145	127	269	241	-0.09	0.264	128	108	229	184
Cit	Cit_(44)	alt_3	chr5:116429878-116431703:+	-0.655	0.037	102	135	105	98	-0.454	0.382	87	100	90	96	0.134	0.531	82	82	113	111	-0.549	0.391	98	91	117	93
Cit	Cit_1_s22e109	alt_end	chr5:116375508-116447862:+	0.109	0.587	171	169	191	183	-0.013	0.422	200	202	198	199	-0.361	0	221	230	293	255	-0.157	0.187	241	233	240	215
Cited1	Cited1_1_s0e5	alt_start	chrX:99444026-99447502:-	0.299	0	460	311	514	425	0.228	0.015	423	319	663	593	-0.122	0.519	562	471	598	492	-0.196	0.202	425	362	670	534
Cited2	Cited2_(121)	alt_5	chr10:17443265-17443743:+	-0.495	0.268	730	739	218	191	-0.308	0.034	756	911	235	227	-0.262	0.377	671	744	291	301	-0.357	0	702	922	222	238
Ciz1	Ciz1_1_s0e3	alt_start	chr2:32218580-32218818:+	NA	NA	NA	NA	NA	NA	NA	NA	NA	NA	NA	NA	NA	NA	NA	NA	NA	NA	0.216	0.11	188	168	176	171
Ciz1	Ciz1_1_s1e7	complex	chr2:32218678-32219324:+	0.098	0.602	336	320	541	478	-0.057	0.525	395	316	379	286	-0.202	0.225	425	406	513	433	-0.332	0.011	417	380	365	278
Ckap5	Ckap5_(62)	alt_3	chr2:91456617-91459907:+	NA	NA	NA	NA	NA	NA	NA	NA	NA	NA	NA	NA	-0.186	0.044	55	61	484	482	-0.246	0.107	45	50	470	447
Cklf	Cklf_(114)	alt_cassette	chr8:106785469-106787170:+	-0.102	0.201	161	159	155	134	-0.081	0.662	205	192	132	139	-0.637	0.026	237	260	315	247	-0.468	0	220	228	169	134
Clasp1	Clasp1_(108)	alt_cassette	chr1:120422032-120435842:+	-0.171	0.134	246	259	219	211	0.12	0.519	252	307	240	287	0.02	0.422	352	360	298	304	-0.252	0.015	341	405	326	308
[truncated: 7,924 more rows]
