# Supplementary material for: Rbfox1 Downregulation and Altered Calpain 3 Splicing by FRG1 in a Mouse Model of Facioscapulohumeral Muscular Dystrophy (FSHD)
Source: PLoS Genet. 2013 Jan 3;9(1):e1003186. doi: 10.1371/journal.pgen.1003186 (PMC3536703; doi:10.1371/journal.pgen.1003186)
Supplement: Table S2 — Genes investigated at splicing levels. (XLS) [file pgen.1003186.s010.xls]

## Sheet: Sheet1
Gene	coordinates	vastus4wk_log2fold change	vastus4wk_q-value	vastus4wk_WT	vastus4wk_FRG1	vastus13wk_log2fold change	vastus13wk_q-value	vastus13wk_WT	vastus13wk_FRG1	bicep4wk_log2fold change	bicep4wk_q-value	bicep4wk_WT	bicep4wk_FRG1	bicep13wk_log2fold change	bicep13wk_q-value	bicep13wk_WT	bicep13wk_FRG1
0610006I08Rik	chr19:8845485-8846965:+	-0.0703893	0.396	2334	2210	-0.0426443	0.518	2493	2419	0	0.839	1839	1828	0.31034	0.0854	1989	2472
0610007C21Rik	chr5:31351031-31356996:+	0.189034	0.0779	1961	2241	0.111031	0.518	1384	1498	0.0143553	0.823	1494	1509	0.0565835	0.518	1436	1505
0610007L01Rik	chr5:130695613-130719635:+	0.0426443	0.238	1060	1101	-0.176323	0.125	1498	1321	0.0565835	0.686	948	990	0.0976108	0.24	1255	1348
0610007P08Rik	chr13:63916609-64001609:+	-0.163499	0.238	465	413	-0.250962	0.224	370	309	-0.0143553	0.839	367	363	-0.263034	0.21	411	340
0610007P14Rik	chr12:87156404-87165495:-	0.298658	0.198	221	273	0.495695	0.0753	177	250	0.0976108	0.728	180	194	0.263034	0.478	199	240
0610007P22Rik	chr17:25377143-25379733:+	0.0565835	0.356	566	590	-0.0703893	0.467	523	494	-0.0565835	0.806	444	426	-0.0976108	0.388	548	511
0610009B22Rik	chr11:51498886-51502136:-	0.163499	0.238	904	1017	-0.124328	0.467	827	754	0.163499	0.55	807	911	-0.250962	0.17	1029	862
0610009D07Rik	chr12:4824413-4834465:+	0.432959	0.0266	517	700	0.432959	0.146	337	458	0.275007	0.55	373	454	0.214125	0.494	416	483
0610009O20Rik	chr18:38409912-38422280:+	-0.443607	0.00736	860	631	-0.495695	0.0657	1076	758	-0.0565835	0.823	864	829	-0.176323	0.21	1088	962
0610010D20Rik	chr19:42120340-42145429:+	-0.0703893	0.435	160	151	-0.137504	0.467	229	208	-0.0143553	0.839	296	293	-0.189034	0.24	258	226
0610010F05Rik	chr11:23464960-23533631:-	-0.31034	0.238	478	384	-0.378512	0.125	327	250	-0.378512	0.341	501	385	-0.400538	0.12	393	296
0610010K06Rik	chr1_random:249689-270604:-	0.137504	0.198	785	864	0.163499	0.125	568	638	0.0565835	0.757	605	631	0.163499	0.478	546	612
0610010K14Rik	chr11:70048707-70051572:-	0.275007	0.0435	876	1066	0.189034	0.0441	1120	1284	0.238787	0.204	705	834	0.475085	0.12	975	1363
0610010O12Rik	chr18:36508277-36562632:+	-0.214125	0.277	1218	1046	-0.0976108	0.467	1352	1257	-0.0976108	0.772	1140	1060	-0.0285692	0.47	1608	1572
0610011F06Rik	chr17:26012461-26014105:+	-0.356144	0.0435	703	548	-0.226509	0.224	617	524	-0.0426443	0.806	447	431	0.0285692	0.539	587	601
0610011L14Rik	chr2:156373334-156394708:+	-0.0976108	0.356	353	328	-0.286881	0.0753	474	387	0.124328	0.193	310	339	0	0.478	398	398
0610012D14Rik	chr7:51720804-51723121:+	0.0285692	0.532	86	88	-0.238787	0.224	147	124	0.0840643	0.79	174	186	-0.176323	0.388	190	168
0610012H03Rik	chr2:105064500-105219948:+	0.0143553	0.532	76	77	-0.516015	0.355	99	69	-0.124328	0.79	112	102	-0.321928	0.352	107	85
0610025P10Rik	chr11:69715392-69727322:+	0.124328	0.135	257	281	-0.163499	0.355	370	330	0.0565835	0.55	334	350	0.0840643	0.512	348	370
0610031J06Rik	chr3:88128944-88132553:+	-0.0426443	0.507	558	538	0.163499	0.467	556	628	-0.0703893	0.79	417	394	0.378512	0.31	421	551
0610037D15Rik	chr4:116381175-116387709:+	0.0143553	0.475	143	145	0.263034	0.285	129	156	-0.0976108	0.686	165	154	0.0285692	0.542	159	163
0610037L13Rik	chr4:107562467-107570407:+	0.214125	0.116	1004	1172	0.263034	0.224	731	880	0.0426443	0.772	837	870	0.0426443	0.478	903	933
0610037P05Rik	chr16:14299336-14317425:-	0.0565835	0.435	1267	1328	0.0426443	0.634	881	908	0.111031	0.601	1097	1195	-0.201634	0.27	1238	1075
0610038D11Rik	chr19:6984187-6985516:+	0.0976108	0.238	1180	1268	-0.0426443	0.518	1512	1467	0.124328	0.455	935	1023	0.124328	0.31	1218	1334
0610038F07Rik	chr19:10576129-10599699:-	-0.176323	0.317	1700	1501	0.0285692	0.634	1286	1316	-0.137504	0.644	1594	1439	-0.275007	0.31	2058	1687
0610040J01Rik	chr5:64203733-64290858:+	-1.37295	0.00822	158	61	-1.33914	0.0186	213	84	-0.536053	0.193	272	187	-0.641546	0.0755	367	234
0910001A06Rik	chr15:63760651-63892010:-	0.0426443	0.435	974	1010	0.411426	0.0982	724	965	0.15056	0.504	674	752	0.333424	0.154	592	747
0910001L09Rik	chr5:138696958-138700627:+	0.250962	0.0964	752	896	0.263034	0.224	969	1166	0.137504	0.455	802	889	0.201634	0.128	996	1151
1100001E04Rik	chrX:46817121-46853427:+	0.111031	0.0226	57	62	-0.0285692	0.598	82	80	0.189034	0.55	110	126	-0.163499	0.24	110	98
1100001G20Rik	chr11:83560441-83566148:+	0.536053	0.0586	120	174	0.526069	0.224	181	261	-0.189034	0.839	353	309	0.344828	0.507	248	317
1100001H23Rik	chr6:136560591-136610337:-	0.0840643	0.277	518	553	0.464668	0.224	449	622	-0.226509	0.55	598	507	0	0.542	604	607
1110001A07Rik	chr11:86922762-86938137:+	0.286881	0.116	268	327	0.250962	0.125	217	260	-0.0976108	0.772	385	357	-0.0143553	0.478	270	265
1110001D15Rik	chr9:105891784-105974567:-	-0.275007	0.238	311	256	-0.238787	0.0529	315	266	-0.124328	0.601	431	393	-0.31034	0.27	366	294
1110002B05Rik	chr12:55746360-55757559:-	0.464668	0.0226	941	1301	0.286881	0.125	678	830	0.389567	0.219	723	950	0.263034	0.446	673	814
1110002H13Rik	chr2:26917192-26927681:-	0.604071	0.0147	411	628	2.20789	0.114	132	610	0.422233	0.131	262	353	1.61353	0.0965	150	459
1110002N22Rik	chr11:79950179-79955655:-	0.298658	0.135	599	741	0.214125	0.224	323	375	0.15056	0.728	503	560	0.0143553	0.542	452	458
1110003E01Rik	chr5:65839993-65884074:-	0.0976108	0.277	1036	1116	0.0565835	0.598	1165	1212	0.0426443	0.772	865	895	0.0840643	0.542	1125	1202
1110004E09Rik	chr16:90926083-90935058:-	0.124328	0.396	166	181	-0.111031	0.355	199	183	-0.250962	0.219	305	256	-0.124328	0.42	236	215
1110004F10Rik	chr7:123236854-123248724:+	0.189034	0.116	1672	1912	0.176323	0.415	1157	1316	0.176323	0.504	1412	1606	0.0703893	0.512	1259	1333
1110005A03Rik	chr11:116704913-116711674:+	0	0.572	414	412	-0.286881	0.355	727	595	0	0.839	537	533	-0.378512	0.31	710	546
1110005A23Rik	chr10:128258974-128314673:+	0.263034	0.0435	1366	1643	0.176323	0.415	822	936	-0.0976108	0.823	1202	1114	-0.176323	0.31	987	872
1110006G06Rik	chr7:29937530-29941222:-	-0.111031	0.161	225	207	-0.333424	0.0206	342	271	-0.226509	0.341	322	275	-0.238787	0.0532	393	332
1110006O17Rik	chr18:35872742-35881145:-	-0.0840643	0.317	368	347	0	0.616	476	474	-0.0703893	0.772	410	388	0.0565835	0.53	452	471
1110007A13Rik	chr7:135839972-135883943:-	0.201634	0.0779	554	638	0.0285692	0.634	639	656	0.31034	0.0723	416	518	0.443607	0.0321	471	641
1110007C09Rik	chr13:49298319-49311395:-	0.495695	0.0226	810	1150	0.263034	0.0887	1894	2273	0.0703893	0.79	887	932	0.250962	0.31	1897	2259
1110007L15Rik	chr5:139728328-139746004:+	0.250962	0.0502	575	685	-0.0565835	0.355	760	729	0.111031	0.455	503	545	0.226509	0.12	619	730
1110007M04Rik	chr4:24825247-24832148:+	0.15056	0.317	2438	2717	0.0426443	0.634	1833	1904	-0.0703893	0.823	2340	2221	-0.111031	0.42	2610	2413
1110008F13Rik	chr2:156688863-156699295:+	0.356144	0.0226	2387	3073	0.321928	0.125	1918	2404	0.31034	0.193	2078	2586	0.333424	0.0906	2141	2710
1110008J03Rik	chr5:121059071-121062578:-	-0.0143553	0.568	146	144	-0.0976108	0.518	172	160	-0.201634	0.728	275	239	-0.298658	0.12	212	172
1110008P14Rik	chr2:32234627-32237404:-	-0.0976108	0.396	553	514	0	0.616	778	774	-0.111031	0.772	614	568	0	0.542	744	749
1110012D08Rik	chr10:128237091-128241426:-	0.0285692	0.475	263	270	0.15056	0.415	246	274	0.0840643	0.55	231	247	0.238787	0.388	227	270
1110012J17Rik	chr17:66686328-66799090:-	-0.0426443	0.532	137	133	-0.201634	0.125	143	124	-0.0840643	0.414	187	176	-0.189034	0.31	170	148
1110012L19Rik	chrX:67639087-67642591:+	-0.0285692	0.56	738	718	-0.226509	0.355	560	475	0.163499	0.455	483	543	-0.189034	0.24	552	484
1110013L07Rik	chr3:88987146-88993211:+	-0.189034	0.198	171	150	-0.298658	0.0887	268	217	0.0426443	0.757	174	180	0.0565835	0.501	223	233
1110014N23Rik	chr19:6062820-6077187:-	-0.0426443	0.552	290	280	0.0703893	0.598	179	189	0.0143553	0.806	196	198	0.176323	0.446	160	181
1110017D15Rik	chr4:41452041-41464366:-	-0.0285692	0.571	98	96	-0.176323	0.114	115	101	-0.356144	0.0606	128	100	-0.176323	0.24	147	130
1110017I16Rik	chr2:4897226-4906791:+	0.594549	0.356	116	176	-0.0143553	0.616	106	104	-0.189034	0.55	156	136	-0.201634	0.352	121	105
1110018G07Rik	chr12:86259098-86311815:-	-0.163499	0.277	702	625	-0.111031	0.467	601	553	0	0.823	561	562	-0.189034	0.21	600	523
1110018J18Rik	chr13:64393143-64414018:-	-0.263034	0.0266	1071	886	-0.378512	0.125	865	664	-0.321928	0.132	972	777	-0.411426	0.0755	1038	777
1110019N10Rik	chr8:107163738-107165628:-	0.432959	0.0284	657	891	0.238787	0.355	788	932	0.226509	0.601	614	720	0.378512	0.42	856	1113
1110020C03Rik	chr4:118227155-118242052:-	-0.0565835	0.568	66	63	-0.124328	0.518	71	65	-0.0426443	0.823	100	97	-0.378512	0.27	98	75
1110020G09Rik	chr15:9001008-9040244:+	-0.411426	0.161	569	426	-0.863938	0.0529	673	368	-0.201634	0.414	506	437	-0.516015	0.0854	588	411
1110020P15Rik	chr11:4601970-4604347:-	0.0285692	0.532	3062	3126	0.0426443	0.626	3086	3209	-0.0285692	0.823	3261	3184	-0.0565835	0.388	4198	4033
1110021L09Rik	chr10:23517005-23525717:+	-0.0703893	0.507	109	103	-0.0840643	0.518	124	116	-0.0976108	0.757	144	134	-0.0426443	0.446	130	126
1110028A07Rik	chr14:56194510-56195789:+	-0.163499	0.277	5108	4557	-0.0840643	0.563	4502	4247	-0.176323	0.686	4156	3651	0.0703893	0.541	4665	4935
1110028C15Rik	chr1:66765936-66864120:-	0.344828	0.0502	1018	1299	0	0.638	843	848	0.333424	0.275	753	956	0.201634	0.47	770	893
1110031B06Rik	chr11:59220651-59263458:-	0.298658	0.0964	556	685	0.475085	0.125	533	741	0.176323	0.55	552	627	0.15056	0.487	765	851
1110031I02Rik	chr11:121038906-121065962:-	-0.411426	0.0586	328	246	-0.536053	0.0615	341	234	-0.250962	0.414	270	226	0.0285692	0.54	265	271
1110032A03Rik	chr9:50570932-50576257:-	0.516015	0.0586	629	904	0.632268	0.146	481	749	-0.0703893	0.839	461	439	0.0703893	0.542	592	624
1110032A04Rik	chr3:69623460-69663796:-	-0.201634	0.532	37	32	-0.137504	0.355	407	369	0.226509	0.728	45	53	0	0.542	55	55
1110032A13Rik	chr18:80389002-80397358:-	-0.0285692	0.507	791	769	-0.0565835	0.174	704	674	0.0565835	0.728	543	567	0	0.542	622	628
1110032E23Rik	chr3:79689877-79747307:+	0.333424	0.0502	1166	1479	0.163499	0.224	744	834	0.298658	0.376	782	964	0.356144	0.446	500	640
1110034A24Rik	chr12:70290824-70299416:-	0.263034	0.198	144	173	0.0976108	0.563	107	115	0.124328	0.728	113	124	-0.0285692	0.478	116	113
1110034B05Rik	chr1:57445087-57463279:-	0.495695	0.0586	196	277	0.495695	0.0529	124	175	0.275007	0.644	127	154	0.201634	0.487	135	156
1110034G24Rik	chr2:132512699-132576791:+	0.275007	0.198	214	259	-0.238787	0.467	265	223	0	0.823	191	192	-0.214125	0.27	271	232
1110036O03Rik	chr11:100270063-100276133:-	0.378512	0.116	301	394	0.516015	0.0657	210	301	0.0976108	0.728	253	273	0.321928	0.12	248	310
1110037F02Rik	chr4:11413104-11478290:+	0.238787	0.116	561	663	0.124328	0.415	440	480	0.163499	0.455	428	481	0.176323	0.388	392	444
1110038D17Rik	chr10:74813855-74980067:-	-0.275007	0.277	701	577	-0.411426	0.146	990	743	-0.0976108	0.79	704	657	-0.214125	0.27	861	737
1110038F14Rik	chr15:76778938-76781161:+	0.176323	0.0372	269	305	0.0143553	0.638	288	291	0.111031	0.55	287	312	0.0565835	0.478	296	310
1110049B09Rik	chr12:33718660-33777740:-	0.536053	0.0435	53	77	0.367371	0.114	74	96	0.0143553	0.806	97	98	0.214125	0.0656	92	107
1110049F12Rik	chr4:135531519-135543160:-	-0.0285692	0.552	261	255	-0.505891	0.0701	294	207	-0.226509	0.219	218	185	-0.0565835	0.388	233	224
1110051M20Rik	chr2:91113396-91284799:-	-0.344828	0.0672	407	319	-0.344828	0.0657	388	305	-0.0565835	0.79	258	248	-0.0426443	0.446	354	343
1110054O05Rik	chr4:59782518-59796727:-	0.111031	0.277	174	188	0.214125	0.0701	192	224	-0.0565835	0.757	222	212	0.0565835	0.512	217	227
1110057K04Rik	chr12:8214930-8292558:+	-0.124328	0.435	555	505	-0.0285692	0.563	523	512	0.0840643	0.772	449	480	-0.163499	0.352	535	477
1110058L19Rik	chr1:24002784-24012479:-	0.201634	0.277	1293	1499	0.275007	0.146	782	950	0.286881	0.455	1120	1370	0.0840643	0.533	1420	1514
1110059E24Rik	chr19:21671802-21727281:-	0.0285692	0.507	420	431	-0.176323	0.467	269	236	-0.201634	0.757	324	281	-0.137504	0.27	283	256
1110059G10Rik	chr9:122854206-122860090:-	0.0840643	0.317	566	605	-0.0565835	0.563	388	373	0	0.823	414	417	-0.189034	0.388	469	410
1110067D22Rik	chr11:20723580-20731082:-	-0.201634	0.0672	1853	1610	-0.344828	0.0887	2122	1663	-0.0143553	0.839	1715	1697	-0.0426443	0.388	2099	2035
1190002A17Rik	chr2:28555680-28668685:+	0.757023	0.0147	53	90	0.275007	0.0982	82	100	0.238787	0.55	116	137	0.214125	0.27	105	122
1190002H23Rik	chr14:79688556-79701442:-	0.31034	0.161	940	1167	-0.137504	0.518	1759	1598	0.505891	0.341	693	987	0.475085	0.47	1033	1436
1190002N15Rik	chr9:94418282-94438500:-	0.411426	0.0122	409	546	0.505891	0.174	302	431	0.214125	0.154	332	388	0.555816	0.21	282	416
1190003J15Rik	chr7:148021394-148023867:+	-0.238787	0.238	142	120	0.176323	0.563	129	146	-0.0840643	0.757	149	140	-0.0976108	0.42	137	128
1190003M12Rik	chr6:87333312-87338929:-	-0.189034	0.317	133	116	-0.367371	0.146	118	91	0.0840643	0.728	123	131	-0.238787	0.31	129	109
1190005F20Rik	chr1:153275777-153305289:+	0.137504	0.135	455	503	0.0426443	0.634	471	487	0.111031	0.644	374	407	0.333424	0.0344	423	534
1190005I06Rik	chr8:123132501-123158282:-	-0.0426443	0.552	415	401	-0.0976108	0.355	487	451	-0.0285692	0.839	601	589	-0.176323	0.31	552	485
1190007I07Rik	chr10:82082600-82085834:-	-0.356144	0.161	362	282	-0.286881	0.0887	358	293	-0.0285692	0.839	364	355	-0.286881	0.0755	507	413
1190017O12Rik	chr16:92301547-92313286:+	0.356144	0.0964	947	1213	0.344828	0.174	772	983	0.0976108	0.644	958	1034	0.0285692	0.542	1113	1138
1190020J12Rik	chr7:29328615-29332273:-	-0.214125	0.161	124	106	0.0143553	0.638	122	124	0	0.823	164	165	-0.189034	0.188	154	135
1200002N14Rik	chr10:87785548-87819820:-	0.432959	0.198	191	259	0.565597	0.415	248	368	0.298658	0.772	160	197	0.757023	0.47	133	225
1200003C05Rik	chr12:73187109-73201829:+	0.226509	0.135	663	780	0.137504	0.518	413	456	0.176323	0.55	442	503	0.201634	0.53	372	430
1200003I07Rik	chr8:72229036-72240847:-	0.163499	0.135	721	810	-0.124328	0.467	673	613	-0.0143553	0.839	569	559	-0.250962	0.27	691	578
1200009F10Rik	chr10:90545783-90565358:+	0.250962	0.161	542	646	0.286881	0.114	325	397	-0.0285692	0.831	362	352	0.226509	0.523	285	334
1200009I06Rik	chr12:112655640-112669394:+	-0.238787	0.0672	110	93	-0.0565835	0.467	191	183	-0.0840643	0.806	176	166	-0.111031	0.388	213	196
1200011I18Rik	chr14:76486038-76510622:-	-0.0426443	0.56	331	321	-0.163499	0.415	328	292	-0.0285692	0.823	255	250	0.0285692	0.542	277	285
1200011M11Rik	chr11:86891233-86900279:-	0.0976108	0.317	276	296	-0.214125	0.355	302	259	0.226509	0.164	194	227	0.0426443	0.542	245	253
1200014J11Rik	chr11:72861381-72893718:+	0.238787	0.0328	437	516	0.201634	0.285	332	383	0.163499	0.601	324	365	0.163499	0.47	324	364
1200014M14Rik	chr13:97158320-97185524:+	0.111031	0.0779	138	150	0.137504	0.467	149	164	0.176323	0.601	160	182	0.111031	0.352	177	192
1200015F23Rik	chr2:118962736-118982691:-	0.238787	0.238	237	281	0.0976108	0.616	241	258	0.189034	0.414	211	241	0.31034	0.0965	203	252
1200016B10Rik	chr1:153214828-153275511:-	0.321928	0.0435	310	389	0.163499	0.518	210	236	0.226509	0.55	211	247	0	0.542	210	212
1300001I01Rik	chr11:74462996-74484349:+	0	0.572	873	871	-0.250962	0.224	1245	1040	-0.0565835	0.79	1079	1032	-0.0285692	0.42	1316	1285
1300002K09Rik	chr4:45861831-45899876:+	-0.0976108	0.356	103	96	-0.0426443	0.563	135	130	0	0.839	152	151	-0.176323	0.31	153	135
1300003B13Rik	chr17:22561234-22593656:+	-0.0426443	0.552	180	174	-0.31034	0.174	156	125	-0.111031	0.455	189	174	-0.201634	0.352	167	144
1300007F04Rik	chr11:77328618-77352107:+	0.464668	0.198	83	115	0.321928	0.518	125	157	0.15056	0.772	130	145	0.226509	0.478	112	132
1300012G16Rik	chr5:120933292-120953627:-	0.124328	0.238	477	522	-0.15056	0.146	787	708	-0.0426443	0.806	599	576	-0.111031	0.27	863	794
1300014I06Rik	chr13:34719709-34744550:-	0.111031	0.475	121	131	0	0.638	114	115	0.0143553	0.806	125	127	0.298658	0.388	112	138
1300017J02Rik	chr9:103152859-103190627:-	0.0565835	0.532	134	140	-0.15056	0.285	207	185	-0.0143553	0.839	282	277	-0.15056	0.31	250	225
1300018I05Rik	chr17:29797545-29840304:+	0.176323	0.0372	803	909	0	0.638	892	896	0	0.806	813	819	-0.0143553	0.478	812	803
1300018J18Rik	chr15:88919536-88930770:+	-0.0426443	0.475	355	343	-0.263034	0.355	405	336	0.137504	0.0723	312	344	0.0703893	0.523	391	414
1500001A10Rik	chr5:116889281-117041826:-	-0.163499	0.317	139	124	-0.124328	0.415	164	150	-0.137504	0.728	204	185	-0.176323	0.31	181	159
1500001M20Rik	chr6:114954398-114987892:-	0.0703893	0.0779	456	480	-0.0143553	0.616	366	362	0.201634	0.55	326	378	0.0565835	0.541	396	412
1500002O20Rik	chr7:25184646-25207796:+	-0.0565835	0.396	331	318	-0.163499	0.0982	482	427	-0.0285692	0.806	418	406	-0.0703893	0.31	474	449
1500003O03Rik	chr2:119373442-119412758:+	0.0840643	0.396	1322	1408	0.0143553	0.638	1642	1670	0.163499	0.55	1005	1128	0.286881	0.154	1319	1611
1500003O22Rik	chr7:112880722-112885890:-	0	0.568	612	608	-0.0426443	0.598	542	526	0.189034	0.341	450	517	0.0565835	0.487	494	518
1500010J02Rik	chr11:68829455-68849972:+	-0.0285692	0.56	239	233	-0.0426443	0.518	268	259	0.0426443	0.772	217	224	0.226509	0.0906	245	288
1500011H22Rik	chr5:122814592-122821972:-	0.495695	0.00487	174	247	0.526069	0.0887	147	212	0.226509	0.219	168	197	0.356144	0.188	150	192
1500012F01Rik	chr2:166888433-166891362:+	0.250962	0.0672	566	678	0.214125	0.518	588	684	0	0.823	560	561	-0.0143553	0.478	696	685
1500015O10Rik	chr1:43787538-43799389:+	-0.275007	0.396	538	441	0.464668	0.146	121	167	-0.400538	0.601	249	188	-0.137504	0.42	116	105
1500019G21Rik	chr7:4612122-4636565:-	-0.0285692	0.507	454	445	0.0285692	0.634	661	677	0	0.839	461	460	0.176323	0.388	648	738
1500031L02Rik	chr16:32099887-32108140:+	0.275007	0.161	292	354	0.137504	0.518	241	267	0.137504	0.686	203	225	0.15056	0.47	276	309
1500032D16Rik	chr17:31657059-31668270:+	-0.286881	0.317	2391	1946	-0.226509	0.146	2362	2013	-0.275007	0.504	2844	2349	-0.411426	0.0656	3575	2672
1500032L24Rik	chr15:82176459-82179492:+	0.31034	0.0186	4289	5351	0.263034	0.0753	5170	6212	0.214125	0.376	3907	4570	0.286881	0.141	5346	6553
1500035H01Rik	chr9:44581091-44600797:+	0.0976108	0.277	806	866	0.124328	0.415	627	689	0.15056	0.601	527	589	0.0285692	0.542	598	610
1500041N16Rik	chr8:87598933-87604645:-	-0.15056	0.396	244	219	-0.111031	0.415	209	193	-0.263034	0.0499	320	265	-0.111031	0.27	289	266
1600002H07Rik	chr17:24352000-24357714:-	0.0565835	0.396	137	143	0.189034	0.285	122	140	0.189034	0.219	149	171	0.0285692	0.542	167	171
1600002K03Rik	chr10:79635688-79637864:+	-0.163499	0.0964	161	143	-0.250962	0.0753	237	198	-0.0426443	0.823	216	209	-0.111031	0.31	222	205
1600012F09Rik	chr13:18080036-18085171:-	0.0426443	0.435	898	929	-0.137504	0.518	612	553	-0.0285692	0.839	630	616	-0.201634	0.27	679	586
1600012H06Rik	chr17:15080188-15082944:+	0.443607	0.0328	444	607	0.594549	0.0982	276	419	0.344828	0.455	263	336	0.565597	0.21	250	372
1600014C10Rik	chr7:38968235-38982584:+	-0.0840643	0.475	654	612	0.0840643	0.598	706	751	-0.214125	0.601	770	663	0	0.478	742	739
1600015I10Rik	chr6:48879891-48883686:+	-0.111031	0.435	125	115	-0.137504	0.114	209	190	0.111031	0.686	167	182	-0.0285692	0.446	190	185
1600016N20Rik	chr7:148395941-148399979:-	-0.0285692	0.532	108	105	-0.124328	0.518	229	209	-0.0143553	0.839	268	263	-0.367371	0.12	291	224
1600021P15Rik	chr16:28826261-28929784:-	0	0.572	213	212	-0.356144	0.146	309	241	0	0.806	226	228	-0.0143553	0.478	269	264
1600027N09Rik	chr2:180316008-180320339:+	0.111031	0.317	158	171	-0.0565835	0.467	182	175	0	0.823	227	227	0.111031	0.487	168	183
1600029D21Rik	chr9:50302629-50313744:+	0.565597	0.0672	76	113	2.27202	0.0701	112	541	0.604071	0.275	117	179	1.9782	0.0344	148	584
1700001C02Rik	chr5:30768449-30786460:+	0.713696	0.161	34	56	-0.163499	0.224	102	91	0.0426443	0.79	79	82	-0.389567	0.21	116	88
1700001C19Rik	chr17:47549695-47574276:-	-0.226509	0.238	162	138	-0.137504	0.415	192	174	-0.31034	0.601	285	229	0	0.542	202	203
1700001J03Rik	chr5:146994025-146996880:-	-0.333424	0.161	38	30	-1.02148	0.114	65	32	-0.176323	0.772	75	66	-0.432959	0.0697	77	57
1700001L19Rik	chr13:68736315-68752164:+	-0.526069	0.0186	296	205	-0.650765	0.0474	390	247	-0.238787	0.55	398	337	-0.263034	0.31	294	243
1700001O22Rik	chr2:30651082-30659167:-	-0.0565835	0.507	156	150	-2.1375	0.415	647	147	0.0976108	0.686	205	221	-0.163499	0.352	230	205
1700001P01Rik	chr11:97632794-97637232:-	-0.286881	0.0586	49	40	0.0565835	0.626	68	71	-0.378512	0.644	119	91	-0.321928	0.188	74	59
1700003F12Rik	chr2:154374639-154375784:+	0.0703893	0.475	67	71	-0.275007	0.224	142	117	0.189034	0.644	96	110	-0.400538	0.112	176	133
1700003M02Rik	chr4:34635823-34677427:-	-0.238787	0.317	206	174	-0.0840643	0.563	463	436	-0.124328	0.79	448	411	-0.263034	0.31	470	390
1700007G11Rik	chr5:98758322-99231038:+	-0.516015	0.0586	213	148	-0.298658	0.0982	361	293	-0.176323	0.601	353	310	-0.432959	0.17	436	322
1700007K09Rik	chr7:138469444-138473013:-	0.0565835	0.475	49	51	0.0143553	0.638	57	58	0.111031	0.79	57	62	-0.214125	0.24	69	59
1700007K13Rik	chr2:28317520-28321844:-	0.0703893	0.435	85	90	-0.137504	0.467	127	115	-0.31034	0.55	210	169	-0.0565835	0.47	130	124
1700008F21Rik	chr8:131591033-131707631:+	-0.15056	0.56	19	17	-0.263034	0.415	29	24	0.15056	0.772	53	59	-0.298658	0.21	42	34
1700008G05Rik	chr3:10244208-10301183:-	0.15056	0.277	79	88	-0.201634	0.285	95	82	0	0.806	156	157	-0.163499	0.31	169	150
1700008I05Rik	chrX:132189243-132228329:-	-0.263034	0.356	53	44	0.464668	0.174	39	54	-0.238787	0.414	57	48	-0.333424	0.27	52	41
1700009N14Rik	chr4:39397325-39398811:+	0.389567	0.198	64	84	0.0143553	0.638	227	230	-0.124328	0.831	381	349	-0.15056	0.446	315	282
1700009P17Rik	chr1:173051791-173057098:+	0.201634	0.238	72	83	0.0976108	0.634	83	89	0	0.806	54	54	-0.15056	0.388	96	86
1700010I14Rik	chr17:9181225-9201183:+	-0.214125	0.238	72	62	-0.124328	0.467	80	73	-0.0143553	0.839	101	100	-0.176323	0.24	101	89
1700011A15Rik	chr15:101278204-101284335:+	-0.0565835	0.532	245	235	0	0.616	364	361	-0.189034	0.601	525	458	-0.226509	0.27	465	395
1700011F03Rik	chr6:70863082-70868916:-	-0.411426	0.135	71	53	-0.0565835	0.563	73	70	-0.344828	0.309	92	72	-0.475085	0.17	88	63
1700011F14Rik	chr19:58586491-58627575:+	-0.0840643	0.507	207	194	-0.0840643	0.518	230	215	-0.163499	0.504	284	252	-0.250962	0.188	274	230
1700011H14Rik	chr14:49846032-49865075:-	-0.163499	0.238	64	57	0.137504	0.598	46	51	-0.137504	0.806	53	48	0.15056	0.47	54	60
1700012A03Rik	chr6:32000287-32008915:+	0.176323	0.396	84	95	0	0.638	112	113	-0.536053	0.414	159	109	-0.495695	0.27	151	107
1700012A16Rik	chr1:155272338-155299704:+	-0.163499	0.238	113	100	0.0565835	0.626	173	181	-0.0426443	0.839	178	172	-0.286881	0.24	243	199
1700012B09Rik	chr9:14561036-14575474:-	1.15056	0.238	9	20	0.0285692	0.626	140	143	-0.0976108	0.806	350	325	0.0143553	0.542	138	140
1700012C15Rik	chr11:73502279-73527300:+	-0.555816	0.356	34	23	-0.201634	0.563	29	25	-0.226509	0.772	46	39	-0.0840643	0.478	34	32
1700013B16Rik	chr13:59801443-59807558:-	-0.163499	0.507	148	131	-0.189034	0.415	97	85	-0.0703893	0.835	139	132	-0.432959	0.24	137	101
1700013F07Rik	chr3:108340468-108347641:+	NA	NA	NA	NA	-0.124328	0.518	59	54	-0.0565835	0.835	99	95	-0.275007	0.112	100	82
1700015E13Rik	chr1:172238991-172242256:+	0.0426443	0.435	339	350	-0.111031	0.467	284	262	-0.201634	0.644	408	352	-0.275007	0.31	405	332
1700016C15Rik	chr1:179659944-179683436:+	3.30159	0.00487	45	444	1.83996	0.0982	55	197	2.28096	0.0184	89	433	2.27798	0	61	296
1700016D06Rik	chr8:11654923-11678750:-	0.356144	0.0372	39	50	0.0976108	0.518	52	56	-0.0285692	0.806	80	78	0.263034	0.21	49	59
1700016G05Rik	chr6:40464822-40469507:-	0.0703893	0.475	70	74	0.0976108	0.467	95	102	-0.189034	0.772	126	110	-0.124328	0.352	138	126
1700016K19Rik	chr11:75813474-75817071:+	-0.111031	0.435	86	79	-0.111031	0.518	162	150	0.137504	0.728	157	173	0	0.542	159	160
1700017B05Rik	chr9:57100128-57110260:-	0	0.552	152	152	0.367371	0.114	150	194	-0.0285692	0.806	165	161	0.111031	0.523	149	162
1700017N19Rik	chr10:100055019-100081025:+	-0.163499	0.317	27	24	-0.137504	0.415	42	38	-0.176323	0.757	58	51	-0.201634	0.31	52	45
1700018B08Rik	chr8:124054683-124065854:-	-0.0703893	0.532	74	70	-0.321928	0.224	130	104	-0.0840643	0.644	141	132	-0.189034	0.27	141	123
1700018C11Rik	chr4:63268124-63283463:-	0.0426443	0.532	63	65	-0.214125	0.415	43	37	-0.0426443	0.835	54	52	-0.286881	0.31	54	44
1700018F24Rik	chr5:145803858-145806547:+	-0.250962	0.116	61	51	0.137504	0.563	64	71	-0.333424	0.455	109	86	-0.321928	0.0906	99	79
1700018L24Rik	chr8:11840520-11855761:+	0.250962	0.0779	76	91	0.0565835	0.518	105	110	0.411426	0.341	124	165	0	0.478	165	165
1700019D03Rik	chr1:52981970-53020104:-	0.367371	0.238	166	215	0.367371	0.355	126	163	0.111031	0.79	125	136	0.516015	0.494	105	151
1700019E19Rik	chr12:87423512-87503406:+	-0.0565835	0.435	442	422	0.137504	0.415	520	576	-0.176323	0.309	642	565	-0.0426443	0.42	584	566
1700019G17Rik	chr6:85849043-85854878:-	0.263034	0.116	68	82	0	0.638	106	106	0	0.823	110	111	-0.15056	0.352	130	117
1700019H03Rik	chr2:180460043-180476983:+	-0.214125	0.198	321	276	-0.163499	0.146	413	366	-0.111031	0.772	418	384	-0.201634	0.352	472	409
1700019L03Rik	chr2:32632932-32639925:-	-0.367371	0.277	176	136	-0.536053	0.0753	197	135	-0.275007	0.204	234	193	-0.443607	0.21	212	155
1700019N12Rik	chr19:6996915-6999870:-	0.0976108	0.356	310	334	0.422233	0.174	771	1040	0.0840643	0.79	559	596	-0.0976108	0.42	779	724
1700019N19Rik	chr19:58860292-58868904:-	-0.176323	0.135	103	91	-0.189034	0.224	104	91	-0.0976108	0.601	117	109	-0.0285692	0.388	114	111
1700020C11Rik	chr11:3991483-3995434:-	-0.400538	0.0435	478	361	-0.526069	0.0701	564	391	-0.189034	0.601	649	566	-0.214125	0.0781	711	609
1700020L24Rik	chr11:83251197-83254718:+	-0.584963	0.317	93	62	0.0285692	0.637	230	236	-0.400538	0.55	418	316	-0.321928	0.31	228	181
1700020O03Rik	chr12:87582827-87632318:+	-0.163499	0.0284	537	479	-0.124328	0.0615	629	577	-0.111031	0.601	506	467	-0.189034	0.24	619	542
1700021C14Rik	chr3:88086681-88100787:-	0.137504	0.238	211	234	0.0143553	0.638	211	215	0.0565835	0.772	247	258	-0.111031	0.24	345	318
1700021F05Rik	chr10:43244926-43260800:-	-0.137504	0.475	1037	941	0.176323	0.415	626	708	-0.189034	0.132	1330	1165	-0.163499	0.188	934	833
1700021K02Rik	chr10:60634733-60651589:+	-0.214125	0.356	108	93	-0.286881	0.174	113	92	0	0.839	128	128	-0.298658	0.24	123	100
1700021K19Rik	chr16:32821821-32877852:-	0.411426	0.0122	396	528	0.367371	0.415	471	611	0.464668	0.204	350	486	0.613532	0.0906	413	633
1700022C21Rik	chr17:37095536-37102568:+	0.0703893	0.396	697	732	-0.367371	0.355	474	366	0.0285692	0.806	498	508	-0.214125	0.31	572	489
1700022I11Rik	chr4:42982831-42987197:+	-0.0703893	0.552	61	58	0.0703893	0.626	55	58	-0.201634	0.644	103	89	-0.15056	0.352	79	71
1700023B02Rik	chr2:73121928-73150649:-	0.0976108	0.356	729	782	-0.0285692	0.598	460	449	0.0840643	0.757	501	533	0.0565835	0.542	427	446
1700023E05Rik	chr5:77445047-77490554:+	-0.15056	0.435	130	117	-0.124328	0.467	178	163	-0.263034	0.55	222	185	-0.464668	0.188	193	139
1700024G13Rik	chr14:33189687-33201559:-	-0.367371	0.277	70	54	-0.226509	0.285	74	63	0.111031	0.79	100	108	-0.0565835	0.446	89	85
1700025E21Rik	chr6:30459848-30469963:+	-0.333424	0.198	106	84	-0.15056	0.146	88	79	-0.485427	0.0763	152	108	-0.378512	0.31	77	59
1700025F22Rik	chr19:11214172-11239810:-	-0.163499	0.552	18	16	0.0976108	0.634	53	57	-0.333424	0.79	128	101	-0.321928	0.352	136	108
1700025G04Rik	chr1:153699532-153937229:-	-0.0565835	0.507	1066	1018	0.176323	0.114	1077	1227	0.0143553	0.79	878	894	0.321928	0.0689	878	1106
1700025K23Rik	chr10:38838613-38853701:-	0.536053	0.0672	88	128	0.31034	0.467	78	97	0.400538	0.254	70	93	0.516015	0.0781	74	106
1700026D08Rik	chr7:90924128-90943336:-	0.201634	0.116	94	109	0.0143553	0.638	106	108	-0.0976108	0.79	178	166	-0.111031	0.31	134	124
1700026L06Rik	chr2:28547599-28555171:-	0.0703893	0.277	94	99	-0.0976108	0.467	185	172	-0.111031	0.806	174	160	-0.214125	0.24	181	156
1700027A23Rik	chr3:105799874-105817564:-	-0.464668	0.0779	145	105	-0.536053	0.146	99	68	-0.0976108	0.79	91	85	-0.356144	0.141	98	76
1700027D21Rik	chr10:76025016-76032945:+	-0.163499	0.435	55	49	-0.137504	0.285	88	80	-0.15056	0.79	85	76	-0.432959	0.0656	110	81
1700027N10Rik	chr17:46266225-46281147:-	0.0976108	0.396	117	126	-0.111031	0.415	156	144	0.0143553	0.806	163	165	-0.15056	0.31	188	168
1700028K03Rik	chr5:107926794-107980567:+	1.36177	0	255	657	1	0.0374	144	288	0.83996	0.123	289	519	0.918386	0.0587	196	372
1700028P14Rik	chr19:23633249-23727302:-	-0.238787	0.356	76	64	-0.137504	0.467	132	119	0.137504	0.728	121	134	-0.176323	0.31	142	125
1700029F09Rik	chr1:44143654-44159268:-	0.238787	0.0964	257	305	0	0.616	284	283	-0.0426443	0.601	382	368	0.0285692	0.542	313	320
1700029F12Rik	chr13:97791818-97804317:-	0.176323	0.238	37	42	-0.0565835	0.518	65	62	0.0976108	0.601	69	74	0	0.478	73	73
1700029G01Rik	chr4:125827845-125840505:-	-0.263034	0.277	84	70	-0.163499	0.355	126	112	-0.124328	0.644	157	144	-0.263034	0.17	145	120
1700029H14Rik	chr8:13550732-13562448:-	-0.0565835	0.507	121	116	-0.124328	0.114	122	111	0.0143553	0.79	175	178	-0.0703893	0.42	163	155
1700029I15Rik	chr2:92223074-92223758:+	-0.0143553	0.568	127	125	-0.214125	0.0982	155	133	0.0426443	0.79	200	206	-0.0976108	0.388	154	143
1700029J07Rik	chr8:47038959-47060606:-	0.263034	0.0964	34	41	0.189034	0.125	35	40	-0.124328	0.806	58	53	-0.0143553	0.478	58	57
1700029J11Rik	chr2:172298139-172299794:+	0.15056	0.317	62	69	0.111031	0.616	86	93	0.0143553	0.806	115	117	-0.0426443	0.478	131	127
1700030F18Rik	chr15:99748779-99762089:-	0.189034	0.396	27	31	0.367371	0.467	34	44	NA	NA	NA	NA	-0.807355	0.17	63	36
1700030J22Rik	chr8:119493498-119502859:-	0.0426443	0.552	33	34	-0.0565835	0.563	106	101	-0.163499	0.806	122	108	-0.15056	0.352	117	105
1700030K09Rik	chr8:74967824-74984440:+	-0.0285692	0.552	138	135	-0.124328	0.355	178	162	-0.0426443	0.757	184	178	-0.0426443	0.446	189	182
1700034E13Rik	chr18:52805873-52823385:+	NA	NA	NA	NA	NA	NA	NA	NA	0	0.839	4	4	-0.757023	0.0364	139	82
1700034H14Rik	chr18:85116685-85120916:-	-0.0426443	0.532	1063	1030	-0.0285692	0.598	556	542	0	0.823	977	984	-0.250962	0.27	835	699
1700034O15Rik	chr6:41634429-41635716:+	-0.124328	0.396	133	121	-0.505891	0.0347	243	170	-0.124328	0.686	272	249	-0.250962	0.27	235	196
1700036D21Rik	chr9:110716511-110727027:+	0.163499	0.238	374	422	-0.321928	0.0887	288	229	-0.226509	0.601	370	315	-0.176323	0.352	304	268
1700037C18Rik	chr16:3895180-3908689:-	-0.111031	0.532	98	90	-0.0565835	0.598	129	124	0.0840643	0.757	115	122	-0.124328	0.388	145	132
1700037H04Rik	chr2:130972060-130985756:-	-0.0426443	0.396	886	853	-0.163499	0.467	1348	1202	0	0.823	1159	1160	0.137504	0.42	1100	1220
1700039E15Rik	chr7:52538095-52544363:+	-0.137504	0.198	84	76	-0.124328	0.467	139	127	0.0426443	0.806	121	125	-0.15056	0.352	156	140
1700040I03Rik	chr6:85397028-85401242:-	-0.0143553	0.475	329	325	-0.378512	0.0701	452	346	-0.111031	0.728	326	300	-0.0285692	0.42	354	347
1700040L02Rik	chr10:67893703-68004623:-	-0.137504	0.475	52	47	-0.163499	0.224	63	56	-0.15056	0.55	68	61	-0.344828	0.0697	75	59
1700041C02Rik	chr4:118996443-119088126:-	-0.0143553	0.571	63	62	-0.124328	0.285	91	83	-0.0565835	0.772	116	111	-0.15056	0.31	119	107
1700042B14Rik	chrX:151559523-151582392:-	0.250962	0.198	217	259	0.0143553	0.638	172	175	0.189034	0.376	223	256	0.111031	0.53	162	175
1700042G07Rik	chr4:115845976-115846895:+	-0.189034	0.475	47	41	-0.0703893	0.563	71	67	0	0.839	76	76	-0.400538	0.24	93	70
1700047I17Rik1	chr12:56225514-56243069:+	0.545968	0.0502	291	425	0.356144	0.0887	374	481	0.516015	0.0723	283	407	0.790772	0.0781	295	512
1700049G17Rik	chr7:28692410-28714449:-	0.739848	0.0435	77	129	1.04963	0.0887	55	114	0.163499	0.644	58	65	0.871844	0.352	56	103
1700049K14Rik	chr14:64723159-64732588:+	-0.565597	0.396	55	37	-0.0976108	0.563	69	64	0.189034	0.686	100	115	-0.250962	0.352	112	94
1700052N19Rik	chr10:5891400-5917244:-	-0.0976108	0.277	318	297	-0.214125	0.125	345	296	0.0840643	0.79	247	262	-0.0565835	0.31	347	333
1700054N08Rik	chr8:126364743-126384109:-	-0.238787	0.0586	121	102	-0.238787	0.285	117	99	-0.0426443	0.839	128	124	-0.163499	0.17	134	119
1700055M20Rik	chr8:97835414-97845228:+	-0.0426443	0.435	92	89	-0.0703893	0.467	142	134	-0.111031	0.644	156	144	-0.176323	0.17	132	116
1700057G04Rik	chr9:92204214-92252714:+	-0.0703893	0.552	39	37	0.0285692	0.638	48	49	0.15056	0.728	59	66	0.0143553	0.542	62	63
1700057K13Rik	chr1:159029277-159038776:-	-0.0426443	0.552	56	54	0.250962	0.467	56	67	-0.0285692	0.839	77	75	-0.31034	0.24	76	61
1700058C13Rik	chr2:153956082-153964091:+	-0.201634	0.356	107	93	-0.0840643	0.415	109	102	-0.163499	0.0606	121	108	-0.226509	0.31	113	96
1700061G19Rik	chr17:57015055-57028261:+	-0.137504	0.356	107	97	-0.0703893	0.518	133	126	-0.124328	0.376	176	161	-0.275007	0.141	159	131
1700063I17Rik	chr7:138478038-138480230:+	0.15056	0.507	18	20	-0.0565835	0.598	26	25	0.298658	0.757	17	21	1.39506	0.12	11	29
1700065I17Rik	chr18:56748001-56754436:+	-0.250962	0.317	103	86	0.0976108	0.518	133	143	-0.0285692	0.839	155	151	-0.298658	0.21	155	126
1700065O13Rik	chr17:33153808-33170326:-	0.201634	0.198	185	213	0.0285692	0.638	122	125	-0.0703893	0.823	182	172	-0.238787	0.154	167	141
1700066B19Rik	chr18:35886642-35890523:+	0.226509	0.317	81	95	-0.0976108	0.563	171	159	-0.0143553	0.839	259	256	-0.124328	0.12	128	117
1700067C01Rik	chr7:30482237-30512015:-	-0.0703893	0.396	156	148	-0.176323	0.125	198	175	-0.0703893	0.79	195	184	-0.176323	0.21	221	194
1700067K01Rik	chr8:86525419-86528669:+	-0.0565835	0.532	259	249	-0.214125	0.0657	289	249	-0.0565835	0.823	337	323	-0.0426443	0.478	314	303
1700072E05Rik	chrX:83289537-83292652:+	-0.321928	0.356	30	24	0.0703893	0.638	55	58	0.0143553	0.823	65	66	-0.356144	0.352	82	64
1700074P13Rik	chr6:40870458-40890556:-	-0.226509	0.396	480	408	-0.0703893	0.598	39	37	-0.739848	0.414	776	463	-0.250962	0.388	318	266
1700080E11Rik	chr9:105045673-105047412:-	-0.0143553	0.572	148	146	-0.0976108	0.518	173	161	-0.0285692	0.806	207	201	0	0.542	214	216
1700081D17Rik	chr14:70240226-70459693:+	-0.722466	0.161	38	23	-0.847997	0.285	18	10	-0.176323	0.831	43	38	-0.344828	0.154	225	177
1700081L11Rik	chr11:104194542-104330748:-	-0.0143553	0.552	719	707	0.0285692	0.638	697	712	0.124328	0.686	608	663	0.0976108	0.512	645	694
1700084C01Rik	chr1:171859069-171864784:+	-0.0976108	0.435	88	82	0.0426443	0.626	94	97	-0.0426443	0.835	138	133	-0.226509	0.31	137	117
1700088E04Rik	chr15:78965084-78971681:-	0.344828	0.0186	153	195	0.432959	0.114	145	197	0.137504	0.309	189	208	0.214125	0.0489	187	218
1700093K21Rik	chr11:23416202-23419195:-	-0.263034	0.435	29	24	0.163499	0.616	32	36	-0.263034	0.772	66	55	-0.344828	0.17	47	37
1700094C09Rik	chr8:12573048-12600738:+	-0.432959	0.0672	53	39	-0.565597	0.0982	43	29	-0.263034	0.728	59	49	-0.565597	0.27	49	33
1700102P08Rik	chr9:108295164-108300094:+	0.782409	0.0372	54	93	0.555816	0.0701	88	130	0.176323	0.55	107	121	0	0.478	116	115
1700106N22Rik	chr17:85490039-85857920:+	0.495695	0.161	84	119	0.356144	0.415	84	108	0.250962	0.55	92	110	0.163499	0.53	98	110
1700108M19Rik	chr12:36934931-36979985:-	-0.773996	0.161	12	7	0	0.638	13	13	0	0.806	14	14	0.505891	0.53	7	10
1700109H08Rik	chr5:3571715-3584341:+	0.163499	0.198	86	97	0.124328	0.598	75	82	0.0285692	0.806	111	114	0.0565835	0.542	93	97
1700110M21Rik	chr14:101596906-101599286:-	NA	NA	NA	NA	-1	0.125	62	31	NA	NA	NA	NA	-0.201634	0.42	53	46
1700112C13Rik	chr9:110747009-110759026:+	-0.0426443	0.565	67	65	0.0143553	0.638	62	63	-0.15056	0.772	107	96	-0.389567	0.12	88	67
1700113I22Rik	chr11:101280127-101286647:-	-0.432959	0.198	1080	800	-0.454176	0.0186	917	665	-0.263034	0.414	1076	894	-0.137504	0.24	910	823
1700120B06Rik	chr8:122690297-122701369:-	-0.333424	0.198	212	167	-0.422233	0.125	274	204	-0.0703893	0.823	228	216	-0.432959	0.128	235	174
1700123K08Rik	chr5:139003067-139005922:-	-0.176323	0.317	41	36	0.0285692	0.638	46	47	-0.137504	0.686	63	57	-0.389567	0.141	67	51
1700123O20Rik	chr14:55305052-55309578:+	0.321928	0.0435	397	497	0.226509	0.355	402	472	0.0840643	0.79	418	447	0.263034	0.47	372	450
1700125D06Rik	chr4:129168433-129169200:+	0.124328	0.135	146	160	-0.321928	0.285	240	191	-0.176323	0.455	252	223	-0.464668	0.141	296	214
1700127D06Rik	chr7:51200381-51201297:+	-0.0565835	0.56	51	49	-0.214125	0.285	62	53	-0.0285692	0.835	74	72	-0.250962	0.188	85	71
1700129I15Rik	chrX:132253205-132255212:-	0.432959	0.0372	14	19	0.163499	0.626	77	87	0	0.823	172	173	-0.0426443	0.478	219	211
1810005K13Rik	chr18:80426496-80430248:-	-1.39506	0.00736	158	60	-0.62293	0.0982	65	42	-0.823749	0.376	80	45	-0.695994	0.21	73	45
1810007P19Rik	chr4:125735808-125766578:+	0.201634	0.198	132	153	-0.321928	0.355	204	163	0.0703893	0.757	142	150	-0.0426443	0.446	148	143
1810008A18Rik	chr10:76949405-76978530:-	0.189034	0.238	326	373	0.0703893	0.518	305	321	0	0.823	364	365	0.226509	0.17	268	316
1810008K16Rik	chr5:109206253-109224382:-	-0.0703893	0.572	20	19	0.432959	0.146	20	27	-0.321928	0.728	35	28	-0.286881	0.42	33	27
1810009A15Rik	chr19:8963392-8965230:+	0.15056	0.317	600	667	0.201634	0.125	688	798	-0.111031	0.376	889	823	-0.0143553	0.478	810	795
1810009J06Rik	chr6:40914770-40918426:+	-0.545968	0.317	73	50	-0.124328	0.518	103	94	-0.176323	0.728	125	110	-0.432959	0.17	150	111
1810010M01Rik	chr7:134193669-134195491:-	-0.0285692	0.552	104	101	-0.189034	0.415	169	147	-0.0143553	0.839	158	156	-0.443607	0.0854	217	159
1810012P15Rik	chr11:78640096-78660372:+	-0.275007	0.0779	750	618	-0.201634	0.125	919	799	-0.0840643	0.757	904	849	-0.137504	0.388	908	825
1810013L24Rik	chr16:8830187-8859017:+	-0.0703893	0.507	1276	1207	-0.321928	0.0615	1642	1305	-0.0143553	0.831	1151	1136	-0.214125	0.0965	1425	1224
1810014B01Rik	chr10:86148269-86157551:+	-0.443607	0.0672	672	494	-0.584963	0.0753	530	353	-0.176323	0.644	662	581	-0.31034	0.188	826	661
1810014F10Rik	chr7:147285368-147288305:-	-0.275007	0.198	722	592	-0.226509	0.125	710	605	-0.275007	0.376	786	649	-0.275007	0.21	956	788
1810019J16Rik	chr4:133074877-133086705:+	-0.298658	0.238	269	218	-0.0703893	0.518	371	352	0.214125	0.455	281	328	-0.0285692	0.446	265	258
1810020D17Rik	chr7:104698850-104727925:-	0.389567	0.0266	2352	3087	0.275007	0.114	1963	2380	0.286881	0.414	1789	2199	0.31034	0.0854	1901	2370
1810022C23Rik	chr13:35038482-35055678:-	-0.0143553	0.56	370	363	0.0285692	0.637	314	322	-0.0426443	0.823	556	538	-0.163499	0.188	587	522
1810022K09Rik	chr3:14606288-14611256:-	0.201634	0.0586	1435	1662	0.189034	0.415	1007	1152	0.0840643	0.772	1085	1160	0.0840643	0.539	1181	1256
1810023F06Rik	chr12:104689107-104695433:-	0.0840643	0.198	135	144	0.189034	0.518	124	142	0.0143553	0.806	162	165	-0.263034	0.21	161	134
1810026J23Rik	chr9:21397165-21400391:+	-0.0703893	0.317	875	828	-0.226509	0.224	760	647	-0.0285692	0.79	746	728	-0.0285692	0.47	735	720
1810027O10Rik	chr11:69652026-69653060:+	-0.137504	0.435	445	403	-0.238787	0.355	470	395	-0.137504	0.686	458	413	-0.189034	0.352	634	555
1810029B16Rik	chr8:69000244-69010406:-	0.238787	0.161	327	386	0.0565835	0.616	239	250	0.454176	0.275	229	316	0.137504	0.487	277	306
1810030J14Rik	chr1:176260649-176263004:+	-0.226509	0.532	27	23	NA	NA	NA	NA	0	0.823	31	31	NA	NA	NA	NA
1810030N24Rik	chr4:34715920-34725608:-	0.15056	0.317	516	575	0.0426443	0.637	461	476	0.111031	0.686	470	511	-0.15056	0.352	585	527
1810030O07Rik	chrX:12232009-12250672:-	-0.0143553	0.572	302	298	-0.0565835	0.563	259	247	0.0143553	0.806	184	186	0.111031	0.526	207	224
1810031K17Rik	chr1:75131788-75139271:-	0.0143553	0.507	325	330	-0.111031	0.415	518	477	0	0.839	346	345	0.201634	0.0578	387	448
1810033B17Rik	chr8:3665761-3668905:+	0.163499	0.317	73	82	0.176323	0.467	82	93	0.0143553	0.823	98	99	-0.0976108	0.388	121	113
1810034K20Rik	chr14:56276744-56279251:-	0.214125	0.277	438	511	0.536053	0.125	342	499	0.238787	0.55	330	391	0.263034	0.388	454	548
1810035L17Rik	chr12:88784861-88790870:+	0.333424	0.0964	1141	1446	0.286881	0.285	1036	1271	-0.0840643	0.823	1570	1475	-0.0143553	0.478	1250	1226
1810037C20Rik	chrX:71630080-71638613:-	-0.275007	0.0779	453	373	-0.485427	0.0701	653	466	-0.201634	0.376	477	414	-0.31034	0.141	614	492
1810037I17Rik	chr3:122627314-122629112:+	0.0976108	0.356	1605	1731	0.286881	0.146	1413	1727	0	0.823	1753	1753	0.111031	0.542	1718	1860
1810043G02Rik	chr10:77441394-77448183:+	0.0426443	0.396	137	142	0.0143553	0.638	189	191	-0.0703893	0.79	183	173	-0.0143553	0.478	190	187
1810043H04Rik	chr11:119960250-119961736:+	0.0426443	0.475	377	390	-0.0976108	0.518	399	372	-0.0143553	0.839	354	350	-0.124328	0.352	461	420
1810046J19Rik	chr11:98299021-98300302:-	0.189034	0.0672	661	756	0.464668	0.174	638	883	-0.15056	0.686	850	762	0.263034	0.24	690	829
1810048J11Rik	chr12:73637343-73681200:+	0	0.552	884	885	-0.0976108	0.467	1289	1197	-0.226509	0.219	1499	1279	-0.15056	0.388	1201	1081
1810049H13Rik	chr11:120317917-120319377:-	0.176323	0.0779	186	211	-0.137504	0.146	243	220	0.286881	0.193	155	190	0.124328	0.24	225	246
1810049H19Rik	chr6:41261230-41264709:-	-0.0840643	0.532	79	74	-0.226509	0.467	88	75	0.286881	0.233	72	88	-0.31034	0.21	108	87
1810053B01Rik	chr2:163873122-163876267:+	-0.0976108	0.435	95	88	-0.163499	0.415	73	65	0.0143553	0.806	116	118	-0.163499	0.388	90	80
1810055E12Rik	chr19:60887513-60912130:+	0.137504	0.317	598	663	0.176323	0.355	351	400	-0.137504	0.79	429	388	-0.263034	0.31	440	365
1810055G02Rik	chr19:3708332-3717881:+	0.0285692	0.507	236	242	0	0.638	258	259	0.0703893	0.728	240	253	0.0840643	0.04	255	272
1810063B05Rik	chr8:128946427-128949334:+	0.333424	0.0586	297	375	0.0840643	0.518	247	262	0.238787	0.504	252	299	0.111031	0.526	304	331
1810065E05Rik	chr11:58234612-58239525:+	0.0426443	0.532	62	64	-0.15056	0.467	78	70	0.0426443	0.79	79	82	-0.0840643	0.388	99	93
1810074P20Rik	chr4:25175746-25208912:-	0.163499	0.135	909	1025	-0.0143553	0.616	731	721	0.250962	0.341	662	793	-0.0840643	0.388	744	701
2010001J22Rik	chr15:89207879-89209685:-	-0.0840643	0.532	201	188	-0.137504	0.224	191	173	-0.176323	0.504	259	228	-0.0840643	0.31	193	181
2010001M09Rik	chr18:35806925-35809021:-	0.0285692	0.532	81	83	-0.0285692	0.598	87	85	-0.201634	0.55	120	104	-0.378512	0.0781	154	118
2010002M12Rik	chr19:34691540-34715233:-	-0.0840643	0.568	35	33	0.613532	0.224	32	49	-0.516015	0.219	66	46	-0.0840643	0.47	34	32
2010002N04Rik	chr18:60633844-60661637:-	0.495695	0.0328	147	208	0.978196	0.114	102	201	-0.137504	0.79	231	210	0.422233	0.487	182	245
2010003H20Rik	chr2:14096150-14143620:+	-0.0426443	0.565	34	33	-0.137504	0.518	87	79	0.111031	0.772	108	117	-0.0976108	0.42	110	102
2010003K11Rik	chr19:4496787-4498583:-	0.485427	0.277	79	111	-0.443607	0.467	116	85	0.475085	0.686	73	102	0.0565835	0.542	68	71
2010005H15Rik	chr16:36221553-36257530:+	-0.238787	0.317	110	93	0.0840643	0.634	59	63	0.0840643	0.772	109	116	-0.163499	0.24	119	106
2010005J08Rik	chr11:5613419-5662379:-	0.286881	0.0328	399	488	-0.0143553	0.598	563	556	0.0976108	0.193	505	541	0.0840643	0.512	524	558
2010007H12Rik	chr5:138220145-138221335:+	0.124328	0.116	309	339	-0.0143553	0.563	310	305	0.124328	0.728	333	363	0.111031	0.188	323	351
2010011I20Rik	chr2:172171114-172181249:+	-0.31034	0.0779	362	290	-0.443607	0.0887	416	305	-0.137504	0.414	323	293	-0.0976108	0.27	347	323
2010012O05Rik	chr19:46764395-46777872:+	0.443607	0.0372	177	242	0.286881	0.125	159	194	0.344828	0.414	148	189	0.250962	0.24	181	216
2010015L04Rik	chr4:154783366-154822053:+	0.0143553	0.532	89	90	0.0703893	0.598	117	124	-0.15056	0.686	171	153	-0.0285692	0.446	137	134
2010106E10Rik	chrX:109608882-109671952:+	-0.0703893	0.568	21	20	-0.464668	0.355	25	18	-0.286881	0.757	38	31	-0.238787	0.27	38	32
2010106G01Rik	chr2:126719867-126758971:-	0.238787	0.0226	2360	2794	0.111031	0.355	2010	2184	0.238787	0.154	1794	2121	0.124328	0.507	1753	1912
2010107E04Rik	chr12:113199586-113205188:-	0.176323	0.135	5096	5809	0.137504	0.285	3713	4111	-0.0703893	0.79	5845	5533	-0.0426443	0.388	5216	5019
2010107G12Rik	chr6:34895294-34927999:-	-0.250962	0.317	196	164	-0.137504	0.467	151	137	-0.0976108	0.728	271	252	-0.250962	0.21	220	184
2010107G23Rik	chr10:61570403-61573761:-	0.495695	0.0435	107	151	0.163499	0.467	114	128	0.0976108	0.504	170	183	-0.0976108	0.128	198	184
2010109I03Rik	chr15:74708765-74712134:-	0.250962	0.396	36	43	-0.411426	0.174	76	57	0.111031	0.772	62	67	-0.454176	0.21	91	66
2010110P09Rik	chr7:129363009-129366053:+	0.137504	0.356	160	176	0.604071	0.0753	179	273	-0.250962	0.55	218	183	0.250962	0.446	167	199
2010111I01Rik	chr13:63066252-63427404:+	0.0840643	0.277	302	321	0.411426	0.285	230	308	0.0976108	0.686	304	326	0.124328	0.512	302	331
2010204N08Rik	chr3:72692481-72770788:-	-0.201634	0.317	76	66	0.124328	0.598	85	93	-0.356144	0.504	127	99	-0.250962	0.27	117	98
2010209O12Rik	chr5:24092561-24101685:+	0.176323	0.238	251	285	0.0143553	0.598	341	347	-0.0565835	0.806	339	325	0.137504	0.154	302	335
2010305A19Rik	chr4:108000756-108013323:+	-0.238787	0.0964	529	447	-0.422233	0.0657	506	377	-0.250962	0.309	580	486	-0.298658	0.0532	569	462
2010309E21Rik	chr6:86315676-86320052:+	0.0976108	0.198	597	640	0.0426443	0.518	488	505	-0.0703893	0.504	658	626	0	0.542	668	672
2010311D03Rik	chr2:50135400-50152197:-	-0.124328	0.356	1173	1071	-0.356144	0.174	999	777	0.124328	0.504	1048	1144	-0.124328	0.352	970	888
2010317E24Rik	chr2:25227840-25233733:+	-0.0565835	0.475	125	120	-0.176323	0.415	182	160	-0.0143553	0.839	200	197	-0.189034	0.31	191	167
2010321M09Rik	chr9:64808638-64834781:+	0.214125	0.135	1073	1247	0.214125	0.114	624	725	0.189034	0.376	793	909	0.0285692	0.542	748	766
2200001I15Rik	chr14:35165067-35168579:-	-0.0565835	0.532	97	93	-0.163499	0.467	215	191	0	0.839	241	240	-0.15056	0.24	283	254
2200002D01Rik	chr7:30031579-30033451:-	-0.0703893	0.396	175	166	0.0565835	0.518	275	286	-0.124328	0.686	308	281	-0.163499	0.21	306	273
2200002J24Rik	chr7:31483944-31485553:+	-0.464668	0.0586	87	63	0.0840643	0.626	75	80	0.0143553	0.772	105	107	-0.238787	0.21	104	88
2200002K05Rik	chr9:15043488-15063857:+	-0.0426443	0.507	79	76	0	0.638	130	131	0.0426443	0.806	186	192	-0.176323	0.352	182	161
2210009G21Rik	chr2:136716953-136895514:+	-0.137504	0.356	194	175	-0.0703893	0.563	143	136	-0.0285692	0.839	116	113	0.0426443	0.542	119	123
2210010B09Rik	chr9:20385771-20399637:+	0.124328	0.135	123	135	-0.0426443	0.563	107	103	-0.0565835	0.772	120	115	-0.124328	0.31	115	105
2210010C04Rik	chr6:40980266-40985508:-	0.263034	0.277	49	59	0.137504	0.518	49	54	0.226509	0.414	58	68	-0.0285692	0.42	74	72
2210010C17Rik	chr7:20522653-20536092:-	-0.333424	0.116	150	119	-0.189034	0.415	286	250	-0.0143553	0.839	248	245	-0.333424	0.21	369	291
2210010L05Rik	chr1:52714300-52784162:-	-0.0976108	0.317	259	240	0.263034	0.114	226	272	-0.0703893	0.757	255	241	0.298658	0.27	245	303
2210010N04Rik	chr5:144956217-144984447:-	-0.137504	0.356	170	154	-0.411426	0.0474	224	168	-0.124328	0.686	210	191	-0.0840643	0.352	210	198
2210012G02Rik	chr4:106806766-106850971:-	0.15056	0.161	518	578	0.0976108	0.598	316	339	0	0.823	357	358	-0.0703893	0.388	327	311
2210016L21Rik	chr5:115392210-115398549:+	-0.0703893	0.356	328	310	-0.15056	0.174	346	310	0.0840643	0.728	220	234	-0.0976108	0.42	304	284
2210018M11Rik	chr7:105739115-105805079:-	0.275007	0.0328	377	457	0.422233	0.0701	324	436	0.15056	0.686	390	434	0.137504	0.42	387	428
2210021J22Rik	chr15:85637401-85642089:-	0.111031	0.0964	319	345	0.0703893	0.626	389	409	-0.0565835	0.728	447	426	0	0.542	500	502
2210023G05Rik	chr8:107485639-107493433:+	0.545968	0.277	119	174	1.05658	0.146	111	231	0.0840643	0.757	91	97	0.422233	0.31	86	116
2210404O07Rik	chr10:80855808-80857824:+	-0.189034	0.507	86	75	0.275007	0.0982	123	150	0	0.823	199	200	0.0285692	0.53	135	138
2210407C18Rik	chr11:58421707-58426972:-	-0.0703893	0.532	37	35	0.0840643	0.598	66	70	0.0976108	0.757	78	84	-0.176323	0.42	100	88
2210408I21Rik	chr13:77274796-77752552:+	0.0840643	0.356	125	133	-0.0976108	0.518	113	105	0	0.823	107	108	-0.0143553	0.478	103	101
2210411K11Rik	chr7:4736386-4741162:-	-0.0426443	0.552	116	112	-0.333424	0.224	205	162	0	0.839	119	118	0.0426443	0.542	172	178
2210415F13Rik	chr11:58192533-58204043:+	-0.176323	0.396	67	59	-0.137504	0.518	96	87	-0.0840643	0.835	97	91	-0.250962	0.31	110	92
2300002D11Rik	chr4:133047014-133054465:-	-0.0426443	0.56	94	91	0.669027	0.125	32	51	-0.137504	0.835	74	67	0.321928	0.388	80	100
2300002M23Rik	chr17:35704429-35705890:+	-0.137504	0.238	71	64	-0.15056	0.563	129	116	-0.124328	0.644	152	139	-0.15056	0.27	271	242
2300005B03Rik	chr15:74573268-74577117:-	2.04264	0.00751	48	198	1.40599	0	63	167	1.19535	0.0184	72	165	1.29866	0.0321	96	237
2310001A20Rik	chr2:150408816-150434259:-	-0.163499	0.475	1039	920	-0.238787	0.355	812	688	-0.0703893	0.835	700	664	-0.163499	0.31	613	543
2310002J15Rik	chr2:25094346-25095417:-	0.111031	0.238	122	132	-0.15056	0.415	165	148	0.0143553	0.806	154	156	-0.111031	0.141	182	167
2310002L09Rik	chr4:73585274-73596750:-	0.0143553	0.532	2297	2335	-0.0143553	0.616	2259	2234	0.15056	0.644	3071	3426	-0.0565835	0.42	3877	3697
2310003C23Rik	chr2:180444971-180453222:+	0.275007	0.0779	633	767	-0.0976108	0.285	803	748	0.250962	0.309	626	749	0.176323	0.446	759	859
2310003F16Rik	chr2:121282836-121284175:+	0.400538	0.116	609	806	0.516015	0.125	421	606	0.163499	0.254	853	961	0.238787	0.141	597	709
2310003H01Rik	chr11:120230880-120239931:-	-0.356144	0.0586	233	182	-0.411426	0.0701	385	288	-0.250962	0.341	355	296	-0.344828	0.17	389	304
2310003L22Rik	chr2:139996514-140029368:+	-0.263034	0.317	444	367	-0.238787	0.415	358	303	0.189034	0.376	354	404	0.226509	0.27	379	447
2310004I24Rik	chr11:66851406-66866096:-	0.0976108	0.0672	395	424	0	0.638	416	417	-0.0565835	0.806	415	399	-0.124328	0.31	423	388
2310005E10Rik	chr6:34334246-34346949:+	-0.298658	0.198	1370	1110	-0.0285692	0.563	1117	1085	-0.214125	0.757	1126	967	-0.163499	0.352	1485	1319
2310005G13Rik	chr16:57038747-57071459:-	0.333424	0.238	23	29	0.0840643	0.638	49	52	-0.0840643	0.806	51	48	-0.263034	0.31	71	59
2310005N01Rik	chr4:124762390-124787313:+	0.0285692	0.435	382	390	0.201634	0.224	359	414	0.0976108	0.644	345	370	0.250962	0.31	357	428
2310005N03Rik	chr1:180249283-180252824:+	0.226509	0.238	1174	1377	0.378512	0.125	1020	1328	0.0285692	0.806	1150	1181	0	0.542	1591	1605
2310007A19Rik	chr3:94268906-94277513:-	0.201634	0.238	192	222	0.333424	0.467	161	204	0.189034	0.686	168	193	0.0565835	0.542	244	256
2310007B03Rik	chr1:95047932-95057525:-	-0.0426443	0.552	58	56	-0.0976108	0.518	117	109	-0.0143553	0.839	158	155	-0.333424	0.24	163	129
2310007D09Rik	chr2:158593828-158612372:+	-1.37295	0.0779	405	156	-1.32769	0.0982	166	66	-0.400538	0.601	179	135	-0.321928	0.31	137	109
2310007F21Rik	chr9:63450461-63489696:+	-0.137504	0.317	322	292	0.0426443	0.626	278	287	-0.0976108	0.504	299	279	-0.176323	0.112	330	292
2310007H09Rik	chr7:139802325-139898102:+	-0.250962	0.238	607	506	-0.485427	0.174	527	376	0.0565835	0.772	360	377	-0.0703893	0.31	438	415
2310008H04Rik	chr16:15889319-16146926:-	0.226509	0.0779	221	259	0.333424	0.114	220	278	-0.275007	0.504	364	299	0.0840643	0.512	236	252
2310008H09Rik	chr7:125989274-125999771:-	-0.0703893	0.317	504	478	-0.15056	0.224	368	329	0.0143553	0.806	383	387	-0.15056	0.31	367	330
2310008M10Rik	chr3:130398836-130412336:-	0.263034	0.0672	1330	1603	0.641546	0.0753	786	1231	0.0840643	0.772	994	1056	0.275007	0.478	876	1068
2310009B15Rik	chr1:140748555-140753431:-	0.31034	0.0672	571	711	0.214125	0.415	522	608	0.333424	0.275	375	476	0.176323	0.446	645	735
2310011J03Rik	chr10:79780999-79783293:-	-0.0143553	0.56	610	599	-0.0840643	0.467	838	784	-0.111031	0.728	843	774	-0.124328	0.388	771	707
2310014G06Rik	chr14:56516121-56519069:-	-0.505891	0.00736	1330	933	-0.505891	0.0474	2290	1612	-0.0703893	0.601	1318	1246	-0.124328	0.388	2286	2096
2310014L17Rik	chr7:13512764-13516421:+	0.321928	0.0502	51	64	0.263034	0.415	54	65	0.0565835	0.79	81	85	-0.0565835	0.42	67	64
2310016C08Rik	chr6:29222671-29225442:+	-0.0565835	0.568	130	125	0.0840643	0.415	142	151	-0.0285692	0.835	144	140	-0.0840643	0.352	169	159
2310016E02Rik	chr5:31208890-31210161:-	0.201634	0.0779	1596	1850	0.604071	0.0887	1502	2298	-0.176323	0.601	1522	1340	0.176323	0.523	2059	2328
2310016M24Rik	chr15:99556077-99558545:+	0.226509	0.161	1765	2066	0.298658	0.0887	1537	1905	0.0285692	0.806	1565	1597	0.15056	0.31	1764	1961
2310021H06Rik	chr2:153988343-153994179:+	-0.0565835	0.507	90	86	-0.0426443	0.598	315	303	0.189034	0.757	380	434	-0.226509	0.352	572	485
2310021P13Rik	chr14:21526773-21542840:+	0.15056	0.277	375	418	-0.137504	0.355	583	526	0.189034	0.254	339	388	0.411426	0.0489	399	531
2310022A10Rik	chr7:28338329-28367113:+	0.0285692	0.475	619	637	-0.0976108	0.467	809	750	0.0703893	0.686	510	537	0.201634	0.0781	665	765
2310022B05Rik	chr8:127159655-127187269:-	0.757023	0.0174	333	564	0.650765	0.114	432	679	0.0840643	0.757	460	490	0.695994	0	364	590
2310022M17Rik	chr11:31565149-31571862:-	-0.0703893	0.277	2185	2069	-0.124328	0.415	2675	2433	0	0.823	2059	2061	-0.15056	0.31	3074	2745
2310028H24Rik	chr4:41465961-41516560:-	-0.286881	0.0205	583	474	-0.62293	0.0753	941	611	-0.238787	0.254	566	476	-0.226509	0.154	682	580
2310030G06Rik	chr9:50547795-50554626:-	-0.275007	0.198	229	188	-0.201634	0.285	211	183	-0.111031	0.455	276	255	-0.124328	0.31	276	253
2310030N02Rik	chr4:10978194-11003351:-	-0.0703893	0.396	668	634	-0.286881	0.146	727	594	0.333424	0.233	511	645	0.0285692	0.542	664	679
2310031A18Rik	chr8:127264156-127275709:-	-0.0285692	0.565	520	508	-0.176323	0.146	929	822	-0.163499	0.601	922	819	-0.189034	0.24	915	797
2310033E01Rik	chr7:25326676-25331024:-	-0.356144	0.277	271	211	0	0.638	265	266	-0.400538	0.309	517	389	-0.124328	0.388	295	270
2310033K02Rik	chr2:167806285-167836093:-	-0.238787	0.198	176	148	-0.189034	0.224	192	167	-0.0285692	0.835	235	230	-0.15056	0.21	221	199
2310033P09Rik	chr11:59021862-59024236:+	0.0976108	0.135	151	162	0.111031	0.467	170	185	-0.124328	0.728	240	219	-0.111031	0.352	214	198
2310035C23Rik	chr1:107560489-107650652:+	0.163499	0.0964	305	344	0	0.616	339	338	0.176323	0.309	273	311	0.0426443	0.539	332	342
2310035K24Rik	chr2:131036175-131039250:+	0.0426443	0.435	470	488	0	0.638	434	435	0.0703893	0.414	446	472	0.226509	0.188	463	543
2310036O22Rik	chr8:87550731-87554185:+	0	0.572	701	701	-0.201634	0.174	715	621	-0.15056	0.757	676	609	0.0426443	0.512	588	606
2310037I24Rik	chr15:98349531-98364652:-	-0.15056	0.0779	891	796	-0.189034	0.285	960	842	-0.163499	0.341	795	704	-0.176323	0.21	966	851
2310038E17Rik	chr8:107471255-107482477:+	-0.411426	0.0672	111	83	-0.137504	0.518	95	86	0.0285692	0.728	108	111	-0.250962	0.24	117	98
2310039E09Rik	chr4:48676428-48686365:+	0.214125	0.0779	2516	2935	0.799087	0.0657	1819	3175	0.275007	0.309	2181	2647	0.475085	0.154	2325	3239
2310040A07Rik	chr4:41585177-41587335:-	0.526069	0.0246	540	779	0.275007	0.224	670	817	0.0565835	0.757	648	680	0.189034	0.494	643	738
2310040C09Rik	chr11:61497592-61523452:+	0.0426443	0.475	94	97	0.163499	0.285	148	166	0.0143553	0.823	154	156	-0.201634	0.352	151	131
2310044G17Rik	chr12:88287992-88304755:+	0.124328	0.116	585	639	-0.0976108	0.224	821	762	0.176323	0.414	623	705	-0.0840643	0.31	829	780
2310044H10Rik	chr7:51745496-51751778:-	0.111031	0.198	775	840	-0.0143553	0.563	1240	1218	-0.0565835	0.79	948	906	0.286881	0.0656	1008	1236
2310045A20Rik	chr5:53498321-53605166:-	-0.956057	0.00736	636	327	-0.432959	0.146	465	343	-0.632268	0.275	669	429	-0.0976108	0.42	515	480
2310046K01Rik	chr2:151822363-151834992:+	-0.111031	0.475	89	82	0.137504	0.518	110	121	-0.0143553	0.839	133	131	0.226509	0.24	123	144
2310046O06Rik	chr9:57385334-57390989:+	-0.0285692	0.565	286	279	-0.0285692	0.563	275	267	0.0703893	0.504	227	239	0.263034	0.112	249	299
2310047D13Rik	chr11:75993172-76028329:+	0.238787	0.0779	281	332	0.189034	0.285	324	372	-0.214125	0.341	447	383	0.0976108	0.518	381	409
2310047O13Rik	chr2:12268890-12341087:-	0.189034	0.198	267	305	0.378512	0.146	224	292	0.214125	0.275	211	246	0.400538	0.24	207	274
2310051M13Rik	chr13:60899610-60904205:-	0.201634	0.238	119	137	-0.286881	0.224	194	159	-0.0143553	0.839	169	167	-0.321928	0.12	229	182
2310057J16Rik	chr8:3587675-3609047:+	-0.0976108	0.507	166	154	-0.111031	0.224	164	151	0.0426443	0.757	207	215	-0.226509	0.24	210	178
2310057J18Rik	chr10:28692170-28706109:-	0.321928	0.135	32	40	0.0703893	0.634	36	38	0.214125	0.686	53	62	-0.226509	0.388	48	41
2310057M21Rik	chr7:138486231-138506212:-	0.0840643	0.198	591	630	-0.111031	0.518	561	516	0	0.823	533	534	-0.238787	0.42	735	619
2310061C15Rik	chr8:119412584-119445336:-	-0.163499	0.475	585	522	0.0143553	0.638	432	437	-0.238787	0.55	607	513	-0.0976108	0.388	660	612
2310061F22Rik	chr8:125000089-125005645:+	0.0565835	0.277	202	212	-0.0143553	0.598	263	260	-0.176323	0.504	323	284	-0.0143553	0.478	285	282
2310061I04Rik	chr17:36029621-36034065:-	-0.238787	0.0435	1493	1261	-0.389567	0.0615	1812	1376	-0.0703893	0.757	1646	1555	0.0840643	0.507	1839	1955
2310065K24Rik	chr8:97098840-97125579:-	0.111031	0.0672	598	647	0	0.616	493	491	0.214125	0.55	484	562	0.0565835	0.523	491	515
2310066E14Rik	chr8:108129128-108146118:+	0.111031	0.198	329	357	0.0565835	0.285	479	502	0	0.839	461	460	0.163499	0.0395	478	540
2310067B10Rik	chr11:115626746-115660347:+	-0.485427	0.0779	899	640	-0.536053	0.125	1422	976	-0.238787	0.233	854	718	-0.0426443	0.478	1151	1116
2310076L09Rik	chr17:56251023-56256971:-	-0.925999	0.00736	236	124	-0.831877	0.0374	345	193	-0.632268	0.233	382	245	-0.799087	0.154	523	300
2310079F23Rik	chr5:35899986-35917709:-	0.545968	0.0502	69	101	0.0426443	0.634	89	92	0.0840643	0.79	78	83	0.238787	0.446	79	94
2310079N02Rik	chr8:128258128-128272110:+	0.0565835	0.396	239	249	0.0976108	0.598	289	310	0.0840643	0.455	234	249	0.0840643	0.501	263	280
2400001E08Rik	chr7:109054442-109060398:+	0.0703893	0.396	1254	1321	0.333424	0.125	1661	2109	0.0426443	0.728	1205	1244	0.333424	0.0252	1719	2179
2400003C14Rik	chr8:112195227-112217164:-	0.189034	0.0284	1068	1224	0.226509	0.174	941	1109	0.214125	0.309	817	952	0.163499	0.27	937	1057
2410001C21Rik	chr2:172266077-172295399:+	0.0565835	0.317	628	659	0.124328	0.355	486	534	-0.0976108	0.772	589	550	0.0703893	0.42	472	499
2410002I01Rik	chr11:119951835-119960045:-	-0.124328	0.317	225	205	0	0.616	253	253	0.0426443	0.79	290	299	0	0.542	289	291
2410002O22Rik	chr13:104932232-104968546:-	0.0285692	0.475	1341	1375	0.0840643	0.616	795	845	0.0426443	0.79	956	993	-0.0840643	0.388	916	857
2410003J06Rik	chrX:76868573-76916774:-	0.0703893	0.552	35	37	-0.0565835	0.616	22	21	0.176323	0.686	37	42	0.0285692	0.542	34	35
2410004A20Rik	chr9:72950267-72952227:+	0.0143553	0.552	51	52	-0.0143553	0.616	56	55	0.163499	0.728	58	65	-0.0840643	0.446	78	73
2410004B18Rik	chr3:145600995-145607790:+	0	0.572	394	391	-0.31034	0.0753	360	290	0	0.823	376	376	-0.238787	0.27	418	353
2410004L22Rik	chr8:73775023-73796275:-	0.137504	0.135	186	205	0.356144	0.174	188	242	0.111031	0.414	258	281	0.0976108	0.47	210	226
2410005O16Rik	chr4:19502353-19534079:+	-0.432959	0.0964	670	493	-0.443607	0.0701	369	270	-0.214125	0.376	518	444	-0.516015	0.0532	532	371
2410008K03Rik	chr11:4118253-4122412:+	-0.163499	0.198	194	172	-0.0285692	0.563	194	189	-0.0976108	0.772	259	241	0.111031	0.501	213	231
2410014A08Rik	chr5:115595101-115608155:-	0.0976108	0.277	1834	1978	0.0426443	0.634	1359	1407	0.389567	0.219	882	1156	0.555816	0.0965	827	1218
2410015M20Rik	chr17:56746874-56749194:-	0.214125	0.161	817	948	0.0426443	0.637	706	734	0.0976108	0.757	928	1001	-0.0703893	0.42	911	862
2410015N17Rik	chr7:134400475-134404181:-	0.378512	0.0586	587	765	0.275007	0.174	624	757	0.124328	0.55	567	620	0.137504	0.388	739	818
2410017P07Rik	chr10:41438651-41529674:-	-0.0840643	0.435	316	298	-0.333424	0.224	285	226	0	0.823	298	299	-0.263034	0.17	300	250
2410018C17Rik	chr5:33943001-33972004:-	-0.0565835	0.317	425	408	-0.286881	0.114	617	504	0.298658	0.219	354	436	0.163499	0.0524	504	569
2410018C20Rik	chr8:86773804-86781225:-	-0.238787	0.277	318	268	-0.298658	0.0982	381	309	-0.189034	0.644	249	217	0	0.542	345	346
2410018M08Rik	chr5:130371592-130379492:+	0.286881	0.116	119	146	0.0426443	0.626	76	79	0.0285692	0.806	102	105	-0.0565835	0.478	88	84
2410022L05Rik	chr8:13884794-13890270:-	-0.0976108	0.277	444	412	-0.176323	0.224	470	414	-0.124328	0.309	675	619	0	0.478	458	457
2410025L10Rik	chr5:110790770-110816146:-	0.176323	0.0964	255	289	0	0.616	410	406	0.111031	0.55	320	346	0.214125	0.31	352	409
2410042D21Rik	chr2:112219367-112254394:+	0.495695	0.0174	156	220	0.555816	0.0887	117	173	0.286881	0.254	127	155	0.584963	0.12	107	161
2410066E13Rik	chr6:54631765-54650400:+	-0.0565835	0.475	337	324	-0.275007	0.224	301	248	0.0976108	0.504	281	302	0.0143553	0.542	252	255
2410091C18Rik	chr17:79336475-79346839:+	0.0976108	0.356	560	603	0.238787	0.146	367	434	0.111031	0.757	454	491	0.111031	0.501	438	477
2410127L17Rik	chr19:18745269-18779282:+	-0.0976108	0.198	3745	3479	-0.367371	0.146	3253	2519	0.0143553	0.79	3358	3401	-0.15056	0.352	3549	3193
2410129H14Rik	chr14:99433768-99445299:-	-0.124328	0.238	1059	966	-0.367371	0.0474	1027	792	-0.15056	0.376	1004	897	-0.298658	0.12	975	791
2410131K14Rik	chr5:118695235-118713123:+	-0.0565835	0.507	196	188	-0.15056	0.114	245	219	-0.0285692	0.772	235	230	-0.124328	0.21	260	238
2410137M14Rik	chr17:37114645-37118182:-	-0.632268	0.0122	90	58	-0.650765	0.0441	194	123	-0.298658	0.455	154	125	-0.201634	0.24	172	149
2410166I05Rik	chr4:134081477-134091210:-	-0.0143553	0.568	2319	2294	0.163499	0.146	2349	2632	0.111031	0.414	1919	2079	0	0.542	2729	2739
2410187C16Rik	chr15:57972990-57990209:+	0.895303	0.0122	173	323	1.30451	0.0615	144	356	0.400538	0.0717	168	222	0.807355	0.128	187	329
2500003M10Rik	chr3:90302879-90313365:-	-0.0426443	0.507	1040	1007	-0.15056	0.224	1057	945	0.0143553	0.79	796	805	0.0285692	0.542	915	935
2510002D24Rik	chr16:18836672-18840206:+	-0.0703893	0.475	1575	1493	-0.0976108	0.224	1696	1585	0.0285692	0.728	1774	1827	0.0840643	0.494	1725	1829
2510003E04Rik	chr10:62001373-62041205:-	0.0703893	0.435	826	870	-0.137504	0.285	892	804	0.0976108	0.233	599	641	0.0565835	0.512	717	752
2510006D16Rik	chr4:129277950-129285123:+	0.0426443	0.135	1089	1124	0.0703893	0.563	1217	1278	-0.111031	0.757	1140	1046	0.0143553	0.542	1166	1185
2510009E07Rik	chr16:21649117-21694687:-	-0.286881	0.116	375	306	-0.0976108	0.415	490	456	-0.356144	0.455	557	434	-0.0426443	0.446	460	446
2510012J08Rik	chr10:80783941-80788986:+	-0.0703893	0.475	355	335	-0.201634	0.355	370	321	-0.163499	0.233	401	356	-0.0426443	0.47	315	303
2510027J23Rik	chr3:120858762-120874612:-	0.0285692	0.475	315	322	-0.321928	0.355	334	266	0.0840643	0.772	470	501	-0.0426443	0.47	383	370
2510039O18Rik	chr4:147315003-147321423:+	0.0285692	0.532	323	332	-0.367371	0.0657	581	449	0.137504	0.601	303	336	0.124328	0.446	391	428
2510048L02Rik	chr9:21731914-21740316:+	0.0285692	0.475	141	145	-0.0703893	0.467	185	175	0.0285692	0.806	226	232	-0.0285692	0.42	173	168
2510049I19Rik	chr8:74743628-74747674:+	0.15056	0.0328	410	457	0.275007	0.224	374	454	0	0.806	413	417	0.15056	0.446	345	385
2510049J12Rik	chr6:115533564-115542567:-	-0.0840643	0.475	103	97	-0.0426443	0.598	96	93	-0.31034	0.601	164	132	-0.275007	0.17	117	96
2600010E01Rik	chr2:101555268-101637862:-	0	0.552	121	122	0.286881	0.224	127	156	-0.176323	0.728	213	187	-0.0143553	0.478	152	150
2610002D18Rik	chr4:134066913-134079837:+	0.0703893	0.475	92	97	-0.176323	0.355	66	58	-0.238787	0.504	261	221	0.0426443	0.542	279	288
2610002J02Rik	chr4:154624088-154630792:+	0.0976108	0.356	277	298	0.238787	0.174	286	338	-0.250962	0.414	405	338	0.189034	0.31	283	324
2610002M06Rik	chrX:104982682-105011620:-	0	0.572	271	270	-0.214125	0.0441	244	209	0.0840643	0.455	180	192	-0.163499	0.388	223	198
2610008E11Rik	chr10:78527118-78560302:-	0.0143553	0.507	584	594	0.0285692	0.616	442	455	-0.0143553	0.839	565	557	-0.214125	0.188	535	461
2610016C23Rik	chr10:20067630-20081125:+	1.31034	0.0586	29	72	1.41143	0.0529	18	48	0.555816	0.204	42	62	0.286881	0.388	35	43
2610018G03Rik	chrX:48194612-48245027:+	0.31034	0.238	239	298	-0.176323	0.355	163	144	0.411426	0.154	163	217	0.124328	0.17	142	156
2610019F03Rik	chr8:13952008-13974690:-	-0.0565835	0.507	298	286	-0.454176	0.0701	371	269	0.0565835	0.79	354	369	-0.356144	0.154	364	283
2610020H08Rik	chr7:126937643-126992455:+	0.176323	0.277	66	75	0.201634	0.518	66	76	-0.0976108	0.772	90	84	0.111031	0.17	78	85
2610021K21Rik	chr12:100931256-101121652:-	0.0976108	0.435	39	42	-0.0143553	0.616	95	94	0.124328	0.757	98	107	-0.176323	0.352	161	142
2610024G14Rik	chr5:77723275-77739083:-	-0.31034	0.277	221	177	-0.495695	0.0982	275	194	0.0565835	0.757	201	210	-0.0285692	0.446	271	264
2610027L16Rik	chr14:56364549-56372900:+	0.124328	0.198	464	507	-0.0285692	0.285	456	446	0.176323	0.341	396	448	0.189034	0.0587	425	488
2610028A01Rik	chr14:64479200-64538641:+	0.124328	0.0964	603	661	-0.0143553	0.563	735	724	0.0565835	0.601	685	717	-0.0840643	0.24	769	720
2610028H24Rik	chr10:75911888-75923850:+	0.263034	0.0226	107	129	-0.0703893	0.467	200	189	-0.0426443	0.806	226	218	0.0976108	0.487	210	225
2610029G23Rik	chrX:102275113-102312094:+	0.555816	0.0502	565	832	0.687061	0.146	385	621	0.443607	0.275	343	468	0.321928	0.27	403	506
2610030H06Rik	chrX:69062096-69070040:+	0.238787	0.135	751	887	0.163499	0.467	548	619	0.189034	0.504	581	663	0.176323	0.494	633	718
2610034B18Rik	chr7:87070244-87080150:-	0.263034	0.0586	217	262	0.137504	0.355	212	234	0.0426443	0.757	219	226	0.31034	0.21	201	251
2610034M16Rik	chr17:59018230-59130798:-	0.0426443	0.435	66	68	0.286881	0.563	127	156	0.0703893	0.79	151	159	-0.214125	0.27	192	165
2610036D13Rik	chr2:157807538-157854169:-	-0.176323	0.238	450	396	-0.275007	0.0753	458	376	-0.0143553	0.839	393	389	-0.298658	0.0656	517	420
2610036L11Rik	chr10:29914387-29920327:-	0.344828	0.0586	51	65	-0.400538	0.285	81	61	0.163499	0.757	75	84	-0.454176	0.188	81	59
2610039C10Rik	chr16:90719556-90727616:-	0.454176	0.0672	110	151	0.321928	0.114	82	103	-0.0426443	0.831	102	99	0.238787	0.27	91	108
2610044O15Rik	chr17:95159283-95234139:-	0	0.552	239	239	-0.344828	0.0657	133	104	-0.321928	0.686	175	140	-0.422233	0.31	144	107
2610101N10Rik	chr9:95361395-95412415:-	0.389567	0.0372	855	1123	0.475085	0.0887	501	697	0.298658	0.414	664	823	0.137504	0.42	595	657
2610109H07Rik	chr4:147474764-147504807:-	0.111031	0.356	215	233	-0.201634	0.224	381	331	0.0285692	0.806	307	315	-0.163499	0.352	327	291
2610110G12Rik	chr17:36034546-36046990:-	0.333424	0.0586	105	133	0.333424	0.174	123	155	0.0703893	0.728	111	117	0.495695	0.12	103	146
2610204K14Rik	chr7:88907838-88914376:+	0.0285692	0.356	876	900	-0.0426443	0.563	992	956	0	0.839	1054	1044	-0.176323	0.27	1085	960
2610204M08Rik	chr12:113826994-113853768:+	-0.0285692	0.435	213	207	0.111031	0.467	235	255	-0.0285692	0.772	242	235	0.111031	0.188	237	257
2610207I05Rik	chr7:125274825-125387151:-	0.464668	0.0328	352	487	0.604071	0.0441	371	567	0.454176	0.254	364	500	0.604071	0.04	332	506
2610209A20Rik	chr7:107307786-107309875:+	-0.0976108	0.356	325	303	-0.594549	0.0186	446	295	0.0143553	0.806	307	313	-0.214125	0.0854	376	324
2610209M04Rik	chr6:86625162-86634485:-	0.0976108	0.198	789	851	0.0285692	0.638	824	845	0.137504	0.757	803	887	-0.111031	0.31	984	911
2610301B20Rik	chr4:10801754-10826570:+	0.275007	0.0284	302	367	0	0.638	222	222	0.286881	0.219	221	270	0.0565835	0.526	227	237
2610301F02Rik	chr2:76880499-77008693:-	1.59932	0.00487	301	913	2.11437	0.0657	126	546	1.48543	0.0763	222	623	1.4957	0.0755	164	464
2610305D13Rik	chr4:146986047-147016617:-	-0.250962	0.161	109	91	-0.321928	0.415	65	52	-0.0976108	0.831	74	69	-0.298658	0.352	63	51
2610318N02Rik	chr16:17113490-17125199:-	-0.0703893	0.507	145	138	-0.0143553	0.598	216	212	-0.31034	0.341	261	209	-0.333424	0.17	270	214
2610507B11Rik	chr11:78075257-78104125:+	-0.505891	0.00736	2570	1809	-0.378512	0.0206	2435	1869	-0.238787	0.193	2210	1868	-0.286881	0.0906	2356	1922
2610510H03Rik	chr2:117075474-117097276:+	-0.137504	0.435	488	440	-0.111031	0.355	334	308	-0.31034	0.504	469	377	-0.214125	0.24	376	324
2610524H06Rik	chr5:115271945-115273477:-	0.250962	0.0502	377	451	0.0840643	0.616	318	339	0	0.839	412	412	-0.176323	0.21	391	345
2610528E23Rik	chr16:57302112-57606956:-	0.286881	0.198	322	393	0.263034	0.146	265	319	0.0143553	0.806	317	323	0.356144	0.0854	273	351
2610528J11Rik	chr4:118199879-118202822:+	-0.275007	0.238	90	74	-0.344828	0.174	139	109	-0.15056	0.182	149	134	-0.226509	0.352	191	163
2700007P21Rik	chr2:106802685-106814554:-	0.124328	0.238	381	417	0.298658	0.224	304	375	0.0285692	0.757	328	337	0.0426443	0.542	332	345
2700029M09Rik	chr8:63369247-63386376:+	0.176323	0.0284	403	456	0.0285692	0.598	402	414	0.0143553	0.79	466	474	-0.0565835	0.42	436	419
2700038C09Rik	chr2:180922047-180923209:+	0.226509	0.0779	890	1047	0.250962	0.174	847	1010	0.15056	0.686	686	762	0.411426	0.21	844	1130
2700049P18Rik	chr1:133424565-133436449:+	0.333424	0.356	23	29	0.731183	0.174	18	30	-0.356144	0.644	27	21	-0.0426443	0.478	28	27
2700050L05Rik	chr7:140829388-140864653:+	0.298658	0.00487	304	376	0.250962	0.224	246	295	0.31034	0.376	224	278	0.321928	0.141	215	269
2700060E02Rik	chr14:20630623-20643045:-	0.111031	0.0779	2575	2783	-0.0285692	0.598	2381	2331	0.176323	0.504	1957	2226	0.0976108	0.388	2302	2480
2700062C07Rik	chr18:24629371-24636268:+	0.111031	0.116	696	756	0.111031	0.224	757	822	-0.15056	0.601	789	709	0	0.478	713	708
2700078E11Rik	chr19:60603768-60656884:-	-0.124328	0.0435	592	539	-0.31034	0.0701	567	455	-0.0426443	0.772	513	494	-0.0285692	0.47	525	513
2700078K21Rik	chr7:149194454-149246939:-	-0.0840643	0.317	951	889	-0.31034	0.174	876	705	0.0143553	0.806	648	660	0.0143553	0.542	817	827
2700081O15Rik	chr19:7495038-7500394:+	-0.0976108	0.317	631	587	-0.124328	0.285	832	762	-0.0426443	0.806	760	736	-0.201634	0.24	814	707
2700094K13Rik	chr2:84509377-84510865:-	0.31034	0.161	181	226	0.0565835	0.598	157	164	0.238787	0.504	146	173	0.0840643	0.518	182	194
2700097O09Rik	chr12:56146647-56181097:-	-0.0143553	0.572	244	241	-0.111031	0.518	194	179	-0.0976108	0.806	195	181	-0.189034	0.31	233	203
2810002N01Rik	chr12:112951481-112972402:+	-0.137504	0.317	489	442	-0.286881	0.0529	547	445	-0.124328	0.601	452	411	-0.356144	0.0656	596	463
2810003C17Rik	chr2:31805822-31828962:+	0.85599	0.0435	281	509	1.98185	0.114	162	641	0.443607	0.204	249	341	1.69599	0.12	156	506
2810004N23Rik	chr8:127363256-127386891:-	0.0840643	0.396	328	348	0.0976108	0.355	396	426	0.0703893	0.728	439	465	-0.0285692	0.446	497	484
2810006K23Rik	chr5:124778097-124791853:+	-0.0703893	0.507	164	155	-0.0426443	0.518	236	228	-0.0143553	0.835	212	208	-0.189034	0.17	259	226
2810007J24Rik	chr7:14996067-15031935:-	0.163499	0.356	16	18	0.31034	0.355	50	62	0.0285692	0.806	49	50	-0.263034	0.388	78	65
2810008M24Rik	chr13:108834667-108839340:+	0.333424	0.0328	883	1116	0.275007	0.224	529	641	0.176323	0.644	652	741	0.0143553	0.542	542	551
2810012G03Rik	chr18:34918559-34933414:+	0.0143553	0.507	221	225	-0.163499	0.415	338	301	0.137504	0.275	198	219	0.176323	0.0485	293	332
2810021B07Rik	chr13:17787246-17790939:+	0.584963	0.00487	397	599	0.411426	0.114	403	538	0.389567	0.193	448	588	0.389567	0.24	421	555
2810021J22Rik	chr11:58680741-58697840:+	0.0285692	0.435	130	133	0.0143553	0.637	156	159	0.0143553	0.806	188	190	-0.163499	0.27	201	178
2810022L02Rik	chr1:57831771-58005238:+	0.0565835	0.475	332	347	0.464668	0.146	149	207	-0.201634	0.455	262	226	0.298658	0.446	178	219
2810046L04Rik	chr3:53267738-53285677:+	0.0143553	0.507	542	549	-0.189034	0.174	518	452	0	0.823	593	595	0.0143553	0.542	457	465
2810055F11Rik	chr12:73174414-73186300:-	0.286881	0.116	232	285	0.201634	0.518	232	267	0.176323	0.644	192	217	0.111031	0.542	198	214
2810403A07Rik	chr3:88489739-88516844:+	0.0703893	0.475	813	854	0.0285692	0.638	1147	1181	0.124328	0.254	691	757	0.111031	0.388	1052	1137
2810405J04Rik	chr17:75936425-75951286:-	-0.176323	0.198	1512	1328	-0.0703893	0.518	963	910	-0.0565835	0.831	1217	1170	-0.163499	0.24	1078	962
2810405K02Rik	chr4:154270538-154273152:-	-0.214125	0.317	1801	1550	-0.250962	0.224	1471	1232	-0.0976108	0.823	1537	1426	-0.176323	0.352	1545	1359
2810407C02Rik	chr3:58380579-58397466:+	-0.356144	0.0328	3765	2927	-0.333424	0.0657	3344	2645	-0.0976108	0.728	2894	2693	-0.15056	0.21	3165	2833
2810408A11Rik	chr11:69710859-69714488:-	0.137504	0.475	39	43	-0.0703893	0.518	60	57	-0.0565835	0.806	73	70	-0.0143553	0.478	74	73
2810408M09Rik	chr2:165315611-165318814:-	-0.0840643	0.435	154	144	-0.422233	0.0982	268	200	-0.0565835	0.772	177	170	-0.0703893	0.478	223	212
2810408P10Rik	chr4:147197094-147222484:-	-0.163499	0.277	313	279	-0.378512	0.146	212	163	-0.189034	0.601	235	206	-0.275007	0.154	250	205
2810410C14Rik	chr4:106739623-106757410:+	-0.15056	0.356	127	114	0.0565835	0.467	137	143	0.0976108	0.644	142	152	-0.15056	0.24	192	172
2810417H13Rik	chr9:65738129-65751358:+	0.879706	0.238	160	295	1.07039	0.0701	66	139	0.516015	0.504	158	226	0	0.478	157	156
2810422O20Rik	chr1:165925045-165927374:+	0.214125	0.238	248	288	0.124328	0.598	154	168	0.176323	0.728	159	181	-0.15056	0.352	202	181
2810426N06Rik	chr7:48888900-48906902:+	0.124328	0.238	363	397	-0.0840643	0.518	238	224	-0.176323	0.644	371	327	-0.0565835	0.47	258	247
2810428I15Rik	chr8:73028194-73030638:-	-0.163499	0.277	809	716	-0.344828	0.125	1170	918	-0.0143553	0.839	859	844	-0.163499	0.188	1071	954
2810432D09Rik	chr4:41659066-41660535:-	0.137504	0.277	347	382	-0.0143553	0.616	373	369	0.124328	0.601	306	334	0.275007	0.21	313	381
2810432L12Rik	chr4:49597448-49610675:-	-0.613532	0.00736	423	275	-0.536053	0.0701	429	294	-0.286881	0.504	381	310	-0.0426443	0.478	430	417
2810433K01Rik	chr18:74354952-74367433:-	0.584963	0.0779	28	42	-0.344828	0.0982	70	55	0.0976108	0.728	82	88	-0.111031	0.42	90	83
2810452K22Rik	chr12:112110831-112127324:-	0.0426443	0.277	1236	1283	0.0285692	0.616	1046	1067	0.15056	0.686	1018	1131	-0.0703893	0.188	1200	1135
2810453I06Rik	chr5:144309592-144325394:+	-0.0285692	0.435	1052	1031	-0.238787	0.355	1264	1065	-0.250962	0.55	1265	1062	-0.163499	0.352	1436	1274
2810474O19Rik	chr6:149257952-149284178:+	1.23879	0.00487	382	902	1.65992	0.0701	193	611	1.25701	0.11	274	656	1.24489	0.0965	207	492
2810485I05Rik	chr9:13632170-13650966:+	0.201634	0.0964	193	222	0.321928	0.285	117	147	0.0143553	0.823	137	139	0.31034	0.0965	158	196
2900006K08Rik	chr12:85750063-85774730:+	0.321928	0.0372	40	50	0	0.598	44	44	0.226509	0.504	39	46	-0.15056	0.352	58	52
2900010J23Rik	chr2:32134336-32143533:-	0.163499	0.0964	1217	1369	0.0703893	0.626	1316	1389	0.189034	0.414	1122	1288	0.0703893	0.526	1463	1549
2900010M23Rik	chr17:27259609-27270836:-	0	0.572	749	745	0.286881	0.174	1015	1243	0.250962	0.219	613	733	0.189034	0.188	1079	1238
2900011O08Rik	chr16:13986729-14101587:+	0.111031	0.277	74	80	0.0976108	0.518	107	115	-0.0285692	0.839	127	124	-0.0285692	0.446	122	119
2900024C23Rik	chr5:108337356-108416052:-	0.176323	0.0586	811	920	-0.263034	0.146	731	605	0.356144	0.204	388	499	-0.0565835	0.388	641	616
2900024O10Rik	chr13:81850415-81892274:+	-0.0143553	0.571	136	134	-0.226509	0.0982	166	141	0.0976108	0.728	121	130	-0.0285692	0.478	134	131
2900026A02Rik	chr5:113517969-113592311:-	-0.0143553	0.571	245	242	-0.263034	0.174	386	321	0.0143553	0.686	284	289	0.163499	0.21	364	409
2900064A13Rik	chr2:112295181-112307593:+	0.214125	0.0246	2153	2518	0.356144	0.146	1792	2308	0.201634	0.341	1945	2248	0.333424	0.27	1983	2502
2900073G15Rik	chr17:71343132-71351873:-	0.475085	0.00487	2033	2826	0.704872	0.0887	1829	2996	0.526069	0.0783	1915	2769	0.594549	0.0578	2293	3475
2900083I11Rik	chr5:136282759-136350642:+	-0.0703893	0.532	167	159	-0.15056	0.415	160	144	-0.124328	0.79	287	263	-0.0703893	0.478	172	163
2900092C05Rik	chr7:13097884-13141647:+	-0.0976108	0.552	43	40	-0.356144	0.355	45	35	-0.226509	0.79	61	52	-0.286881	0.352	60	49
2900092E17Rik	chr7:134158564-134160866:-	0.286881	0.0964	495	608	-0.137504	0.415	708	639	0.226509	0.455	408	479	0.263034	0.17	543	654
3000004C01Rik	chr11:102766842-102786406:-	0.0565835	0.507	182	190	-0.15056	0.355	262	235	-0.0285692	0.839	257	251	-0.137504	0.31	328	298
3010026O09Rik	chr11:49988352-50013611:+	0.298658	0.135	247	305	0	0.616	278	276	0.238787	0.154	239	283	0.124328	0.128	262	288
3110001D03Rik	chr4:74923257-74924190:-	0.238787	0.0246	1091	1288	0.286881	0.125	625	767	0.176323	0.341	691	783	0.275007	0.0906	648	786
3110001I20Rik	chr2:125562721-125608606:-	0.176323	0.0372	411	467	0.298658	0.224	323	398	0.15056	0.309	393	439	0.367371	0.0755	301	389
3110001I22Rik	chr16:13671958-13703705:+	-0.189034	0.0964	998	874	-0.0565835	0.467	899	860	-0.0285692	0.806	1165	1134	-0.176323	0.0578	1108	974
3110001K24Rik	chr14:35050220-35123689:-	-0.0703893	0.507	455	432	-0.659925	0.0615	390	246	0.0703893	0.757	337	355	-0.432959	0.0965	424	312
3110002H16Rik	chr18:12327238-12348478:+	-0.0285692	0.565	671	656	0.0426443	0.598	511	531	0	0.823	475	477	-0.0143553	0.478	493	484
3110003A17Rik	chr10:17731066-17743058:-	0.516015	0.0284	602	863	1.40599	0.0701	196	520	0.0285692	0.806	442	454	0.83996	0.352	205	368
3110007F17Rik	chrX:120217167-120256902:+	-0.0976108	0.317	506	469	-0.124328	0.285	558	508	-0.226509	0.504	713	605	0.0703893	0.501	527	555
3110009E18Rik	chr1:122017763-122084766:+	-0.0285692	0.532	121	118	0.0143553	0.638	185	187	0.0565835	0.686	136	142	-0.124328	0.31	212	194
3110035E14Rik	chr1:9591347-9617223:+	-0.367371	0.356	74	57	-0.367371	0.0701	87	67	0	0.806	113	114	-0.0565835	0.446	94	90
3110040N11Rik	chr7:88927072-88934339:-	0.594549	0.0186	399	604	0.650765	0.0982	389	611	0.31034	0.131	460	571	0.321928	0.0578	464	583
3110043O21Rik	chr4:35138530-35173372:-	0.226509	0.0779	547	645	0	0.638	441	444	0.111031	0.757	378	411	-0.163499	0.352	436	386
3110049J23Rik	chr10:62487259-62521560:+	0.411426	0.0205	66	88	0.214125	0.114	79	92	0.15056	0.644	92	103	0.163499	0.21	93	105
3110056O03Rik	chr10:80318019-80331453:+	-0.250962	0.277	417	349	-0.356144	0.0701	589	459	-0.0426443	0.806	443	427	0.15056	0.188	495	550
3110057O12Rik	chr3:40698198-40742058:+	-0.575312	0.0586	502	336	-0.0703893	0.563	216	205	-0.389567	0.601	502	383	-0.333424	0.352	383	303
3110062M04Rik	chr6:34821770-34828060:-	0.0285692	0.435	140	144	-0.250962	0.125	238	200	0.0565835	0.772	169	177	-0.0840643	0.388	229	216
3110079O15Rik	chr1:89366837-89372054:+	0.263034	0.356	179	215	-0.0565835	0.518	225	216	-0.0143553	0.839	241	237	-0.238787	0.31	311	263
3110082I17Rik	chr5:139835692-139936488:-	-0.0976108	0.198	392	364	-0.226509	0.0982	500	424	0.0426443	0.772	521	539	-0.111031	0.154	534	493
3200002M19Rik	chr7:109029838-109050359:+	0.321928	0.198	267	334	0.31034	0.518	252	313	0.137504	0.757	211	234	0.0426443	0.542	281	292
3230401D17Rik	chr2:163231557-163250433:-	0.263034	0.0205	1010	1215	0.163499	0.285	936	1049	0.344828	0.219	712	906	0.124328	0.27	859	941
3300001G02Rik	chr11:32105414-32108984:+	0.176323	0.238	301	341	0.124328	0.518	240	262	0.389567	0.254	276	362	0.238787	0.188	307	363
3300001P08Rik	chr11:94152452-94183225:-	0.226509	0.135	1053	1237	0.176323	0.415	695	790	0	0.806	887	895	-0.0703893	0.388	709	674
3300002I08Rik	chr2:150136672-150188501:-	0.201634	0.396	201	232	0.226509	0.415	202	238	-0.485427	0.341	352	251	-0.111031	0.388	232	213
3632451O06Rik	chr14:50301342-50403048:-	1.64616	0.00414	165	518	2.36457	0.041	76	392	1.59455	0.0723	137	415	1.65535	0.0134	153	483
3830402I07Rik	chr13:67768377-67784481:-	0.765535	0.161	78	133	0.0976108	0.598	79	85	0.0285692	0.728	71	73	0.0565835	0.542	61	64
3830403N18Rik	chrX:53389748-53406673:+	1.04264	0.0205	32	66	0.695994	0.0982	32	52	0.201634	0.686	57	66	0.176323	0.542	51	58
3830406C13Rik	chr14:13116722-13135745:+	0.124328	0.277	517	565	0.344828	0.224	298	381	0.0703893	0.772	357	376	0.176323	0.518	313	356
3830417A13Rik	chrX:61426736-61431953:+	NA	NA	NA	NA	0.137504	0.634	29	32	-0.411426	0.757	44	33	-0.176323	0.42	42	37
3930401K13Rik	chr16:5013994-5050003:-	0.0840643	0.396	569	605	-0.111031	0.467	486	450	0.0426443	0.757	422	438	0.0285692	0.542	404	416
4121402D02Rik	chr11:98656829-98667741:+	-0.15056	0.198	780	698	-0.137504	0.415	849	771	-0.0703893	0.55	743	701	0.0285692	0.542	816	833
4430402I18Rik	chr19:28975757-29042220:-	0.367371	0.0964	54	70	0.275007	0.415	70	85	0.464668	0.219	60	83	0.847997	0.0344	67	121
4432412L15Rik	chr8:86545372-86554194:+	-0.31034	0.0186	362	291	-0.263034	0.0982	490	408	0	0.823	436	439	-0.238787	0.27	501	424
4432416J03Rik	chr9:48126088-48148880:-	0.367371	0.475	61	79	0.0426443	0.638	27	28	0.263034	0.728	29	35	-0.15056	0.388	40	36
4631416L12Rik	chr3:62142698-62266143:+	-0.0840643	0.356	86	81	-0.163499	0.174	89	79	0	0.839	116	116	-0.124328	0.31	111	101
4631426J05Rik	chr7:139427937-139508838:-	0.0143553	0.532	206	209	0.0143553	0.638	202	205	0	0.823	223	223	0.0285692	0.542	202	208
4632411B12Rik	chr1:36392574-36426026:-	0.356144	0.0372	331	425	0.111031	0.598	404	439	0.214125	0.275	379	442	0.263034	0.31	413	496
4632415K11Rik	chr8:122284486-122302316:-	0.333424	0.0586	255	322	-0.0703893	0.415	302	285	-0.0143553	0.839	361	357	0.0285692	0.542	302	309
4632417K18Rik	chr19:12648014-12664186:+	0.815575	0.0174	117	206	1.02148	0.0529	82	167	0.0840643	0.772	130	138	0.275007	0.478	111	135
4632417N05Rik	chr8:120185298-120197536:-	0.748461	0.161	66	111	0.0285692	0.638	70	72	0.214125	0.504	112	130	0.731183	0.0965	50	83
4632428N05Rik	chr10:59809651-59893042:+	0.137504	0.0779	349	384	0.739848	0.0441	454	759	0.0285692	0.772	345	355	0.575312	0.128	348	520
4632434I11Rik	chr7:100006036-100022742:-	2.0072	0.00414	73	294	0.333424	0.146	148	187	0.555816	0.204	169	249	0.189034	0.494	177	203
4732415M23Rik	chr8:125736757-125745945:+	0.189034	0.356	136	156	0.0840643	0.616	194	207	-0.0565835	0.835	270	259	-0.201634	0.31	252	219
4732418C07Rik	chr4:115410677-115449932:+	0	0.572	633	630	-0.333424	0.125	886	700	0.15056	0.275	484	541	0.0426443	0.47	655	681
4732429D16Rik	chr11:114843760-114851200:-	1.20163	0.0328	52	120	2.02857	0.0982	48	196	0.333424	0.601	41	52	1.1375	0.27	53	117
4732454E20Rik	chr10:33758589-33764119:-	-0.378512	0.356	137	105	-0.189034	0.415	195	170	-0.400538	0.728	234	176	-0.367371	0.17	222	171
4732456N10Rik	chr15:101382786-101393381:-	-0.411426	0.0672	119	89	-0.31034	0.355	176	141	-0.176323	0.728	208	184	-0.189034	0.27	194	169
4732471D19Rik	chr13:54626697-54652651:+	0.15056	0.277	142	159	-0.0703893	0.563	164	155	0	0.839	136	135	-0.0703893	0.42	159	151
4732473B16Rik	chr4:133036047-133043854:+	-0.238787	0.0246	276	233	-0.201634	0.224	510	442	-0.111031	0.79	434	400	-0.0703893	0.352	434	413
4732496O08Rik	chr4:143002328-143010990:+	0.333424	0.0435	202	255	0.250962	0.174	191	228	0.298658	0.341	229	283	0.226509	0.352	221	260
4733401H18Rik	chr9:108468195-108469673:-	-0.137504	0.435	502	456	0.333424	0.285	348	439	-0.238787	0.376	492	415	-0.0565835	0.42	576	552
4831426I19Rik	chr12:106168158-106248019:-	-0.0565835	0.475	201	193	0.0565835	0.285	253	264	-0.0840643	0.686	290	272	-0.0565835	0.42	266	255
4832428D23Rik	chr1:44260914-44275776:-	-0.887525	0.277	396	213	-0.895303	0.174	361	194	0.411426	0.55	487	652	-0.400538	0.27	657	495
4833409A17Rik	chr19:42800347-42827265:-	0.189034	0.317	68	78	0.378512	0.285	73	95	0.163499	0.686	63	71	0.0143553	0.542	65	66
4833413D08Rik	chr2:154083614-154096979:+	-0.263034	0.198	53	44	0.0426443	0.638	120	124	0.0565835	0.806	96	100	-0.344828	0.21	235	185
4833413O15Rik	chr4:3983812-4004661:-	0.0703893	0.475	40	42	-0.137504	0.467	63	57	-0.137504	0.204	65	59	-0.226509	0.27	82	70
4833418A01Rik	chr2:70893908-70937196:+	0.0565835	0.317	302	317	0.0976108	0.518	257	277	0.238787	0.341	252	299	0.163499	0.128	237	266
4833420G17Rik	chr13:120251580-120274924:+	-0.0143553	0.56	406	399	0.137504	0.355	279	307	-0.0143553	0.839	361	355	0	0.542	300	301
4833422F24Rik	chr2:165220949-165225894:-	-0.214125	0.317	192	165	-0.250962	0.125	299	250	-0.0703893	0.79	258	245	-0.263034	0.27	271	224
4833423E24Rik	chr2:85324248-85359092:-	0.0143553	0.507	55	56	-0.176323	0.467	67	59	-0.163499	0.728	55	49	-0.0426443	0.478	80	77
4833424O15Rik	chr3:117278517-117392398:+	0.0143553	0.532	113	115	-0.263034	0.224	186	154	0.0840643	0.728	160	171	-0.250962	0.24	211	177
4833426J09Rik	chr8:107115367-107120749:+	-0.226509	0.396	120	102	-0.536053	0.114	138	95	0.0703893	0.772	124	131	-0.298658	0.141	130	105
4833427G06Rik	chr9:50889417-50910183:-	0.757023	0.0372	26	44	-0.0426443	0.518	68	66	0.0143553	0.823	67	68	-0.275007	0.188	102	84
4833439L19Rik	chr13:54652585-54666701:-	-0.214125	0.0586	1880	1607	-0.286881	0.146	2089	1702	0.0976108	0.309	1405	1506	0.0285692	0.536	1891	1945
4833442J19Rik	chr6:149090118-149099692:+	-0.400538	0.0672	349	263	-0.111031	0.518	234	216	-0.226509	0.644	292	249	-0.432959	0.12	337	249
4921504E06Rik	chr2:19384463-19475537:-	-0.15056	0.507	19	17	0.189034	0.467	27	31	-0.226509	0.504	40	34	-0.124328	0.42	36	33
4921505C17Rik	chr15:6658382-6750387:+	0.378512	0.0122	399	520	0.321928	0.146	301	379	0.263034	0.644	358	430	0.333424	0.0485	293	370
4921506M07Rik	chr12:58665101-58723096:+	-0.31034	0.317	66	53	0	0.616	75	75	0.298658	0.686	103	127	-0.137504	0.27	112	101
4921507P07Rik	chr6:50523302-50546589:-	-0.0976108	0.435	58	54	-0.485427	0.125	87	62	0.0426443	0.79	79	82	-0.201634	0.24	96	83
4921509C19Rik	chr2:151296277-151301887:-	NA	NA	NA	NA	-0.0426443	0.616	68	66	NA	NA	NA	NA	-0.526069	0.31	121	84
4921509E07Rik	chr12:79792661-79835499:+	0.584963	0.0502	20	30	-0.226509	0.146	48	41	-0.176323	0.806	43	38	0	0.478	61	61
4921511H03Rik	chr5:7304163-7311491:+	0.344828	0.507	11	14	-0.124328	0.563	36	33	0.214125	0.757	60	70	-0.422233	0.188	66	49
4921513D23Rik	chr16:14110625-14163444:-	0	0.572	835	830	0.0565835	0.626	699	728	0.0703893	0.757	721	758	0.15056	0.388	624	696
4921515J06Rik	chr3:108743001-108763694:+	-0.137504	0.435	54	49	0	0.638	46	46	-0.124328	0.823	69	63	-0.286881	0.27	65	53
4921517D22Rik	chr13:59788762-59795462:-	-0.356144	0.277	201	157	0.176323	0.598	473	537	-0.495695	0.601	574	405	-0.321928	0.352	630	504
4921517L17Rik	chr2:156138327-156201374:+	0.432959	0.0186	101	137	0.344828	0.041	119	152	0.238787	0.376	114	135	0.0703893	0.542	131	138
4921520G13Rik	chr5:144651611-144655936:-	-0.0426443	0.507	204	197	-0.250962	0.146	326	273	-0.0703893	0.728	323	305	-0.0976108	0.352	375	348
4921521F21Rik	chr1:65059659-65079322:-	-0.31034	0.198	465	373	-0.137504	0.518	451	409	-0.250962	0.728	441	369	0.0426443	0.542	320	332
4921523A10Rik	chr17:53646784-53678776:-	0.275007	0.135	33	40	-0.275007	0.355	34	28	0.321928	0.772	40	50	-0.970854	0.17	61	31
4921524J17Rik	chr8:87932657-87956730:-	0.0143553	0.532	535	543	-0.411426	0.355	329	247	0.137504	0.728	324	359	-0.275007	0.188	437	359
4921528I01Rik	chr18:21969397-22329897:-	-0.275007	0.198	46	38	-0.378512	0.125	39	30	-0.263034	0.686	64	53	-0.367371	0.27	61	47
4921530L21Rik	chr14:96280484-96281994:+	-0.0285692	0.475	129	126	-0.124328	0.415	287	262	-0.0143553	0.839	275	271	-0.263034	0.17	528	437
4921536K21Rik	chr11:3786090-3795101:-	2.30451	0.00487	17	84	1.87184	0.125	27	99	1.40599	0.131	35	93	1.08406	0.112	39	83
4921537P18Rik	chr8:28558141-28605644:+	0.0565835	0.396	23	24	0.137504	0.518	50	55	-0.275007	0.686	56	46	-0.0565835	0.478	72	69
4922501C03Rik	chr9:87086797-87150367:-	0.275007	0.0174	120	146	0.389567	0.0887	89	117	0.321928	0.414	111	139	0.189034	0.31	107	122
4922502D21Rik	chr6:129272182-129281799:-	0.0143553	0.552	52	53	0.0840643	0.563	115	122	0	0.839	113	113	-0.201634	0.141	175	151
4922505G16Rik	chr2:157034285-157105041:-	0.0976108	0.238	76	82	-0.443607	0.285	102	75	0.201634	0.341	82	95	0.0976108	0.542	89	96
4930402E16Rik	chr8:113618644-113659044:+	-0.475085	0.00884	984	707	-0.739848	0.0657	1197	714	-0.263034	0.455	1114	926	-0.400538	0.0656	1197	904
4930402F06Rik	chr2:35231081-35252695:-	-0.275007	0.356	39	32	-0.124328	0.563	82	75	0.238787	0.504	94	111	-0.378512	0.27	133	102
4930402H24Rik	chr2:130533588-130665846:-	0.275007	0.198	179	218	0.422233	0.467	175	236	0.344828	0.204	142	181	0.948601	0.128	106	205
4930403C10Rik	chr7:52976589-52984862:+	-0.124328	0.435	105	96	0	0.638	230	232	0.0703893	0.79	257	272	-0.250962	0.27	272	228
4930404A10Rik	chr11:54184153-54240292:+	-0.163499	0.396	53	47	-0.111031	0.518	52	48	-0.0840643	0.79	80	75	-0.238787	0.188	77	65
4930404H21Rik	chr7:140778706-140793798:-	0.111031	0.198	110	119	-0.263034	0.0982	118	98	0	0.823	122	123	-0.214125	0.31	123	106
4930404N11Rik	chr10:80826791-80828535:-	-0.15056	0.356	150	134	-0.111031	0.467	204	188	-0.201634	0.601	291	252	-0.189034	0.31	227	199
4930408O21Rik	chr7:127802809-127813857:-	-0.214125	0.356	98	84	-0.0565835	0.518	113	108	-0.0703893	0.79	125	119	-0.137504	0.352	188	170
4930412F15Rik	chr4:43672493-43681731:-	0.124328	0.356	73	80	-0.0565835	0.598	73	70	0.263034	0.275	102	123	-0.0565835	0.42	132	126
4930412O13Rik	chr2:9802878-9805548:+	-0.0565835	0.56	99	95	-0.0143553	0.616	125	123	-0.321928	0.455	231	184	-0.15056	0.31	160	144
4930417G10Rik	chr12:4720610-4745189:-	0.31034	0.161	49	61	-0.176323	0.415	82	72	-0.0703893	0.728	114	108	-0.176323	0.31	102	90
4930417M19Rik	chr4:43280030-43386703:+	0.0285692	0.507	79	81	-0.0426443	0.563	117	113	0.0285692	0.806	176	180	-0.0703893	0.388	156	148
4930420K17Rik	chr5:9100736-9158080:+	-0.545968	0.116	241	164	-0.505891	0.174	382	269	-0.0703893	0.806	220	208	-0.176323	0.352	325	287
4930427A07Rik	chr12:114394631-114402755:+	-0.189034	0.0964	300	262	-0.124328	0.355	282	258	-0.0976108	0.601	331	308	-0.124328	0.31	333	304
4930428D18Rik	chrX:73638688-73643318:+	0	0.552	26	26	0.0840643	0.616	30	32	0.111031	0.772	48	52	-0.124328	0.388	45	41
4930430A15Rik	chr2:111033410-111069755:-	-0.0703893	0.435	219	208	-0.124328	0.415	255	233	-0.176323	0.728	211	186	-0.111031	0.42	290	268
4930430D24Rik	chrX:35391375-35396291:-	0.124328	0.238	100	109	0.189034	0.0887	90	103	0.0565835	0.757	124	129	0.0840643	0.446	103	110
4930430F08Rik	chr10:100034909-100051849:-	0.286881	0.116	416	508	-0.0143553	0.598	292	288	0.214125	0.455	320	373	-0.0840643	0.42	347	327
4930431L04Rik	chr8:60906290-61390424:-	-0.250962	0.356	50	42	-0.400538	0.415	61	46	-0.176323	0.686	91	80	-1.02857	0.0426	96	47
4930432K09Rik	chr5:88254721-88275411:+	-0.0976108	0.552	44	41	-0.0976108	0.563	82	76	0.0703893	0.79	110	116	-0.214125	0.352	113	97
4930432K21Rik	chr8:86672057-86696489:+	0.0565835	0.435	96	100	-0.0143553	0.616	166	164	0.176323	0.504	175	199	-0.286881	0.27	199	163
4930432O21Rik	chr17:22099724-22131330:+	-0.238787	0.135	896	756	-0.555816	0.0753	711	481	-0.0976108	0.55	688	638	-0.356144	0.0755	696	543
4930433I11Rik	chr7:48242924-48250551:+	0.226509	0.317	29	34	0.0565835	0.637	64	67	0.137504	0.79	85	94	0.137504	0.47	55	61
4930434E21Rik	chr5:150331253-150414469:+	-0.189034	0.317	179	156	0.0976108	0.563	165	178	-0.124328	0.772	245	223	-0.137504	0.352	221	200
4930443G12Rik	chr3:108883386-108919605:+	-0.275007	0.198	39	32	-0.0426443	0.598	34	33	-0.0426443	0.831	55	53	-0.124328	0.42	47	43
4930444A02Rik	chr8:27091075-27104593:-	-0.163499	0.435	201	179	-0.0840643	0.415	183	172	-0.0143553	0.831	205	201	0.0565835	0.542	200	208
4930451C15Rik	chr16:17544557-17561317:-	0.731183	0.0586	168	280	0.0143553	0.638	153	156	0.411426	0.376	184	245	0.321928	0.17	157	197
4930451I11Rik	chr7:133973987-133975010:-	-0.0426443	0.507	119	115	-0.0565835	0.563	197	189	-0.0143553	0.839	290	285	-0.263034	0.27	239	199
4930452B06Rik	chr14:9263705-9498754:-	-0.0840643	0.317	156	147	-0.163499	0.224	233	208	-0.0565835	0.79	215	206	-0.189034	0.352	223	194
4930453N24Rik	chr16:64765929-64770765:-	0.0143553	0.475	1209	1231	-0.584963	0.0887	1756	1163	0.0703893	0.772	926	980	-0.250962	0.31	1592	1335
4930455C21Rik	chr16:38498432-38522709:-	-0.163499	0.396	878	782	-0.0143553	0.598	721	712	-0.111031	0.757	886	817	-0.163499	0.154	990	877
4930455F23Rik	chr1:166205734-166217971:+	0	0.552	194	194	0.0143553	0.638	181	184	0.15056	0.455	184	205	0	0.542	215	216
4930458L03Rik	chr13:65018772-65024490:+	1	0.0672	18	36	-0.0565835	0.598	47	45	0.495695	0.644	72	102	-0.378512	0.352	99	76
4930471M23Rik	chr5:30950335-30962102:+	0	0.552	399	401	0.0565835	0.467	443	464	0	0.79	328	331	0.0426443	0.542	427	444
4930473A06Rik	chr4:83171448-83510574:+	0.0976108	0.277	54	58	0.15056	0.415	51	57	0.137504	0.55	66	73	0.0143553	0.542	60	61
4930474N05Rik	chr14:36908150-36910041:+	0.124328	0.435	83	91	0.0426443	0.637	57	59	-0.226509	0.728	114	97	-0.695994	0.24	112	69
4930481F22Rik	chr8:116159485-116179433:+	0.176323	0.0502	136	154	0.0143553	0.634	192	195	-0.0143553	0.835	191	189	0.0976108	0.501	200	214
4930486G11Rik	chr9:81757350-81921098:+	0.356144	0.238	49	63	0.678072	0.0982	60	96	0.356144	0.341	45	58	0.238787	0.352	83	98
4930486L24Rik	chr13:60943972-60965777:-	-0.15056	0.135	50	45	-0.137504	0.355	51	46	-0.0143553	0.839	69	68	-0.0976108	0.478	59	55
4930500O05Rik	chr4:43681842-43705539:+	-0.137504	0.317	292	264	-0.0703893	0.563	466	440	-0.201634	0.376	510	440	-0.0976108	0.388	487	452
4930502E18Rik	chrX:51028007-51041399:+	0.0703893	0.475	36	38	0.0840643	0.637	66	70	0.0143553	0.823	85	86	-0.214125	0.388	94	81
4930503B20Rik	chr3:146309222-146314281:-	0.678072	0.0672	43	69	-0.176323	0.467	41	36	0.765535	0.376	41	70	-0.238787	0.352	57	48
4930503L19Rik	chr18:70612793-70632134:-	0.0840643	0.198	181	193	0.214125	0.285	117	136	0	0.839	136	136	0.0143553	0.542	125	127
4930504E06Rik	chr3:95085767-95100083:+	0.201634	0.0502	603	699	0.0976108	0.467	858	922	0.250962	0.254	563	673	0.263034	0.12	736	884
4930504O13Rik	chr11:58259650-58266425:-	-0.124328	0.356	123	112	-0.137504	0.415	138	125	-0.0285692	0.839	164	160	-0.137504	0.352	196	178
4930505A04Rik	chr11:30326005-30371829:-	-0.0143553	0.568	81	80	-0.0285692	0.598	163	159	0.0285692	0.79	217	223	-0.124328	0.388	265	243
4930506M07Rik	chr19:59047847-59150559:-	0.604071	0.116	50	76	1.17632	0.0615	46	104	-0.0426443	0.806	59	57	0.584963	0.112	50	75
4930511I11Rik	chr17:28667805-28676052:+	-0.137504	0.317	133	120	-0.15056	0.285	200	180	-0.0426443	0.806	184	177	0.0565835	0.512	173	181
4930511J11Rik	chr16:8409368-8425229:-	0.0426443	0.198	81	84	-0.226509	0.415	106	90	-0.0840643	0.79	129	121	-0.238787	0.24	158	133
4930511M11Rik	chr5:3657003-3680325:+	0.0703893	0.475	57	60	0.0143553	0.638	74	75	-0.0703893	0.835	105	100	-0.0285692	0.478	96	94
4930519F16Rik	chrX:100378309-100451945:-	0.201634	0.116	158	182	-0.275007	0.174	125	103	0	0.839	120	120	0.0143553	0.542	127	129
4930519G04Rik	chr5:115303722-115333888:+	-0.111031	0.475	64	59	-0.0703893	0.563	78	74	0.0703893	0.79	117	123	-0.333424	0.31	115	91
4930519N13Rik	chr2:150760448-150835068:-	0.124328	0.277	84	92	0.0143553	0.638	117	119	-0.0976108	0.79	182	170	-0.0565835	0.446	145	139
4930522H14Rik	chr4:109177979-109203902:-	0	0.572	46	46	-0.163499	0.518	56	50	0.298658	0.254	46	57	-0.0840643	0.446	64	60
4930524B15Rik	chr11:31865632-31879651:+	0.0703893	0.435	36	38	-0.15056	0.467	66	59	0.31034	0.55	61	76	-0.367371	0.31	83	64
4930524E20Rik	chrX:112021190-112022119:+	-0.925999	0.161	42	22	-0.344828	0.224	47	37	0.124328	0.772	55	60	-0.0840643	0.478	49	46
4930525F21Rik	chr2:125828886-125977720:-	-0.0976108	0.396	41	38	0.0143553	0.638	101	103	0.214125	0.644	112	131	-0.286881	0.352	154	126
4930526D03Rik	chr2:181431499-181433147:-	-0.389567	0.356	138	105	-0.286881	0.355	174	142	-0.124328	0.823	314	286	-0.400538	0.21	215	162
4930529M08Rik	chr2:145760519-145868808:+	-0.137504	0.277	379	342	-0.226509	0.174	317	270	0	0.823	299	301	-0.201634	0.24	313	270
4930534B04Rik	chr12:92236931-92622818:-	0.163499	0.396	93	105	0.201634	0.224	83	96	0	0.79	124	125	-0.0426443	0.388	105	101
4930538K18Rik	chr4:118877659-118890822:-	-0.367371	0.135	57	44	-0.201634	0.285	83	72	-0.0143553	0.839	83	82	-0.400538	0.0854	101	76
4930539E08Rik	chr17:29033339-29052269:-	-0.298658	0.277	168	136	0.0426443	0.634	167	173	-0.298658	0.341	288	234	-0.226509	0.352	195	166
4930542N07Rik	chrX:150916544-150919225:+	-0.632268	0.0964	28	18	-0.432959	0.285	23	17	-0.214125	0.79	28	24	-0.356144	0.31	32	25
4930547C10Rik	chr4:52609145-52625035:+	NA	NA	NA	NA	NA	NA	NA	NA	NA	NA	NA	NA	-0.0703893	0.478	63	60
4930547N16Rik	chr10:87554142-87609686:-	0.226509	0.356	69	81	0.176323	0.467	83	94	0.0703893	0.79	117	123	-0.137504	0.388	121	110
4930548H24Rik	chr5:31788231-31790635:+	0.176323	0.396	61	69	-0.163499	0.174	70	62	-0.176323	0.757	86	76	-0.443607	0.141	100	73
4930549C01Rik	chr4:136166351-136169128:+	-0.344828	0.317	55	43	-0.0426443	0.563	61	59	0.137504	0.686	56	62	-0.0703893	0.42	72	68
4930550C14Rik	chr9:53213390-53240908:+	-0.0840643	0.56	51	48	0.0285692	0.638	68	70	-0.15056	0.772	109	98	-0.176323	0.352	84	74
4930550L24Rik	chrX:56164637-56173487:+	0.650765	0.277	28	44	-0.815575	0.0982	46	26	0.263034	0.757	62	75	0.545968	0.487	32	47
4930555I21Rik	chr4:135051891-135093718:+	0.275007	0.0672	46	56	-0.111031	0.415	75	69	0.0285692	0.79	98	100	-0.201634	0.31	107	93
4930562D19Rik	chr11:4041126-4060296:-	-0.111031	0.277	281	260	-0.124328	0.224	398	363	-0.15056	0.644	394	354	-0.0976108	0.352	402	375
4930563M21Rik	chr9:55810395-55828739:-	0.214125	0.317	36	42	-0.15056	0.518	59	53	-0.250962	0.79	67	56	-0.31034	0.21	96	77
4930563P21Rik	chr2:113125888-113137347:+	0.238787	0.277	22	26	0.163499	0.518	31	35	0.0285692	0.823	37	38	-0.124328	0.388	46	42
4930570C03Rik	chr15:97614795-97623119:+	0.201634	0.0226	1073	1242	0.298658	0.0441	1380	1704	0.263034	0.504	847	1021	0.411426	0.141	1343	1787
4930572J05Rik	chr15:74551663-74554803:+	-0.298658	0.198	302	244	-0.344828	0.0887	474	371	-0.201634	0.504	378	326	-0.344828	0.27	472	371
4930573I19Rik	chr12:112127521-112210604:+	0.0840643	0.238	131	139	0.0426443	0.598	188	195	0.0285692	0.79	213	218	-0.0143553	0.47	207	204
4930578C19Rik	chrX:17995449-18038400:-	-0.475085	0.0174	263	188	-0.367371	0.114	233	180	-0.226509	0.601	251	213	-0.189034	0.21	227	199
4930578I06Rik	chr14:64589917-64606617:-	-0.344828	0.135	620	487	-0.378512	0.125	616	472	-0.0976108	0.686	670	621	-0.15056	0.352	565	505
4930578N16Rik	chr2:69596113-69627543:-	0.344828	0.0502	36	46	0.111031	0.616	35	38	0.0840643	0.79	47	50	0	0.542	39	39
4930579C15Rik	chr4:94573959-94595501:-	0.722466	0.0205	67	111	0.250962	0.125	100	119	0.263034	0.601	101	122	0.0565835	0.542	120	125
4930579E17Rik	chr12:37108169-37416035:+	-0.0143553	0.475	183	180	-0.214125	0.355	153	131	-0.0565835	0.823	174	167	-0.0285692	0.478	171	167
4930579J09Rik	chr19:10548728-10557387:-	0.111031	0.0586	80	87	0	0.638	113	114	-0.0840643	0.757	149	140	-0.15056	0.31	132	118
4930583H14Rik	chr3:51192337-51200431:-	0.214125	0.317	30	35	-0.226509	0.467	61	52	-0.0976108	0.831	75	70	-0.495695	0.31	78	55
4930588N13Rik	chr5:150242280-150273195:+	0.111031	0.317	23	25	0.0426443	0.626	65	67	0.298658	0.504	39	48	-0.536053	0.0906	96	66
4930590J08Rik	chr6:91854226-91900719:+	-0.0703893	0.396	78	74	0	0.638	91	91	0.0426443	0.686	102	106	-0.0426443	0.478	100	97
4930595M18Rik	chrX:78664913-78703461:-	1.18269	0.116	11	25	NA	NA	NA	NA	-0.678072	0.601	61	38	NA	NA	NA	NA
4930596D02Rik	chr14:36622671-36625164:-	-0.0976108	0.507	69	64	-0.201634	0.285	45	39	-0.0703893	0.835	60	57	-0.378512	0.188	69	53
4931406B18Rik	chr7:50747413-50761308:-	-0.250962	0.396	55	46	0.0285692	0.638	72	74	-0.0285692	0.835	86	84	-0.163499	0.352	83	74
4931406C07Rik	chr9:15087782-15110892:-	0.400538	0.161	543	719	0.0976108	0.637	428	460	0.536053	0.55	314	457	0.526069	0.21	243	351
4931406P16Rik	chr7:35021732-35098566:-	0	0.568	613	608	-0.238787	0.224	711	601	0.0565835	0.728	609	639	0.0143553	0.542	652	660
4931408A02Rik	chr16:90826963-90904940:+	-0.111031	0.475	126	116	-0.62293	0.114	133	86	-0.201634	0.686	151	131	-0.201634	0.42	122	106
4931408C20Rik	chr1:26738658-26744305:-	0.584963	0.435	18	27	-0.0143553	0.616	82	81	0.0840643	0.79	80	85	-0.321928	0.31	169	135
4931409K22Rik	chr5:24049269-24061228:-	-0.0565835	0.475	106	101	-0.201634	0.285	142	123	0	0.823	164	165	-0.250962	0.21	182	152
4931414P19Rik	chr14:55202499-55224745:-	-0.263034	0.198	180	150	-0.495695	0.0657	230	162	-0.176323	0.686	220	193	-0.485427	0.0578	276	196
4931417G12Rik	chr6:113546755-113550647:-	-0.432959	0.161	126	93	-0.378512	0.174	93	71	-0.111031	0.772	119	110	-0.15056	0.388	98	88
4931428F04Rik	chr8:107804308-107813762:-	-0.344828	0.317	393	308	-0.275007	0.0753	436	360	0.0143553	0.806	484	489	-0.0565835	0.478	465	447
4931428L18Rik	chr1:31197922-31279456:-	0.555816	0.0964	38	56	-0.111031	0.518	115	106	0.15056	0.772	134	149	-0.201634	0.31	165	143
4931429I11Rik	chr9:40702931-40772195:-	-0.963474	0.116	41	21	-0.356144	0.415	222	173	-0.15056	0.823	19	17	0.536053	0.446	24	35
4931432M23Rik	chr8:98083191-98100240:-	-0.189034	0.356	114	100	-0.124328	0.415	129	118	-0.0285692	0.831	149	145	-0.238787	0.154	145	122
4931440B09Rik	chr17:23973751-23981123:-	-0.137504	0.0502	199	180	-0.226509	0.0615	229	195	-0.0565835	0.79	253	241	-0.0143553	0.478	198	195
4932411E22Rik	chr11:89251536-89280262:-	-0.0565835	0.507	47	45	0.0143553	0.638	144	146	0.163499	0.757	149	168	-0.333424	0.27	164	130
4932411G14Rik	chr13:59827285-59833113:-	-0.485427	0.277	189	135	-0.0285692	0.598	210	205	-0.411426	0.455	316	237	-0.321928	0.27	274	219
4932412H11Rik	chr5:3845172-3866594:+	NA	NA	NA	NA	0.238787	0.598	16	19	0.0840643	0.806	29	31	-0.555816	0.21	31	21
4932413O14Rik	chr5:93037320-93104297:-	0.214125	0.198	42	49	0.344828	0.415	37	47	0	0.823	79	79	0.163499	0.507	78	88
4932414N04Rik	chr2:68495940-68586522:+	-0.356144	0.161	99	77	-0.137504	0.285	94	85	-0.286881	0.504	125	102	-0.263034	0.188	112	93
4932417H02Rik	chr11:119464308-119760905:+	0.321928	0.0246	385	483	0.201634	0.0887	498	573	0.137504	0.504	510	565	0.250962	0.0587	512	614
4932417I16Rik	chr8:114435917-114457691:-	-0.111031	0.238	165	152	-0.201634	0.125	241	209	0.0976108	0.757	211	227	-0.0285692	0.446	231	225
4932418E24Rik	chr2:26127166-26150077:-	-0.0703893	0.356	82	78	-0.0565835	0.563	99	95	-0.201634	0.55	132	114	-0.226509	0.188	135	115
4932425I24Rik	chr16:38297839-38341946:-	-0.176323	0.0964	99	87	-0.111031	0.467	110	101	-0.250962	0.309	172	144	-0.333424	0.154	129	102
4932429P05Rik	chrX:86997606-87000830:+	-0.0703893	0.435	41	39	0.0840643	0.598	30	32	0.0426443	0.772	54	56	-0.250962	0.21	43	36
4932431H17Rik	chr3:58420221-58441129:-	0.0285692	0.507	47	48	0.137504	0.285	85	94	0.0840643	0.757	91	97	-0.201634	0.31	120	104
4932432K03Rik	chr14:49686223-49707398:+	0	0.552	733	733	-0.176323	0.415	556	491	0.0143553	0.823	467	472	-0.124328	0.42	520	477
4932438H23Rik	chr16:91054179-91069390:-	0.275007	0.238	64	78	-0.422233	0.174	94	70	-0.201634	0.823	84	73	NA	NA	NA	NA
4932441B19Rik	chr13:65134365-65139312:+	-0.0285692	0.572	35	34	-0.0976108	0.563	161	150	0.15056	0.79	138	154	-0.298658	0.31	152	123
4932441K18Rik	chrX:159216850-159267331:-	0.454176	0.0502	331	456	0.189034	0.518	312	358	0.594549	0.11	234	354	0.214125	0.0524	276	322
4932443I19Rik	chr8:13705888-13743084:+	-0.464668	0.435	29	21	-0.124328	0.598	24	22	-0.163499	0.831	44	39	-0.378512	0.27	39	30
4933400A11Rik	chrX:166214309-166217567:-	1.7137	0.0586	7	23	0.111031	0.616	57	62	-0.238787	0.806	227	192	-0.0703893	0.478	142	134
4933400C05Rik	chr11:103069440-103079746:-	-0.0565835	0.507	177	169	-0.0285692	0.598	300	294	-0.321928	0.504	450	360	-0.275007	0.24	381	313
4933401F05Rik	chr14:64694279-64704226:-	-0.367371	0.0502	106	82	-0.516015	0.114	142	99	-0.250962	0.55	174	146	-0.411426	0.0965	149	112
4933402J07Rik	chr8:90087805-90113096:+	0.137504	0.317	40	44	0.111031	0.626	46	50	-0.250962	0.772	55	46	0.189034	0.27	60	69
4933402N03Rik	chr7:138281860-138289797:-	0.0703893	0.356	101	107	0.124328	0.563	118	129	-0.163499	0.757	165	147	-0.464668	0.128	172	124
4933402P03Rik	chr11:69630067-69631942:-	NA	NA	NA	NA	-0.226509	0.146	155	132	-0.163499	0.806	279	248	-0.250962	0.27	189	158
4933403F05Rik	chr18:68419838-68459987:-	-0.124328	0.356	1494	1362	-0.0565835	0.467	1187	1131	0.15056	0.455	1520	1690	-0.0703893	0.352	1693	1608
4933404M19Rik	chr11:78006893-78019265:+	0.226509	0.317	57	67	-0.0565835	0.598	64	61	0.137504	0.79	56	62	-0.189034	0.42	57	50
4933405L10Rik	chr8:108232190-108234144:+	-0.124328	0.435	112	102	0.0840643	0.626	107	114	-0.0976108	0.79	148	138	-0.0976108	0.388	149	138
4933406E20Rik	chr9:108481156-108499931:-	-0.189034	0.317	320	280	-0.137504	0.224	292	265	-0.0143553	0.839	314	309	-0.189034	0.27	315	276
4933406M09Rik	chr1:136282516-136287558:+	0.111031	0.356	84	91	0.0703893	0.563	118	124	0.250962	0.275	122	146	-0.111031	0.31	165	152
4933407H18Rik	chr5:33721199-33765154:+	0.201634	0.198	126	146	0	0.616	135	135	0.163499	0.55	142	160	0	0.542	136	137
4933407N01Rik	chr11:30829783-30854131:-	-0.0565835	0.507	752	722	-0.163499	0.285	678	603	0	0.806	618	624	0.0143553	0.512	616	626
4933407P14Rik	chr11:104047640-104052480:+	-0.356144	0.317	116	90	-0.526069	0.285	108	75	-0.275007	0.219	142	117	-0.189034	0.24	100	87
4933408B17Rik	chr18:34739499-34757122:-	0.0285692	0.552	41	42	0.226509	0.467	69	81	-0.344828	0.601	149	117	-0.275007	0.154	118	97
4933409G03Rik	chr2:68420469-68454520:+	-0.189034	0.317	62	54	-0.124328	0.467	71	65	-0.0840643	0.79	87	82	-0.333424	0.17	100	79
4933411G11Rik	chr5:143942695-143966747:+	-0.189034	0.396	132	115	-0.111031	0.355	159	147	0.0840643	0.728	177	189	-0.250962	0.141	222	186
4933411K20Rik	chr8:47249042-47280944:+	0	0.572	544	542	-0.189034	0.224	577	505	0.15056	0.728	656	732	-0.0426443	0.42	613	592
4933412E14Rik	chr9:54386790-54392827:+	0.62293	0.0964	48	74	-0.111031	0.518	123	113	-0.15056	0.644	111	100	-0.176323	0.42	131	115
4933413G19Rik	chr6:128313011-128335162:+	0.0426443	0.435	290	300	-0.0285692	0.563	374	365	-0.0840643	0.55	446	417	-0.137504	0.352	389	353
4933417A18Rik	chr13:35016287-35047744:+	0	0.552	63	63	-0.263034	0.146	54	45	-0.0840643	0.79	78	73	-0.344828	0.17	70	55
4933421E11Rik	chr3:106487904-106539494:+	-0.15056	0.356	239	215	-0.545968	0.355	167	114	-0.137504	0.806	144	130	-0.333424	0.352	169	134
4933421I07Rik	chr7:49700831-49703450:-	0	0.572	30	30	-0.443607	0.415	75	55	0.111031	0.79	75	81	-0.163499	0.446	88	78
4933422H20Rik	chr11:115301858-115309582:+	-0.275007	0.277	137	113	-0.389567	0.0753	163	124	-0.0426443	0.823	169	164	-0.367371	0.17	195	151
4933424B01Rik	chr6:146498153-146526357:-	1	0	405	812	0.669027	0.0529	349	556	0.748461	0.131	349	588	0.545968	0.0524	382	560
4933425L06Rik	chr13:105872201-105911862:+	-0.15056	0.475	20	18	0.0565835	0.638	46	48	-0.214125	0.79	50	43	-0.0565835	0.478	51	49
4933425O20Rik	chr2:130232257-130233530:+	0.124328	0.475	11	12	-0.0143553	0.616	73	72	0.0143553	0.806	53	54	-0.15056	0.352	66	59
4933426K21Rik	chr6:122397319-122436323:-	-0.176323	0.356	153	135	-0.201634	0.415	257	222	-0.226509	0.728	289	247	-0.356144	0.24	305	238
4933426M11Rik	chr12:81891545-81981820:+	0.275007	0.0672	746	905	-0.189034	0.415	1278	1115	0.15056	0.275	664	738	0.201634	0.21	904	1040
4933427D06Rik	chr6:89046108-89060031:+	-0.214125	0.238	120	103	0.250962	0.224	107	128	0.15056	0.504	113	126	0	0.542	130	130
4933427D14Rik	chr11:71967598-72020933:-	0.124328	0.238	116	127	0.411426	0.114	116	155	0.176323	0.414	114	129	0	0.478	158	157
4933428G20Rik	chr11:97311473-97363714:+	0.0426443	0.396	232	239	0.111031	0.355	269	291	-0.0285692	0.806	273	266	0.214125	0.0252	234	273
4933429F08Rik	chr18:61653447-61683653:-	0.773996	0.00884	173	297	0.321928	0.285	239	300	0.189034	0.686	336	385	0.275007	0.21	263	320
4933430I17Rik	chr4:62186402-62209027:+	-0.201634	0.396	119	103	-0.15056	0.415	122	109	-0.137504	0.728	150	136	-0.250962	0.24	147	123
4933433C11Rik	chr2:25067727-25070151:-	-0.0565835	0.552	129	124	-0.443607	0.174	263	192	-0.176323	0.686	304	268	-0.443607	0.24	293	215
4933433P14Rik	chr12:106923561-106941267:+	0.389567	0.0502	520	684	0.367371	0.285	379	491	0.321928	0.644	294	370	0.31034	0.507	365	454
4933434E20Rik	chr3:89856775-89866369:+	0.0426443	0.317	2223	2309	-0.275007	0.415	2129	1750	0.176323	0.686	1602	1825	-0.0840643	0.388	2053	1925
4933434I06Rik	chr2:21102357-21126992:-	0.378512	0.0435	40	52	0.687061	0.224	18	29	0	0.839	46	46	0	0.478	36	36
4933434I20Rik	chr8:85872370-85906219:+	-0.0703893	0.552	42	40	-0.0840643	0.563	51	48	0.0565835	0.806	67	70	-0.15056	0.388	79	71
4933437F05Rik	chr12:88562072-88579551:-	1.68706	0	62	200	1.52105	0.0615	54	155	1.07724	0.233	63	133	0.948601	0.0524	79	153
4933439C20Rik	chr11:3024023-3059573:+	0.0143553	0.552	127	129	0.137504	0.563	205	226	-0.0565835	0.831	159	152	-0.0426443	0.352	216	208
4933439F18Rik	chr11:60230804-60264429:+	-0.163499	0.161	1144	1014	-0.565597	0.114	1647	1110	0.0840643	0.455	870	927	0.226509	0.17	1042	1220
4Cytl1	chr5:38126757-38131059:+	0.0285692	0.552	186	190	-0.189034	0.415	198	173	0	0.839	204	202	-0.0285692	0.47	204	199
5031408O05Rik	chrX:103430584-103450711:-	0.189034	0.161	62	71	0.124328	0.563	44	48	0.0285692	0.79	73	75	-0.0565835	0.446	64	61
5031410I06Rik	chr5:26425207-26431854:-	0.275007	0.238	37	45	-0.367371	0.355	35	27	0.790772	0.728	19	33	1.08406	0.388	16	34
5031414D18Rik	chr14:75415833-75452339:+	0.201634	0.116	71	82	0.201634	0.415	99	114	-0.0143553	0.839	187	185	-0.0840643	0.352	134	126
5031439G07Rik	chr15:84776149-84818401:-	0.163499	0.0586	967	1092	0	0.638	1490	1502	0.0840643	0.275	985	1047	0.189034	0.112	1125	1283
5033411D12Rik	chr13:16949309-17787387:-	-0.0143553	0.552	106	104	-0.124328	0.415	112	102	-0.0426443	0.835	161	156	-0.111031	0.24	155	143
5033414D02Rik	chr19:29423166-29436361:-	0.321928	0.0779	287	361	0.189034	0.467	224	256	0.214125	0.504	204	238	0.0143553	0.542	248	251
5033414K04Rik	chr1:84032875-84337685:-	-0.0285692	0.571	153	149	0.650765	0.174	214	337	0.0285692	0.79	148	151	0.516015	0.352	172	246
5133400G04Rik	chr18:35816342-35821840:-	0.238787	0.0502	76	90	-0.15056	0.415	151	136	-0.333424	0.686	179	142	-0.356144	0.0906	158	123
5133401N09Rik	chr13:58259014-58266052:+	0.298658	0.0284	982	1210	0.575312	0.146	925	1379	0.0565835	0.644	1106	1158	0.214125	0.24	1039	1213
5330417C22Rik	chr3:108260986-108339440:-	-0.0285692	0.507	108	105	-0.0426443	0.563	120	116	-0.0285692	0.823	145	141	-0.0840643	0.388	145	136
5330431N19Rik	chr19:45635104-45652777:+	0.0976108	0.396	176	190	0.0976108	0.285	186	200	0.0426443	0.275	250	259	0.0426443	0.542	226	234
5330437I02Rik	chr18:65857921-65911191:+	-0.0976108	0.396	157	146	-0.0976108	0.415	229	214	0.0426443	0.79	227	234	-0.111031	0.27	243	224
5330439B14Rik	chr6:142563114-142574982:+	-0.963474	0.135	47	24	-0.757023	0.146	66	39	-0.163499	0.806	71	63	-0.0703893	0.478	58	55
5430402E10Rik	chrX:75233629-75238906:+	-0.137504	0.532	102	92	-0.201634	0.518	80	69	0.0840643	0.79	121	129	-0.263034	0.31	94	78
5430407P10Rik	chr2:6018652-6051192:-	-0.250962	0.356	512	430	-0.124328	0.467	551	501	-0.275007	0.455	832	686	-0.31034	0.24	647	520
5430413K10Rik	chr2:154132979-154146378:+	-0.275007	0.0964	197	162	-0.137504	0.467	276	249	-0.31034	0.601	353	283	-0.475085	0.141	393	282
5430416O09Rik	chr4:43742905-43747406:+	-0.411426	0.0964	95	71	-0.298658	0.146	111	90	-0.124328	0.55	120	110	-0.250962	0.21	122	102
5430419D17Rik	chr7:138317915-138394459:+	-0.111031	0.238	199	183	-0.189034	0.146	219	192	0.0143553	0.79	258	263	-0.163499	0.31	239	213
5430433G21Rik	chr2:139503913-139584306:+	0.124328	0.435	75	82	0.575312	0.146	77	115	-0.238787	0.154	114	96	0.226509	0.501	91	107
5430435G22Rik	chr1:133585271-133612016:+	0.669027	0.0435	246	393	0.831877	0.0701	227	406	0.201634	0.414	203	234	0.545968	0.188	188	276
5430437P03Rik	chr8:73920766-73928444:+	-0.0285692	0.435	1213	1187	-0.124328	0.125	1723	1580	0.0703893	0.686	1105	1167	0.0565835	0.541	1628	1706
5530400B04Rik	chr2:155654918-155660589:-	-0.0703893	0.317	317	300	-0.226509	0.174	1031	876	0.0840643	0.757	428	457	-0.286881	0.27	766	624
5630401D24Rik	chr1:164463802-164478476:-	0.0285692	0.532	139	143	-0.275007	0.0615	176	145	0.0565835	0.772	151	158	0	0.542	157	158
5730403B10Rik	chr16:4765460-4790246:-	-0.495695	0.0246	851	603	-0.536053	0.0529	1376	944	-0.15056	0.254	785	702	-0.31034	0.128	1337	1075
5730403M16Rik	chr7:7067403-7074163:-	0.321928	0.0205	243	306	0.189034	0.224	272	311	-0.0143553	0.839	269	264	0.0703893	0.446	280	295
5730409E04Rik	chr4:126287109-126290718:+	-0.0426443	0.475	707	685	-0.15056	0.467	585	525	-0.0976108	0.728	701	650	-0.0840643	0.352	558	524
5730409G15Rik	chr16:5244247-5256049:-	-0.176323	0.277	190	168	-0.0976108	0.415	214	199	-0.0840643	0.455	185	174	0.0426443	0.523	201	209
5730410E15Rik	chr15:44503402-44619609:-	-0.163499	0.198	251	223	-0.137504	0.125	313	284	0	0.839	313	310	-0.176323	0.17	303	268
5730419I09Rik	chr6:142959448-143048610:-	0.111031	0.277	267	290	0.555816	0.114	180	265	-0.0703893	0.79	308	291	0.250962	0.352	223	266
5730427N09Rik	chr13:97900973-97907856:-	0.367371	0.0186	1562	2029	0.432959	0.125	1040	1410	0.214125	0.414	1428	1658	0.321928	0.24	1185	1483
5730437N04Rik	chr17:5410863-5440260:-	0	0.532	1415	1429	0.0565835	0.598	1089	1139	-0.163499	0.806	1173	1046	0.0976108	0.518	1288	1379
5730442P18Rik	chr11:103221050-103224698:-	-0.15056	0.277	99	89	-0.0565835	0.563	123	118	-0.15056	0.757	150	134	0.189034	0.24	121	139
5730453I16Rik	chr19:10599755-10622143:+	0.15056	0.277	215	239	0.137504	0.467	282	312	0.176323	0.275	201	228	0.201634	0.12	263	303
5730455O13Rik	chr19:38262968-38298622:-	0.137504	0.317	325	360	-0.0285692	0.563	247	240	0.0143553	0.806	391	396	-0.0565835	0.352	279	266
5730455P16Rik	chr11:80174700-80191498:-	-0.250962	0.0435	1198	1002	-0.333424	0.125	929	734	-0.137504	0.55	911	825	-0.176323	0.27	870	768
5730469M10Rik	chr14:41807028-41827064:-	0	0.552	910	916	-0.250962	0.467	1080	907	0	0.839	816	809	-0.238787	0.31	1000	847
5730470L24Rik	chr3:102799662-102807837:+	0.0565835	0.356	421	441	0.226509	0.355	271	319	0.15056	0.686	305	339	0.333424	0.21	256	323
5730472N09Rik	chr2:30219764-30241039:+	0.505891	0.0284	231	329	0.0703893	0.634	424	446	0.286881	0.204	264	324	0.400538	0.154	364	482
5730494M16Rik	chr18:25297111-25327122:-	0.226509	0.0586	387	453	0.226509	0.146	327	384	0.137504	0.686	315	348	0.344828	0.24	327	418
5730494N06Rik	chr2:132065229-132073518:-	-0.111031	0.0586	926	851	0.111031	0.518	821	892	-0.275007	0.414	1032	849	-0.0976108	0.388	911	844
5730507A09Rik	chr7:71903621-72001105:-	-0.0143553	0.568	55	54	-0.0703893	0.415	74	70	0.0426443	0.79	82	85	-0.176323	0.352	95	84
5730508B09Rik	chr3:127573458-127599208:-	0.0976108	0.116	304	326	0.0703893	0.563	336	354	0.286881	0.376	363	444	0.286881	0.27	332	406
5730528L13Rik	chr4:48552806-48574791:+	-0.0703893	0.532	392	372	-0.124328	0.467	373	342	0.214125	0.154	355	414	0.0976108	0.526	397	428
5730536A07Rik	chr9:65974417-65986775:+	0.475085	0.0186	1485	2065	0.238787	0.285	1143	1351	0.176323	0.686	1189	1350	0.275007	0.47	1301	1587
5730557B15Rik	chr15:31226418-31297320:-	-0.263034	0.161	243	202	-0.422233	0.174	226	168	-0.137504	0.757	269	244	-0.286881	0.31	239	195
5730559C18Rik	chr1:138110107-138130841:-	-0.137504	0.396	263	239	-0.111031	0.518	282	259	-0.226509	0.254	424	360	-0.15056	0.21	285	255
5730577I03Rik	chr9:20411924-20420351:+	-0.250962	0.396	211	176	-0.176323	0.146	201	177	-0.226509	0.309	277	235	-0.31034	0.352	236	189
5730590G19Rik	chr7:86805081-86843031:+	0.201634	0.396	66	76	-0.0285692	0.598	125	122	-0.124328	0.806	164	150	-0.226509	0.27	155	132
5730593F17Rik	chr11:95198331-95243182:+	0.0143553	0.532	431	437	-0.0143553	0.563	678	667	-0.226509	0.455	770	655	-0.124328	0.352	762	694
5730601F06Rik	chr9:20304119-20325861:-	0.0840643	0.317	734	779	0.0285692	0.634	460	473	-0.0976108	0.79	497	462	-0.0143553	0.478	468	462
5830404H04Rik	chr16:98080369-98144204:-	-0.263034	0.161	2254	1873	-0.485427	0.285	2957	2110	0.0840643	0.757	1555	1652	0	0.478	2139	2121
5830405N20Rik	chr10:129759932-129801167:+	0.0703893	0.356	54	57	0.111031	0.518	70	76	0.0976108	0.757	136	146	0	0.542	132	133
5830411N06Rik	chr7:147433199-147483540:+	-0.226509	0.317	89	76	0.0285692	0.638	112	115	0.0703893	0.772	123	130	-0.111031	0.31	148	136
5830415F09Rik	chr4:46389846-46402295:-	0.163499	0.0502	149	168	-0.137504	0.146	193	174	-0.0840643	0.79	212	200	0	0.542	196	197
5830415L20Rik	chr5:3543832-3570546:+	0.0703893	0.238	363	382	0.0143553	0.637	294	299	0	0.839	342	341	-0.0565835	0.42	329	315
5830418K08Rik	chr9:15121360-15145538:-	0.0565835	0.475	213	222	-0.111031	0.518	158	145	0.15056	0.757	142	158	-0.0285692	0.446	156	152
5830433M19Rik	chr4:94166771-94223475:-	0.275007	0.0964	252	305	0.0565835	0.355	181	189	0	0.806	200	201	0.0565835	0.501	174	182
5830434P21Rik	chr2:32006676-32090044:+	-0.0426443	0.396	616	593	-0.238787	0.415	797	671	0	0.839	576	575	0.189034	0.27	627	717
5830443L24Rik	chr5:105443171-105482580:-	0.879706	0.0672	44	81	1.71809	0.174	37	122	-0.176323	0.728	98	86	0.464668	0.154	57	79
5830457O10Rik	chr8:109407762-109417493:-	0.214125	0.198	695	810	0.485427	0.114	617	865	0.124328	0.601	560	615	0.454176	0.17	582	801
5930416I19Rik	chr6:128307377-128312840:-	0.0143553	0.552	321	325	0.0285692	0.598	321	330	-0.137504	0.757	374	339	0.0143553	0.542	323	327
5930434B04Rik	chr2:26865485-26876609:+	-0.0143553	0.572	300	295	-0.189034	0.174	470	409	0.0976108	0.55	259	278	0.321928	0.0426	361	452
6030405A18Rik	chr3:54700992-54719809:-	NA	NA	NA	NA	-0.201634	0.355	61	53	0.0840643	0.772	61	65	0.333424	0.507	56	71
6030408C04Rik	chr12:52449343-52474758:+	0.722466	0.0502	168	278	0.464668	0.0887	100	138	0.31034	0.504	130	162	0.475085	0.112	108	151
6030419C18Rik	chr9:58336409-58347549:+	0.0840643	0.396	134	143	0.0703893	0.563	308	326	0.111031	0.79	390	422	0.0976108	0.512	356	383
6030422M02Rik	chr1:9898718-9912606:+	-0.739848	0.0779	67	40	-0.214125	0.467	56	48	0.201634	0.376	63	73	-0.344828	0.21	79	62
6030429G01Rik	chr7:4474558-4484044:-	-0.0976108	0.396	129	120	-0.0840643	0.467	257	242	0.0285692	0.806	258	265	-0.176323	0.27	267	235
6030446N20Rik	chr18:12139811-12279962:-	0.111031	0.0502	431	466	0.0565835	0.518	437	456	0	0.839	500	498	0.0143553	0.542	426	433
6030458C11Rik	chr15:12738169-12754396:-	-0.201634	0.238	572	497	-0.250962	0.146	426	357	0.0703893	0.757	413	437	-0.124328	0.31	402	367
6030498E09Rik	chrX:36125956-36315865:+	-0.422233	0.356	63	47	-0.0976108	0.518	41	38	0.163499	0.728	39	44	-0.464668	0.17	68	49
6230409E13Rik	chr4:21858479-21921505:+	-0.0285692	0.571	48	47	0.189034	0.518	57	65	0.0976108	0.686	55	59	0.163499	0.542	24	27
6230416J20Rik	chr4:86227188-86257926:-	0.275007	0.0779	200	243	0.15056	0.415	134	150	0.176323	0.686	152	173	-0.0285692	0.478	158	154
6230427J02Rik	chr9:107886556-107888210:-	0.0565835	0.507	125	130	0.111031	0.616	219	237	0.137504	0.757	229	253	-0.31034	0.21	309	248
6330403A02Rik	chr1:182364365-182413635:-	0.0285692	0.475	2034	2084	0.0143553	0.638	3394	3439	-0.0840643	0.504	3688	3469	-0.0840643	0.352	3517	3303
6330403K07Rik	chr11:70845442-70847119:-	0.83996	0.00487	64	115	0.356144	0.146	66	85	0.214125	0.728	112	130	0	0.478	95	95
6330406I15Rik	chr5:150214380-150234278:+	0.286881	0.198	666	819	0.286881	0.224	540	661	0.0426443	0.806	408	422	0.604071	0.24	317	482
6330407J23Rik	chr10:28863801-28919434:+	-0.0565835	0.532	124	119	0	0.616	224	223	-0.163499	0.686	230	204	-0.201634	0.352	177	153
6330408A02Rik	chr7:13844315-13864070:-	-0.0565835	0.552	127	121	-0.275007	0.355	153	126	0.0565835	0.728	141	148	-0.189034	0.352	179	156
6330409N04Rik	chr14:62153141-62175723:-	0.0285692	0.475	1849	1886	-0.526069	0.125	1762	1216	0.0840643	0.772	1343	1434	-0.378512	0.21	1627	1246
6330416G13Rik	chr4:63219821-63247387:+	-0.378512	0.0372	221	170	-0.475085	0.0441	303	217	0	0.839	218	218	-0.137504	0.27	247	223
6330416L07Rik	chr17:22474957-22498361:-	0.0426443	0.507	257	267	-0.137504	0.285	212	192	0.0285692	0.79	225	230	-0.201634	0.31	244	211
6330439K17Rik	chr2:144296292-144353134:-	-0.0565835	0.356	71	68	-0.124328	0.355	72	66	-0.189034	0.55	92	80	-0.0976108	0.352	83	77
6330442E10Rik	chr12:80062783-80108326:-	0.790772	0.00487	206	358	1.10434	0.0441	134	289	0.485427	0.254	186	261	1.20789	0.0344	115	266
6330500D04Rik	chr13:24706478-24825675:+	-0.475085	0.238	196	141	-0.722466	0.125	292	176	-0.367371	0.601	170	131	-0.505891	0.112	206	145
6330503K22Rik	chr7:125856124-125880532:+	0.422233	0.135	83	112	0.137504	0.355	119	131	0.0976108	0.757	156	168	-0.0976108	0.352	165	154
6330512M04Rik	chr7:149512014-149558164:-	0.0143553	0.475	116	118	0.137504	0.563	198	219	-0.344828	0.341	286	225	-0.0143553	0.478	201	199
6330514A18Rik	chr10:79819203-79828226:+	-0.0840643	0.396	248	232	-0.0976108	0.467	349	325	-0.189034	0.55	468	409	-0.124328	0.31	387	355
6330527O06Rik	chr2:135883662-135895653:+	-0.321928	0.0964	83	66	-0.0285692	0.563	139	135	0.0143553	0.806	153	155	-0.226509	0.31	163	139
6330534C20Rik	chrX:50144376-50152645:+	-0.321928	0.238	238	189	-0.536053	0.0657	305	210	0.0426443	0.772	303	315	-0.176323	0.352	315	277
6330545A04Rik	chr4:140769870-140782671:+	0.0840643	0.396	125	133	0.0840643	0.563	130	138	-0.378512	0.254	276	212	-0.0976108	0.31	174	162
6330548G22Rik	chr5:124933163-124941131:+	-0.367371	0.0147	317	245	-0.400538	0.0657	299	225	-0.238787	0.504	401	338	-0.238787	0.24	306	259
6330549D23Rik	chr3:96410584-96433741:-	0.422233	0.238	52	70	-0.0285692	0.598	42	41	-0.250962	0.79	62	52	0.321928	0.47	43	54
6330569M22Rik	chr3:107415449-107434593:-	0.286881	0.0779	273	334	-0.0426443	0.563	405	391	0.389567	0.131	207	272	0.286881	0.0854	315	387
6330577E15Rik	chr19:47806245-47810078:+	-0.163499	0.198	1149	1023	-0.0703893	0.563	790	752	0.0840643	0.686	886	946	-0.0976108	0.388	923	860
6330578E17Rik	chr1:37473930-37486895:-	-0.0565835	0.532	1835	1761	0.201634	0.355	1349	1557	0.0976108	0.601	1829	1975	0.0565835	0.507	1716	1800
6430514L14Rik	chr9:69937116-69989364:-	-0.0840643	0.396	164	154	0.0703893	0.518	216	228	-0.298658	0.455	276	223	-0.0565835	0.42	229	219
6430517E21Rik	chr1:160175401-160286457:-	-0.0285692	0.552	76	74	-0.0976108	0.467	90	84	-0.201634	0.644	119	103	-0.226509	0.0532	114	97
6430526N21Rik	chr7:4971977-4984825:+	-0.0426443	0.552	262	253	-0.226509	0.0657	517	440	-0.0565835	0.806	415	399	-0.15056	0.352	507	456
6430531B16Rik	chr7:147158201-147164654:-	-0.0285692	0.568	132	129	-0.124328	0.518	663	606	0.111031	0.772	310	336	-0.238787	0.352	614	517
6430537H07Rik	chr19:59017915-59045904:+	-0.176323	0.161	158	139	-0.0976108	0.518	227	212	-0.275007	0.275	281	231	-0.176323	0.154	253	222
6430548M08Rik	chr8:122638051-122687318:+	0.925999	0	143	272	1.07724	0.0157	237	501	0.0840643	0.757	435	465	0.632268	0.0755	276	430
6430550H21Rik	chrX:35550482-35605574:-	0.214125	0.0246	125	146	0.0285692	0.638	134	137	0.0565835	0.757	179	187	0	0.478	145	144
6430571L13Rik	chr9:107242970-107252014:+	-1.17632	0.00736	269	119	-1.07039	0.0441	348	165	-0.565597	0.101	242	163	-0.378512	0.24	309	237
6430573F11Rik	chr8:37520601-37576067:+	0.298658	0.356	52	64	0.0285692	0.638	97	99	0.137504	0.772	124	137	-0.31034	0.352	141	113
6430598A04Rik	chr5:138172190-138182835:-	-0.124328	0.475	156	143	0	0.616	207	206	0	0.823	241	242	-0.226509	0.31	248	211
6530401D17Rik	chrX:132528358-132569483:+	0.250962	0.475	122	146	-0.214125	0.598	141	121	0.722466	0.772	89	147	0.887525	0.487	42	78
6530401N04Rik	chr12:53089298-53107488:-	0.321928	0.0205	340	425	0.111031	0.467	360	392	0.238787	0.275	367	434	0.226509	0.0489	373	437
6530403A03Rik	chr13:38296807-38319532:+	0.275007	0.0779	290	353	0.0565835	0.616	202	212	0.111031	0.504	287	311	0.0703893	0.518	198	209
6530418L21Rik	chr3:105507594-105522639:+	0.0976108	0.435	196	210	-0.263034	0.224	146	121	-0.124328	0.772	240	219	-0.0703893	0.47	232	220
6620401K05Rik	chr9:108960445-108976625:-	0.0565835	0.435	228	239	-0.137504	0.285	244	221	0.0565835	0.728	208	218	0	0.478	244	243
6720456B07Rik	chr6:113554765-113566945:+	0.214125	0.0964	993	1158	0.321928	0.114	855	1073	0.214125	0.414	724	843	0.250962	0.42	842	1006
6720456H20Rik	chr14:49065802-49134805:+	0.0565835	0.435	338	352	0.367371	0.125	254	330	-0.0143553	0.823	351	346	0.226509	0.352	265	312
6720458F09Rik	chr12:112916315-112922113:+	-0.15056	0.277	231	207	-0.0426443	0.518	229	222	0.0426443	0.79	299	308	-0.0840643	0.388	252	236
6720460F02Rik	chr11:71856003-71860872:+	0.15056	0.135	110	123	-0.0285692	0.598	159	155	-0.176323	0.644	272	240	-0.0565835	0.42	175	168
6720463M24Rik	chr14:99445595-99473326:+	0.15056	0.317	100	111	0.0703893	0.355	97	102	0.0426443	0.644	121	125	-0.124328	0.31	120	110
6720467C03Rik	chr4:12080870-12099144:-	0.454176	0.0122	797	1094	0.526069	0.114	607	878	0.0565835	0.757	775	809	0.111031	0.487	686	742
6820408C15Rik	chr2:152241322-152270064:+	-0.163499	0.0586	126	112	-0.0840643	0.467	205	192	-0.15056	0.728	236	212	-0.226509	0.21	286	244
7420416P09Rik	chr12:85983845-85992405:+	-0.344828	0.238	126	99	-0.0840643	0.563	113	106	-0.15056	0.728	186	167	-0.201634	0.31	135	117
8030411F24Rik	chr2:148607744-148611672:+	0.0426443	0.475	165	170	0.0840643	0.518	166	177	0.0840643	0.757	215	228	0.321928	0.0689	170	213
8030451F13Rik	chr10:87981027-88067759:-	-0.189034	0.317	6106	5315	0.0565835	0.563	4626	4853	-0.275007	0.101	8406	6944	-0.333424	0.128	8088	6375
8030462N17Rik	chr18:77872019-77953225:-	-0.454176	0.0672	1187	863	-0.575312	0.0753	1135	758	-0.137504	0.644	807	730	-0.298658	0.128	958	774
8430406I07Rik	chr2:144096666-144106965:+	0.0703893	0.356	286	301	-0.333424	0.0887	340	269	-0.15056	0.601	311	280	-0.422233	0.0697	369	275
8430408G22Rik	chr6:116600716-116602812:+	0.475085	0.198	789	1100	0.0976108	0.638	342	369	0.807355	0.341	962	1690	0.641546	0.501	424	662
8430410A17Rik	chr6:87863969-87886607:+	0.432959	0.0435	135	183	0.275007	0.114	149	181	0.0976108	0.686	162	174	0.286881	0.0781	140	172
8430410K20Rik	chr9:4376561-4386869:+	0.0143553	0.552	1256	1269	-0.0976108	0.563	845	783	-0.163499	0.728	1027	912	-0.333424	0.24	1116	883
8430419L09Rik	chr6:135148069-135185040:+	0.124328	0.396	172	188	0.214125	0.224	211	245	-0.189034	0.728	300	261	0.0703893	0.47	247	261
8430426H19Rik	chr13:62554831-62659959:-	0.238787	0.0964	165	195	-0.137504	0.518	61	55	0.124328	0.772	81	89	0.389567	0.24	47	62
8430427H17Rik	chr2:153233202-153355707:-	-0.176323	0.356	252	223	-0.0840643	0.415	275	259	-0.176323	0.164	373	328	-0.189034	0.24	325	284
9030205A07Rik	chr12:104187068-104422208:+	-0.111031	0.0779	53	49	-0.0976108	0.518	70	65	0.0285692	0.806	84	86	-0.321928	0.188	110	88
9030224M15Rik	chr10:40403087-40530889:+	-0.31034	0.238	269	216	0	0.616	325	322	-0.275007	0.254	386	317	-0.411426	0.154	409	307
9030409G11Rik	chr4:141658305-141795316:-	-0.176323	0.135	109	96	-0.201634	0.125	131	113	-0.111031	0.757	160	148	-0.0426443	0.352	135	130
9030418K01Rik	chr2:178149238-178156866:+	0.0976108	0.277	52	56	-0.0703893	0.563	81	77	0.124328	0.772	63	69	0.176323	0.512	65	74
9030420J04Rik	chr9:9011237-9239101:-	0.367371	0.0502	279	361	0.565597	0.114	201	299	0.275007	0.254	252	306	0.704872	0.17	203	331
9030425E11Rik	chr9:40494046-40592129:+	0.15056	0.277	316	351	0.238787	0.355	307	365	0.0143553	0.823	241	244	0.454176	0.42	202	277
9030607L17Rik	chr10:80165437-80168127:+	-0.163499	0.198	127	113	-0.0565835	0.467	151	145	0	0.823	201	202	-0.0703893	0.42	189	180
9030612M13Rik	chr17:32902441-32925232:-	-0.137504	0.238	756	682	-0.124328	0.355	633	576	0	0.806	709	716	-0.111031	0.352	618	572
9030617O03Rik	chr12:102017332-102135190:+	-0.111031	0.277	259	238	-0.9855	0.0615	418	211	-0.464668	0.164	216	156	-1.12433	0.188	418	191
9030619P08Rik	chr15:75258035-75262259:-	1.72683	0.0779	276	916	0.475085	0.0753	209	291	0.0565835	0.772	269	282	0.0703893	0.542	291	307
9030624J02Rik	chr7:125884254-125984999:+	0.111031	0.238	707	769	0.238787	0.114	620	735	0.176323	0.455	550	622	0.189034	0.388	592	679
9030625A04Rik	chr14:77424007-77436424:-	0.226509	0.0672	294	344	0.250962	0.146	289	345	0.613532	0.686	315	483	0.0143553	0.542	258	263
9130011E15Rik	chr19:45892633-46072978:-	0.111031	0.0779	377	408	-0.0976108	0.355	365	341	0.163499	0.504	391	440	0.0143553	0.542	387	392
9130011J15Rik	chr8:75089096-75094947:-	0.0840643	0.238	1860	1979	0.111031	0.518	1570	1696	0.0143553	0.806	1547	1564	-0.0565835	0.446	1596	1523
9130014G24Rik	chr10:10055506-10149637:-	0.0285692	0.356	41	42	-0.0703893	0.563	62	59	-0.0143553	0.839	80	79	-0.31034	0.27	82	66
9130017N09Rik	chr10:79283765-79293197:+	-0.356144	0.0266	254	198	-0.214125	0.224	327	280	-0.176323	0.455	365	321	-0.124328	0.27	364	331
9130204L05Rik	chr3:90892058-90894727:-	-0.632268	0.0502	121	78	0.333424	0.146	131	166	0.0703893	0.772	161	170	0.137504	0.487	159	176
9130213B05Rik	chr5:91946725-92053022:+	-0.485427	0.0779	492	351	-0.495695	0.355	844	596	0.536053	0.376	242	352	0.584963	0.0906	387	582
9130221D24Rik	chr3:132822494-132897853:-	0.807355	0.238	41	72	0.163499	0.616	39	44	0.189034	0.728	64	73	-0.333424	0.21	72	57
9130227C08Rik	chr14:56503805-56515618:+	0	0.572	326	325	0.0426443	0.616	376	391	0.0285692	0.772	392	400	0.176323	0.0755	372	423
9130404D08Rik	chr8:72542465-72566633:-	-0.0703893	0.356	649	614	-0.0143553	0.598	578	571	0	0.823	541	542	0.0285692	0.539	549	563
9130409I23Rik	chr1:182981367-182990798:+	-0.286881	0.317	61	50	-0.189034	0.563	47	41	-0.0565835	0.839	126	121	0.163499	0.507	107	120
9230104L09Rik	chr2:148672452-148676670:-	0.9855	0.0502	57	113	0.485427	0.0982	59	83	0.505891	0.254	66	94	0.263034	0.21	79	95
9230105E10Rik	chr7:111488390-111501872:-	0.454176	0.0586	129	178	0.731183	0.146	98	163	0.124328	0.728	100	109	0.238787	0.501	92	109
9230107M04Rik	chr7:14140214-14156416:-	-0.378512	0.116	69	53	-0.124328	0.518	47	43	-0.124328	0.757	93	85	-0.389567	0.141	101	77
9230110C19Rik	chr9:8021671-8042823:-	1.26903	0.00487	103	249	0.454176	0.174	122	168	0.613532	0.233	127	195	0.367371	0.0485	147	190
9230116N13Rik	chr1:138308492-138312096:-	0.176323	0.317	29	33	-0.0285692	0.616	40	39	0.189034	0.686	40	46	-0.321928	0.154	65	52
9330128J19Rik	chr13:97186088-97241115:-	0.0840643	0.135	109	116	-0.0285692	0.563	159	155	-0.111031	0.757	196	180	-0.15056	0.24	160	143
9330176C04Rik	chr9:119129610-119140693:-	0.0840643	0.435	61	65	0.275007	0.355	70	85	0.124328	0.728	106	116	0	0.478	106	105
9330182L06Rik	chr5:9266192-9480717:+	-0.15056	0.435	221	199	-0.214125	0.285	842	721	-0.163499	0.644	288	255	-0.344828	0.31	395	311
9430007A20Rik	chr4:144109724-144119256:+	0.226509	0.238	40	47	-0.0285692	0.563	76	74	0.111031	0.79	82	89	-0.0976108	0.446	104	97
9430015G10Rik	chr4:155484097-155501372:+	-0.0285692	0.552	173	169	-0.15056	0.174	256	230	0.0426443	0.757	257	265	-0.15056	0.12	279	250
9430016H08Rik	chr1:57463171-57474796:+	-0.15056	0.135	456	409	-0.378512	0.174	377	289	0.0976108	0.341	366	392	-0.111031	0.31	401	369
9430020K01Rik	chr18:4634926-4682867:+	-0.176323	0.356	969	854	-0.0143553	0.598	874	861	0.0426443	0.644	1001	1034	0.0143553	0.542	912	926
9430023L20Rik	chr15:101114731-101121365:+	0.0703893	0.277	684	720	-0.443607	0.146	802	588	0.111031	0.757	444	482	-0.0426443	0.446	551	531
9430028L06Rik	chr18:63170517-63201340:-	0.0285692	0.507	105	108	0.111031	0.563	99	107	-0.0565835	0.823	128	122	0.214125	0.494	110	128
9430031J16Rik	chr1:81073524-81338339:+	-0.0426443	0.56	90	87	-0.31034	0.0615	91	73	0.0703893	0.757	68	72	-0.400538	0.112	81	61
9430070O13Rik	chr1:158295059-158330121:-	-0.214125	0.238	42	36	-0.333424	0.174	48	38	0.0426443	0.79	54	56	-0.238787	0.27	58	49
9530002B09Rik	chr4:122366501-122382378:+	-0.0143553	0.552	74	73	-0.0426443	0.598	161	156	0	0.839	235	234	-0.0976108	0.42	210	196
9530003J23Rik	chr10:116669292-116675662:-	-0.0565835	0.552	98	94	0.0840643	0.626	115	123	-0.378512	0.455	253	194	-0.214125	0.352	152	130
9530008L14Rik	chr13:41858516-41942985:-	0.536053	0.135	46	67	0.0703893	0.638	67	71	0.0565835	0.79	63	66	0.137504	0.536	59	65
9530015I07Rik	chr9:21992609-22006567:+	-0.201634	0.396	327	283	0	0.616	236	236	-0.286881	0.728	1330	1085	-0.111031	0.388	494	455
9530048O09Rik	chr4:116792483-116794990:-	-0.0703893	0.552	165	157	0.176323	0.415	119	135	0.31034	0.309	115	143	0.536053	0.352	99	144
9530058B02Rik	chr17:26000642-26005683:-	-0.226509	0.238	635	539	-0.356144	0.0887	838	654	0.0285692	0.806	624	638	0.0426443	0.542	906	940
9530066K23Rik	chr11:45961656-45979861:-	-0.15056	0.238	154	138	-0.214125	0.125	105	90	-0.0840643	0.79	174	164	-0.0703893	0.42	180	170
9530068E07Rik	chr11:52209929-52222225:+	0.111031	0.356	1077	1171	-0.0840643	0.0982	1451	1367	-0.0143553	0.772	1027	1008	0.176323	0.446	1116	1270
9530077C05Rik	chr9:22216020-22249123:+	0.443607	0.116	38	52	0.263034	0.415	35	42	0.0285692	0.772	47	48	-0.137504	0.42	55	50
9530096D07Rik	chr4:131858108-131859271:-	0.137504	0.238	202	223	0.15056	0.415	224	249	0.422233	0.204	243	326	0.31034	0.0344	212	263
9630025I21Rik	chr13:67572448-67585189:-	0.0840643	0.356	798	850	0.0565835	0.616	939	977	0.0565835	0.757	804	837	-0.0426443	0.42	939	905
9630033F20Rik	chr6:127035139-127059554:-	-1.29866	0.00736	985	400	-1.33342	0.0701	1786	706	-0.495695	0.504	536	378	-0.722466	0.17	1214	732
9630041N07Rik	chr11:50645536-50655054:-	-0.389567	0.0372	184	140	-0.400538	0.125	164	124	-0.0285692	0.835	156	152	-0.333424	0.0965	184	145
9630058J23Rik	chr1:181476659-181557604:+	0	0.572	563	559	-0.15056	0.224	826	740	-0.124328	0.601	975	889	0.0565835	0.526	866	901
9830102E05Rik	chr6:137932110-138021719:-	0.0426443	0.507	61	63	-0.765535	0.355	123	72	-0.604071	0.757	137	90	-1.926	0.352	342	90
9830107B12Rik	chr17:48262554-48283218:-	-0.124328	0.435	34	31	0.0143553	0.638	52	53	-0.0143553	0.839	57	56	-0.344828	0.31	75	59
9830134C10Rik	chr17:29272000-29285921:+	-0.124328	0.277	163	149	0.0565835	0.518	139	145	-0.0840643	0.644	221	207	0	0.478	157	156
9930012K11Rik	chr14:70554211-70559278:-	-0.124328	0.475	197	180	0	0.638	225	226	-0.0840643	0.772	309	291	-0.176323	0.27	238	209
9930013L23Rik	chr7:91083298-91235012:-	0.201634	0.435	70	81	-0.0285692	0.598	90	88	-0.0703893	0.823	125	118	-0.226509	0.17	121	103
9930021D14Rik	chr17:24610828-24612414:+	-0.201634	0.435	133	115	-0.333424	0.174	113	89	-0.0285692	0.839	157	153	-0.333424	0.27	130	103
9930023K05Rik	chr19:56536129-56561215:+	-0.15056	0.161	122	109	-0.0285692	0.563	135	132	0.0426443	0.79	166	171	-0.176323	0.27	178	157
9930032O22Rik	chr5:86914900-86947625:-	-0.124328	0.238	133	121	-0.286881	0.0398	223	182	-0.111031	0.772	181	167	-0.31034	0.21	222	178
9930104L06Rik	chr4:124614291-124621905:+	-0.0285692	0.552	145	142	0	0.616	147	146	-0.189034	0.644	175	153	-0.286881	0.0498	192	157
9930111J21Rik	chr11:48779318-48792900:-	0.555816	0.0672	94	139	1.38957	0.125	79	207	0.15056	0.728	90	100	0.641546	0.141	79	124
382044	chr8:95580625-95603916:-	-0.641546	0.435	61	39	-1.14405	0.285	126	57	0.422233	0.728	41	55	0.0976108	0.518	42	45
677156	chr17:32758263-32773129:+	-0.0840643	0.435	88	83	0	0.563	103	102	-0.0285692	0.839	101	99	0.0143553	0.542	116	118
100040208	chr6:40945820-40949478:-	NA	NA	NA	NA	-1.09761	0.0887	15	7	NA	NA	NA	NA	NA	NA	NA	NA
100041294	chr11:87551066-87557119:+	0.443607	0.0174	1273	1733	0.378512	0.174	887	1155	0.0143553	0.806	1056	1074	0.0703893	0.487	1000	1051
100041354	chr5:95568293-95951421:+	-0.925999	0.317	21	11	0.0703893	0.638	17	18	-0.584963	0.55	18	12	-0.62293	0.42	17	11
100043216	chrX:24129375-24152021:-	-0.333424	0.475	29	23	-0.378512	0.518	17	13	1.1177	0.601	17	37	0.238787	0.512	11	13
100043585	chr11:68785988-68787322:-	-0.124328	0.475	1327	1210	0.0426443	0.626	1201	1244	0.0976108	0.728	1379	1477	0.0703893	0.47	1546	1633
100043803	chr5:136623331-136646526:-	0	0.552	189	190	-0.137504	0.0657	264	239	-0.0426443	0.831	235	228	-0.286881	0.27	252	206
100043861	chr6:128656525-128673064:-	-0.214125	0.532	14	12	-0.0426443	0.598	66	64	0.0285692	0.806	85	87	-0.124328	0.42	104	95
a	chr2:154839305-154876748:+	0.137504	0.317	89	98	0.298658	0.355	229	283	0.15056	0.728	110	123	-0.0426443	0.47	201	194
A030007L17Rik	chr6:54935088-54942861:-	-0.201634	0.475	314	271	0.201634	0.355	182	211	0.0976108	0.55	301	324	0.0565835	0.518	254	265
A130010J15Rik	chr1:194979305-195002496:+	0.0703893	0.277	99	104	0.0426443	0.626	181	187	0.137504	0.728	211	233	-0.0285692	0.47	228	222
A130022J15Rik	chr6:97060937-97098877:-	0.0840643	0.317	271	289	0.298658	0.0982	218	269	0.214125	0.341	230	268	0.321928	0.21	231	289
A130042E20Rik	chr10:75922311-75931859:-	-0.137504	0.0672	573	519	-0.137504	0.174	724	657	0	0.839	725	724	0.0840643	0.526	661	703
A130090K04Rik	chr10:3294061-3460176:+	0.516015	0.198	30	43	1.02857	0.0982	25	51	0.201634	0.686	45	52	0.124328	0.536	44	48
A130092J06Rik	chr2:31905574-31940189:-	-0.0143553	0.507	211	207	-0.505891	0.146	314	221	0.226509	0.414	245	288	-0.0976108	0.352	320	299
A1bg	chr15:60749143-60752903:-	-0.321928	0.161	257	204	-0.367371	0.0441	151	117	-0.0426443	0.831	187	181	-0.226509	0.27	180	153
A1cf	chr19:31943250-32023896:+	0.0840643	0.238	73	78	0.0285692	0.638	97	99	0.0143553	0.806	132	134	-0.238787	0.352	157	133
A230046K03Rik	chr10:83006685-83059218:+	0.163499	0.161	564	637	0.238787	0.114	413	489	0.0976108	0.728	393	422	0.214125	0.446	335	391
A230050P20Rik	chr9:20673139-20678740:+	-0.0285692	0.532	325	316	-0.0976108	0.285	505	468	-0.163499	0.182	441	393	-0.189034	0.31	463	403
A230051G13Rik	chr11:58968870-58977244:-	-0.275007	0.0502	211	173	-0.31034	0.0982	252	202	-0.0285692	0.835	240	235	-0.31034	0.141	231	186
A230054D04Rik	chr5:42178670-42235554:-	-0.0426443	0.532	255	246	0.111031	0.518	209	226	0	0.839	207	206	-0.0565835	0.352	217	207
A230065H16Rik	chr12:112645019-112650288:+	-0.124328	0.0586	579	527	-0.111031	0.224	568	525	0.15056	0.601	403	450	-0.0565835	0.42	557	534
A230067G21Rik	chr2:146067878-146232019:-	0.15056	0.238	259	290	0.0565835	0.638	348	362	0.475085	0.131	213	298	0.516015	0.12	247	355
A230069A22Rik	chr4:155157459-155159983:-	0.584963	0.0964	102	154	-0.15056	0.224	127	114	-0.0143553	0.839	151	149	-0.0703893	0.446	125	119
A2bp1	chr16:5885090-7411611:+	-0.925999	0.00736	2481	1301	-1.37851	0.0441	3082	1185	-0.389567	0.254	1860	1414	-0.863938	0.0421	2476	1357
a2ld1	chr14:123215444-123312357:-	-0.275007	0.238	209	172	-0.111031	0.224	175	162	-0.0976108	0.823	164	152	-0.163499	0.352	215	191
A2m	chr6:121586190-121629256:+	-0.0143553	0.572	92	91	-0.226509	0.174	148	126	-0.0565835	0.806	156	149	-0.189034	0.31	161	141
A330021E22Rik	chr5:5580981-5664232:-	-0.0285692	0.56	50	49	0.201634	0.355	66	76	0.0143553	0.806	82	83	-0.0143553	0.478	82	81
A330049M08Rik	chr4:134925824-134954136:-	-0.0703893	0.435	161	153	0.298658	0.114	135	167	-0.0840643	0.806	270	253	0.250962	0.141	200	239
A3galt2	chr4:128436501-128446542:+	0.124328	0.198	62	68	0.0840643	0.518	61	65	0	0.839	87	87	-0.250962	0.31	85	71
A430005L14Rik	chr4:153331345-153336021:+	-0.0143553	0.568	508	499	-0.214125	0.355	581	500	-0.201634	0.686	476	413	-0.298658	0.154	657	531
A430033K04Rik	chr5:139064121-139089984:+	0.0565835	0.396	230	241	-0.0565835	0.563	378	361	0	0.823	482	485	-0.124328	0.27	432	396
A430078G23Rik	chr8:3353459-3390295:+	-0.333424	0.277	91	72	0.214125	0.174	112	130	0.0703893	0.79	186	196	0.0143553	0.542	143	145
A430083B19Rik	chr14:14503389-14515662:+	-0.201634	0.277	66	57	-0.516015	0.0241	113	79	0.0976108	0.757	68	73	0	0.478	131	131
A430084P05Rik	chr11:70604433-70626063:-	0.298658	0.198	55	68	0.659925	0.174	78	124	-0.0565835	0.831	95	91	-0.0143553	0.478	81	80
A430105I19Rik	chr2:118579880-118588397:-	-0.411426	0.0328	252	189	-0.422233	0.0701	310	230	-0.389567	0.182	375	285	-0.475085	0.0587	371	266
A430107D22Rik	chr17:32527605-32540526:-	0.0565835	0.475	136	142	0.238787	0.355	147	174	-0.0285692	0.839	227	221	0.0143553	0.542	215	219
A430107O13Rik	chr6:21935909-22205606:+	0.176323	0.238	1218	1378	0.333424	0.0753	911	1155	0.201634	0.601	808	930	0.356144	0.0965	730	935
A430110N23Rik	chr7:4877445-4896399:+	0.189034	0.116	319	365	0.526069	0.146	254	368	-0.0285692	0.806	294	286	0.389567	0.27	223	294
A4galt	chr15:83057151-83082159:-	0.485427	0.0586	92	129	0.815575	0.174	102	180	0.31034	0.341	82	102	0.722466	0.352	96	159
A4gnt	chr9:99512920-99521233:+	NA	NA	NA	NA	0.464668	0.415	50	69	-0.124328	0.757	70	64	0.263034	0.512	48	58
A530016L24Rik	chr12:113727677-113737327:+	0.298658	0.317	228	282	-0.333424	0.518	436	344	0.555816	0.772	196	290	0.575312	0.501	155	232
A530023O14Rik	chr7:111503895-111518398:-	0.536053	0.0964	24	35	1.32193	0.114	24	60	0.344828	0.728	44	56	0.389567	0.42	32	42
A530050D06Rik	chr12:113344893-113365784:+	-0.0565835	0.552	151	145	-0.333424	0.415	225	178	-0.0565835	0.823	310	297	-0.0285692	0.47	233	227
A530054K11Rik	chr13:67717937-67738690:-	0.0840643	0.317	331	352	0.0285692	0.634	223	229	0	0.839	254	252	0	0.478	230	230
A530057A03Rik	chr2:127250934-127261828:+	0.0703893	0.317	148	156	-0.0840643	0.467	258	243	0.0840643	0.757	273	291	-0.163499	0.31	305	272
A530064D06Rik	chr17:48286075-48304167:-	-0.356144	0.356	27	21	0.879706	0.0887	19	35	0	0.839	34	34	-0.137504	0.446	84	76
A530082C11Rik	chr4:154975524-154997450:+	0.286881	0.161	187	229	0.321928	0.0529	187	235	0.163499	0.601	203	228	0.275007	0.0965	198	241
A530088H08Rik	chr11:66725492-66742202:+	0.321928	0.277	108	135	0	0.638	343	346	0.0285692	0.772	146	149	-0.367371	0.0965	217	167
A530098C11Rik	chr1:44066252-44076851:-	-0.0703893	0.565	806	763	-0.584963	0.467	763	507	0.201634	0.806	317	366	-0.903038	0.388	703	375
A530099J19Rik	chr13:19819285-19824820:-	0.201634	0.396	39	45	0.367371	0.285	55	71	0.0565835	0.806	82	86	0.0565835	0.542	69	72
A630007B06Rik	chr19:56865452-56896671:-	0.0143553	0.317	516	525	-0.0143553	0.598	384	377	0.189034	0.686	339	389	0.0285692	0.542	363	371
A630018P17Rik	chrX:162937746-162948410:-	0.286881	0.161	105	129	0.0426443	0.638	88	91	0.286881	0.131	90	110	-0.0976108	0.42	113	105
A630033E08Rik	chr17:22989420-23004091:-	0.124328	0.317	320	349	0.0143553	0.638	183	185	-0.0565835	0.831	201	192	-0.176323	0.352	201	177
A630033H20Rik	chrX:104344955-104368057:+	0.748461	0.0964	32	54	1.02857	0.125	20	41	0.536053	0.455	22	32	0.275007	0.518	28	34
A630042L21Rik	chr18:61290930-61336704:-	0.0285692	0.435	236	243	-0.201634	0.174	379	329	0.0840643	0.686	266	284	0.0143553	0.542	324	329
A630047E20Rik	chr3:132347151-132459798:+	-0.0285692	0.475	323	315	-0.0426443	0.563	370	356	0.0703893	0.772	300	315	0	0.478	347	344
A630077B13Rik	chr10:33845874-33847778:-	0.475085	0.161	64	89	0.641546	0.355	130	204	0.333424	0.686	174	220	-0.226509	0.388	204	173
A630095E13Rik	chr9:36443338-36446187:-	NA	NA	NA	NA	0.238787	0.467	44	52	-0.0565835	0.839	120	115	-0.0703893	0.47	82	78
A730008H23Rik	chr1:90159683-90174132:-	0.0565835	0.435	498	519	0.176323	0.415	367	417	0.111031	0.757	482	521	-0.0703893	0.47	435	414
A730011L01Rik	chr11:119352660-119372736:+	0.0143553	0.435	226	230	-0.0703893	0.467	311	296	-0.0143553	0.839	303	299	-0.0143553	0.478	334	330
A730017C20Rik	chr18:59222162-59236611:+	0.356144	0.161	28	36	-0.0703893	0.467	60	57	0.0285692	0.806	76	78	-0.321928	0.24	75	60
A730035I17Rik	chr5:98609887-98616467:+	-0.344828	0.161	70	55	-0.321928	0.224	112	89	-0.0976108	0.823	105	98	-0.0285692	0.478	114	111
A730037C10Rik	chr3:54941260-54976824:+	0.275007	0.238	32	39	0.250962	0.0887	41	49	0.124328	0.757	63	69	-0.238787	0.352	58	49
A730069N07Rik	chr8:37912179-38015490:-	-0.226509	0.135	247	210	-0.0840643	0.563	223	210	-0.111031	0.806	223	205	-0.163499	0.352	221	196
A830006F12Rik	chr1:70772288-70931971:+	-0.15056	0.396	85	76	-0.0426443	0.563	53	51	0.124328	0.757	120	131	-0.0976108	0.446	183	170
A830007P12Rik	chr2:25048239-25052133:-	0.201634	0.198	65	75	0	0.616	130	129	0.0426443	0.79	111	115	-0.111031	0.388	145	134
A830018L16Rik	chr1:11404192-11965982:+	0.137504	0.532	101	112	-0.0565835	0.467	111	106	-0.111031	0.79	116	107	-0.176323	0.31	118	104
A830080D01Rik	chrX:155970599-156031013:+	0.15056	0.198	156	174	0.0840643	0.415	169	180	-0.0426443	0.728	203	196	0	0.542	178	179
A830093I24Rik	chr12:4754712-4775852:-	-0.333424	0.0586	133	105	-0.201634	0.174	147	127	-0.0426443	0.831	136	132	-0.124328	0.352	178	162
A930001N09Rik	chr17:26852594-26909832:+	0	0.552	776	778	-0.201634	0.467	626	540	-0.0426443	0.823	587	569	-0.367371	0.128	623	481
A930005I04Rik	chr5:35258563-35266488:+	0.111031	0.435	50	54	0.189034	0.415	56	64	0.124328	0.686	95	104	-0.137504	0.388	94	85
A930008G19Rik	chr7:139903766-140005569:-	-0.124328	0.396	176	161	-0.333424	0.224	290	229	-0.344828	0.504	167	131	-0.124328	0.446	252	231
A930018P22Rik	chr2:103962925-103964903:+	0.163499	0.435	65	73	0.176323	0.467	60	68	-0.111031	0.772	85	78	0.0143553	0.542	84	85
A930038C07Rik	chr6:65621604-65656924:+	0.0565835	0.435	68	71	1.22651	0.415	91	213	0	0.839	125	125	-0.0703893	0.388	112	106
A930041I02Rik	chr2:38921734-39046250:-	0.31034	0.0147	254	315	0.238787	0.0887	227	270	0.214125	0.233	240	280	0.214125	0.0965	231	269
AA408296	chr1:194930596-194956445:-	0.0840643	0.277	207	220	0.0840643	0.355	197	210	0	0.806	214	216	0.0285692	0.542	220	225
AA409316	chr15:75831532-75844766:-	0.495695	0.0284	65	92	0.124328	0.467	148	162	0.0840643	0.79	146	156	-0.0840643	0.42	185	173
AA415398	chr4:119202922-119211374:-	0.545968	0.0186	75	110	0.298658	0.285	94	116	0.536053	0.204	87	127	0.432959	0.0252	104	141
AA416372	chr4:101613011-101615788:+	-0.111031	0.532	81	75	-0.0426443	0.598	125	121	-0.111031	0.757	166	153	-0.124328	0.388	157	143
AA467197	chr2:122463622-122466812:+	0	0.552	92	92	0.111031	0.467	73	79	0.15056	0.772	85	95	-0.0143553	0.478	78	77
AA792892	chr5:94768773-94813359:+	0.344828	0.238	90	115	0.111031	0.616	57	62	0.807355	0.601	12	21	-0.15056	0.47	58	52
AA881470	chr5:141180976-141195288:+	0.0840643	0.356	176	188	-0.0426443	0.224	284	274	0.0976108	0.728	254	274	-0.0143553	0.478	300	296
AA960436	chr8:97856239-97871409:+	0.124328	0.0328	249	273	0.263034	0.174	265	320	0.124328	0.414	231	254	0.137504	0.352	268	295
AA986860	chr1:132628552-132641195:+	0.555816	0.161	65	96	0	0.616	121	120	-0.0285692	0.839	121	118	-0.31034	0.21	157	126
Aaas	chr15:102168686-102181126:-	0.0426443	0.475	233	242	-0.0840643	0.467	284	266	-0.0976108	0.757	276	256	-0.163499	0.21	296	262
Aacs	chr5:125956242-125997773:+	0.536053	0.0964	273	397	0	0.638	555	560	0.641546	0.455	273	428	0.970854	0.112	232	456
Aadac	chr3:59835709-59844079:+	-0.201634	0.277	59	51	-0.0285692	0.616	96	94	0.0426443	0.806	116	120	0	0.478	109	108
Aadacl1	chr3:27081925-27143833:+	-0.0426443	0.396	389	376	0.731183	0.224	230	384	-0.0840643	0.79	449	420	0.485427	0.27	398	560
Aadacl3	chr4:144043673-144053659:-	-0.422233	0.277	31	23	0	0.638	39	39	0.0703893	0.79	39	41	-0.0285692	0.478	50	49
Aadat	chr8:62984920-63024474:+	0.0426443	0.435	60	62	-0.189034	0.355	103	90	0.0840643	0.79	99	105	-0.0976108	0.42	103	96
Aak1	chr6:86799510-86953221:+	0.263034	0.00884	405	490	0.0840643	0.415	482	514	0.189034	0.504	382	438	0.250962	0.0965	400	478
Aamp	chr1:74326420-74331240:-	-0.0143553	0.565	892	875	-0.275007	0.125	1318	1085	0	0.839	781	775	-0.0285692	0.352	1005	980
Aanat	chr11:116455000-116458858:+	-0.15056	0.238	164	147	-0.238787	0.355	239	202	0.0143553	0.806	243	247	-0.321928	0.27	227	181
Aard	chr15:51871652-51877269:+	-0.137504	0.356	247	223	-0.389567	0.0657	513	389	-0.0143553	0.839	252	249	-0.226509	0.31	463	393
Aars	chr8:113557866-113580770:+	-0.0426443	0.475	990	957	-0.124328	0.518	1158	1062	0	0.839	867	862	0	0.478	1082	1074
Aars2	chr17:45643789-45657792:+	0.0840643	0.317	214	227	-0.163499	0.285	260	232	0.0285692	0.728	292	299	0.0565835	0.523	272	283
Aarsd1	chr11:101268153-101278747:-	-0.137504	0.0246	549	497	-0.201634	0.0657	642	555	-0.0426443	0.686	679	654	-0.0565835	0.31	656	625
Aasdh	chr5:77304962-77334525:-	0.111031	0.317	159	172	-0.0976108	0.355	195	182	-0.0703893	0.728	198	188	-0.0285692	0.478	192	188
Aasdhppt	chr9:4295092-4309471:-	0.201634	0.161	944	1087	-0.111031	0.467	646	598	0.15056	0.728	648	723	0	0.542	673	677
Aass	chr6:23022169-23082974:-	-0.275007	0.0328	63	52	-0.263034	0.146	81	67	-0.137504	0.757	109	99	-0.124328	0.31	91	83
Aatf	chr11:84236357-84327003:-	-0.0285692	0.507	383	372	0.0703893	0.626	315	332	0.0840643	0.772	342	364	0.0143553	0.542	335	340
Aatk	chr11:119868631-119908361:-	-0.201634	0.0372	151	131	-0.0976108	0.415	202	188	-0.0285692	0.839	239	234	-0.0703893	0.24	239	226
AB041550	chr6:87680862-87684011:+	-0.263034	0.396	78	65	0.31034	0.467	108	134	-0.238787	0.376	155	131	NA	NA	NA	NA
AB124611	chr9:21330720-21349237:+	0.773996	0.0328	109	187	1.15056	0.0701	137	305	0.111031	0.644	144	156	0.443607	0.0965	132	180
AB182283	chr11:6497825-6506057:-	-0.176323	0.277	196	172	-0.0143553	0.598	220	216	-0.15056	0.728	320	287	-0.15056	0.31	290	261
Abat	chr16:8513581-8621660:+	-0.0426443	0.532	421	407	0.111031	0.355	411	444	0.111031	0.154	506	550	0.0285692	0.542	472	483
Abca1	chr4:53043660-53172767:-	0.604071	0.0205	532	813	0.604071	0.0753	647	986	0.555816	0.164	434	638	0.895303	0.0485	357	665
Abca13	chr11:9091944-9584262:+	1	0.135	11	22	-0.505891	0.146	40	28	-0.163499	0.79	37	33	-0.238787	0.188	77	65
Abca14	chr7:127347477-127468866:+	-0.263034	0.396	440	364	0.0703893	0.626	365	386	-0.0703893	0.839	440	416	-0.111031	0.42	440	406
Abca15	chr7:127472197-127551201:+	-0.189034	0.532	8	7	0.201634	0.598	13	15	0.176323	0.79	23	26	-0.475085	0.31	32	23
Abca16	chr7:127553160-127688323:+	0.176323	0.435	15	17	-0.0703893	0.598	54	51	-0.687061	0.686	116	72	-0.214125	0.31	78	67
Abca17	chr17:24401223-24484230:-	0.275007	0.0435	109	132	0.124328	0.518	132	145	0.0840643	0.728	161	171	-0.0976108	0.352	167	156
Abca2	chr2:25284193-25304059:+	0.0143553	0.507	250	254	-0.214125	0.146	407	349	0.0143553	0.79	292	295	0.0976108	0.478	355	382
Abca3	chr17:24488990-24547146:+	-0.163499	0.198	333	297	-0.0703893	0.518	336	319	-0.0703893	0.757	324	308	0.226509	0.12	273	322
Abca4	chr3:121747377-121882979:+	-0.0703893	0.277	133	126	0	0.616	161	160	0.0426443	0.772	204	211	-0.0703893	0.42	189	180
Abca5	chr11:110130682-110199030:-	0.0426443	0.435	981	1011	-0.111031	0.224	1320	1212	0.0426443	0.728	1100	1140	-0.111031	0.388	1348	1246
Abca6	chr11:110038135-110113042:-	0.201634	0.161	454	524	-0.298658	0.415	389	314	-0.0426443	0.831	366	353	0.0565835	0.542	308	321
Abca7	chr10:79460359-79478317:+	-0.0976108	0.475	194	181	-0.137504	0.224	265	240	-0.0565835	0.341	230	221	-0.0285692	0.446	255	250
Abca8a	chr11:109886947-109952934:-	0.31034	0.0964	2204	2750	0.0976108	0.518	1886	2035	0.137504	0.644	1953	2164	0.411426	0.446	1341	1790
Abca8b	chr11:109795585-109857130:-	-0.0840643	0.475	698	654	-0.321928	0.146	697	554	-0.111031	0.757	511	469	0.0285692	0.542	534	546
Abca9	chr11:109962135-110029467:-	0.356144	0.0779	848	1089	0.400538	0.0474	673	892	0.0840643	0.79	665	707	0.475085	0.31	505	703
Abcb10	chr8:126476358-126507022:-	-0.0426443	0.565	346	334	-0.356144	0.0701	396	308	-0.0426443	0.79	322	310	-0.0976108	0.31	393	364
Abcb11	chr2:69076338-69180673:-	0.0703893	0.396	60	63	-0.0143553	0.616	81	80	0.0426443	0.79	119	123	-0.15056	0.352	127	114
Abcb1a	chr5:8660091-8748570:+	-0.163499	0.435	389	347	-0.344828	0.285	426	335	-0.15056	0.455	433	389	-0.0565835	0.478	448	430
Abcb1b	chr5:8798185-8866308:+	0.214125	0.0328	209	244	0.0703893	0.634	268	283	0.0703893	0.772	247	261	0	0.478	302	301
Abcb4	chr5:8893716-8959226:+	-0.432959	0.0246	1152	853	-0.565597	0.125	1339	903	-0.15056	0.601	1144	1024	-0.31034	0.21	1483	1189
Abcb5	chr12:120125090-120163053:-	-0.137504	0.396	116	105	-0.321928	0.285	74	59	-0.0976108	0.772	111	103	-0.516015	0.21	109	76
Abcb6	chr1:75168214-75176857:-	-0.526069	0.0284	317	220	-0.695994	0	330	203	-0.263034	0.686	275	229	-0.214125	0.0498	269	231
Abcb7	chrX:101478958-101609182:-	-0.163499	0.396	839	744	-0.0143553	0.598	593	584	-0.0976108	0.644	761	707	-0.344828	0.21	918	719
Abcb8	chr5:23899973-23915765:+	-0.495695	0.0672	408	289	-0.659925	0.0657	434	273	-0.321928	0.164	413	328	-0.411426	0.0485	407	304
Abcb9	chr5:124511865-124545807:-	-0.124328	0.238	269	246	-0.137504	0.224	323	292	-0.0703893	0.757	409	387	0.0285692	0.541	315	323
Abcc1	chr16:14361652-14474967:+	-0.0565835	0.435	640	615	-0.0285692	0.563	709	689	0.163499	0.455	603	678	0	0.542	712	715
Abcc10	chr17:46440178-46464972:-	0.189034	0.238	121	139	0.263034	0.285	168	202	0.0840643	0.772	179	191	0.111031	0.446	201	218
Abcc12	chr8:89028739-89104585:-	-0.0143553	0.571	90	89	0.0285692	0.637	105	108	0.0143553	0.806	152	155	-0.0565835	0.446	130	125
Abcc2	chr19:43856797-43912708:+	0.0976108	0.277	92	99	-0.0840643	0.518	179	168	0.0143553	0.806	178	181	-0.275007	0.24	216	178
Abcc3	chr11:94204608-94254290:-	0.0976108	0.0672	90	97	0.321928	0.174	116	145	-0.0285692	0.839	159	155	0	0.478	154	153
Abcc4	chr14:118881913-119105427:-	-0.505891	0.0186	262	184	-0.400538	0.114	238	180	-0.443607	0.233	270	198	-0.333424	0.0906	252	199
Abcc5	chr16:20331376-20426467:-	0	0.571	743	737	0.275007	0.0753	728	888	0.0285692	0.79	677	694	0.0285692	0.53	718	738
Abcc6	chr7:53231749-53285656:-	-0.0703893	0.116	171	162	-0.0565835	0.563	263	252	-0.0143553	0.839	297	292	-0.214125	0.21	327	281
Abcc8	chr7:53359892-53435403:-	0.226509	0.0586	100	117	0.238787	0.467	127	151	-0.0565835	0.728	148	142	-0.163499	0.31	156	139
Abcc9	chr6:142536381-142650794:-	-0.863938	0.0174	2769	1514	-0.847997	0.0529	2499	1385	-0.454176	0.132	2201	1596	-0.536053	0.0656	2366	1629
Abcd1	chrX:70961935-70983626:+	-0.275007	0.0147	426	351	-0.0703893	0.467	415	392	-0.214125	0.164	452	388	0	0.478	460	457
Abcd2	chr15:90976301-91022238:-	-0.15056	0.396	1519	1366	-0.214125	0.415	871	749	0.111031	0.757	946	1025	0.0565835	0.541	679	707
Abcd3	chr3:121461827-121518133:-	-0.214125	0.135	814	698	-0.356144	0.0701	678	529	-0.333424	0.254	941	744	-0.263034	0.0906	744	620
Abcd4	chr12:85943616-85958363:-	0	0.552	221	222	-0.0426443	0.467	258	250	-0.137504	0.275	261	236	-0.0143553	0.478	254	251
Abce1	chr8:82207340-82235639:-	0.0426443	0.435	2511	2595	0.163499	0.467	1633	1834	0.0703893	0.757	1944	2043	-0.124328	0.352	1992	1825
Abcf1	chr17:36093763-36106695:-	0.0426443	0.475	684	708	-0.0285692	0.518	690	670	0.0565835	0.686	625	654	0.15056	0.12	606	674
Abcf2	chr5:24071162-24083177:-	-0.0703893	0.435	1788	1687	-0.226509	0.355	1617	1376	0	0.839	1346	1344	-0.163499	0.27	1650	1467
Abcf3	chr16:20548675-20561676:+	-0.15056	0.277	827	745	-0.298658	0.224	774	629	-0.0285692	0.839	589	577	-0.0703893	0.388	680	642
Abcg1	chr17:31194685-31252719:+	0.298658	0.0174	162	200	0.321928	0.125	239	299	0.0565835	0.504	243	254	0.111031	0.188	240	260
Abcg2	chr6:58546665-58642445:+	0.356144	0.135	1094	1409	1.04264	0.0474	697	1441	0.545968	0.219	808	1180	0.847997	0.0344	793	1430
Abcg3	chr5:105364075-105411736:-	0.815575	0.0328	34	60	0.963474	0.0474	42	82	0.189034	0.55	49	56	0.495695	0.12	48	68
Abcg4	chr9:44081272-44096327:-	0.176323	0.238	154	175	0.0840643	0.616	205	218	0.15056	0.131	277	309	-0.124328	0.21	302	275
Abcg5	chr17:85057573-85082263:-	-0.137504	0.238	138	125	0	0.616	138	137	-0.0285692	0.839	161	157	-0.0840643	0.352	151	142
Abcg8	chr17:85082470-85099673:+	-0.15056	0.435	124	111	-0.189034	0.355	168	147	-0.0840643	0.806	232	217	-0.238787	0.24	222	187
Abhd1	chr5:31252438-31257468:+	0.0426443	0.396	116	120	0.333424	0.174	117	148	0.0285692	0.79	148	151	0.0976108	0.128	141	152
Abhd10	chr16:45729845-45743017:-	-0.124328	0.356	326	297	-0.565597	0.0753	292	197	-0.0426443	0.835	229	222	-0.298658	0.112	278	226
Abhd11	chr5:135485168-135488040:+	-0.201634	0.0586	1712	1477	-0.0285692	0.563	1529	1490	0	0.839	1266	1266	0.111031	0.523	1712	1865
Abhd12	chr2:150658250-150730467:-	0.275007	0.0586	500	605	0.432959	0.114	526	714	0.111031	0.601	480	519	0.443607	0.0906	431	589
Abhd13	chr8:9977716-9992154:+	0.0143553	0.507	534	540	-0.263034	0.0753	662	550	-0.0840643	0.601	789	744	0	0.542	716	718
Abhd14a	chr9:106342389-106349967:-	-0.238787	0.0435	390	328	-0.250962	0.0982	405	340	-0.189034	0.686	380	333	-0.0840643	0.31	364	342
Abhd14b	chr9:106350991-106355247:+	-0.250962	0.0964	267	223	0	0.616	340	338	-0.286881	0.455	365	297	-0.0703893	0.42	313	297
Abhd2	chr7:86418151-86506487:+	0.516015	0.0502	202	289	1.09085	0.0887	175	373	0.238787	0.129	218	259	0.895303	0.128	173	323
Abhd3	chr18:10644408-10706694:-	0.0143553	0.552	92	93	-0.0285692	0.563	115	112	-0.0976108	0.757	122	113	-0.163499	0.17	132	117
Abhd4	chr14:54873862-54888840:+	0.214125	0.238	440	514	0.238787	0.285	400	474	0.163499	0.55	371	418	0.298658	0.0578	389	482
Abhd5	chr9:122260733-122290641:+	-0.137504	0.356	794	719	0.0565835	0.415	726	758	-0.0976108	0.728	1141	1064	-0.15056	0.388	848	760
Abhd6	chr14:8835415-8889069:+	0.0703893	0.475	269	285	0.15056	0.285	265	296	0.226509	0.414	218	257	0.214125	0.494	316	368
Abhd7	chr5:107832531-107859050:+	0.831877	0.0147	70	125	0.238787	0.125	122	144	0.275007	0.504	132	161	0.0143553	0.542	146	148
Abhd8	chr8:73980604-73987545:-	-0.137504	0.116	348	314	-0.400538	0.0474	485	367	-0.0426443	0.806	350	338	0	0.542	366	367
Abhd9	chr17:32320714-32326494:-	0.0426443	0.475	51	53	0.0565835	0.638	68	71	0.0285692	0.806	75	77	0.0285692	0.542	79	81
Abi1	chr2:22795508-22895760:-	0.495695	0.0284	535	756	0.411426	0.0657	527	704	0.275007	0.309	435	528	0.536053	0.0906	386	561
Abi2	chr1:60466641-60538002:+	0.176323	0.0107	292	332	0.321928	0.0753	351	441	0.15056	0.455	345	385	0.163499	0.487	344	386
Abi3	chr11:95693704-95703474:-	0.0703893	0.277	198	208	0.15056	0.415	263	292	-0.163499	0.55	310	275	0.15056	0.188	266	296
Abi3bp	chr16:56478012-56689430:+	0.0143553	0.552	1235	1249	0.31034	0.355	537	666	-0.31034	0.376	581	465	-0.189034	0.446	413	361
Abl1	chr2:31544056-31659747:+	0.378512	0.0284	514	670	-0.0703893	0.563	774	733	0.411426	0.129	437	583	0.378512	0.0854	509	665
Abl2	chr1:158489179-158579750:+	0.189034	0.0672	382	439	0.0143553	0.626	489	498	0.124328	0.341	390	426	0.214125	0.0489	405	470
Ablim1	chr19:57107753-57389409:-	0.565597	0.0266	611	909	1.0072	0.146	580	1167	0.604071	0	545	833	1.17632	0.188	532	1207
Ablim2	chr5:36100579-36227619:+	-0.0840643	0.317	590	556	-0.111031	0.224	827	763	-0.0143553	0.835	730	722	0	0.542	837	838
Ablim3	chr18:61959046-62071477:-	-0.367371	0.238	340	263	-0.226509	0.0657	337	287	-0.0840643	0.79	393	368	0.0285692	0.542	384	394
Abo	chr2:26698022-26720499:-	-0.15056	0.277	60	54	-0.0426443	0.563	116	112	0.111031	0.772	119	129	-0.214125	0.352	159	137
Abp1	chr6:48845252-48859187:+	-0.0565835	0.435	192	184	-0.124328	0.355	364	331	0.286881	0.728	379	465	-0.189034	0.17	368	322
Abpa	chr7:34806585-34807900:+	0	0.572	211	210	0.0565835	0.598	360	376	0.0976108	0.757	330	355	-0.137504	0.31	415	375
Abpb	chr7:34796944-34798961:-	0.0285692	0.532	279	286	-0.0976108	0.518	1131	1053	0	0.823	465	468	-0.250962	0.352	483	404
Abpd	chr7:34149361-34151338:-	-0.0840643	0.507	184	173	-0.0426443	0.598	123	119	0.176323	0.728	204	232	0.15056	0.24	134	150
Abpg	chr7:34728028-34729990:-	-1.14405	0.356	224	101	-0.0703893	0.598	334	317	0.163499	0.757	460	519	0.250962	0.526	347	414
Abpz	chr7:34522211-34524314:-	-0.111031	0.507	62	57	0.659925	0.415	183	290	0.238787	0.728	123	146	-0.250962	0.388	388	325
Abr	chr11:76230235-76391229:-	-0.0285692	0.435	209	204	0.238787	0.146	247	293	0	0.835	258	256	0.0565835	0.523	284	298
Abra	chr15:41696838-41701266:-	0.15056	0.396	4852	5388	0.516015	0.174	3723	5340	0.963474	0.0184	2551	4994	0.695994	0.17	3424	5572
Abt1	chr13:23510229-23515735:-	0.0976108	0.317	707	758	-0.137504	0.467	605	549	0.214125	0.686	486	565	0.201634	0.446	515	593
Abtb1	chr6:88785910-88791861:-	-0.226509	0.161	610	518	-0.432959	0.125	677	499	0.0426443	0.686	494	513	-0.15056	0.21	562	502
Abtb2	chr2:103406466-103558580:+	0.176323	0.198	129	147	0.214125	0.174	206	239	-0.0565835	0.835	200	192	0.201634	0.388	319	367
Acaa1a	chr9:119250411-119259413:+	-0.214125	0.0779	639	549	-0.286881	0.0474	691	563	-0.15056	0.204	696	623	-0.0565835	0.388	623	599
Acaa1b	chr9:119057160-119066211:-	-0.0703893	0.507	172	163	-0.238787	0.146	192	162	-0.163499	0.601	192	171	-0.0840643	0.352	224	210
Acaa2	chr18:74938865-74965861:+	0.0703893	0.435	2704	2848	0.389567	0.0657	1727	2267	0.0840643	0.504	2937	3123	0.124328	0.487	2874	3151
Acaca	chr11:83943173-84215153:+	0.31034	0.317	1180	1465	-0.226509	0.563	1622	1385	0.687061	0.757	676	1094	1	0.47	408	816
Acacb	chr5:114615526-114700767:+	-0.238787	0.161	1100	929	-0.757023	0.0887	1703	1005	0	0.839	934	929	-0.0565835	0.47	1192	1141
Acad10	chr5:122071037-122110519:-	0.400538	0.0266	131	174	0.176323	0.518	184	209	0.201634	0.504	159	184	0.275007	0.42	189	229
Acad11	chr9:103966032-104029976:+	-0.422233	0.0328	1391	1033	-0.475085	0.125	1274	915	-0.263034	0.309	1039	864	-0.443607	0.0854	1438	1052
Acad8	chr9:26781725-26807134:-	0.0426443	0.396	917	952	0.0565835	0.518	673	702	0.0976108	0.772	696	746	0.0143553	0.542	744	755
Acad9	chr3:35964921-35991779:+	-0.238787	0.135	787	666	-0.226509	0.0982	611	520	-0.0703893	0.79	628	594	-0.163499	0.24	613	543
Acadl	chr1:66877426-66909841:-	-0.176323	0.317	2932	2593	-0.0143553	0.598	2527	2493	-0.0565835	0.376	3419	3271	-0.163499	0.154	3762	3332
Acadm	chr3:153585322-153607396:-	-0.0976108	0.396	4642	4332	-0.111031	0.0474	3575	3292	0.0703893	0.644	4490	4750	-0.226509	0.188	5039	4277
Acads	chr5:115560307-115569322:-	-0.15056	0.356	660	592	-0.505891	0.0615	958	671	0.0426443	0.79	511	529	0.0976108	0.352	684	732
Acadsb	chr7:138554214-138589720:+	-0.15056	0.396	1510	1354	-0.443607	0.285	1179	862	-0.0976108	0.79	1160	1080	-0.565597	0.128	1282	862
Acadvl	chr11:69823693-69828909:-	-0.687061	0.0586	2254	1393	-0.695994	0.0135	1887	1162	-0.575312	0	2651	1770	-0.713696	0.112	2565	1559
Acan	chr7:86198368-86259985:+	1.02148	0.356	95	193	-0.0840643	0.563	180	169	0.0143553	0.806	177	180	-0.31034	0.21	209	168
Acap2	chr16:31092498-31201324:-	0.286881	0.0328	497	610	0.411426	0.114	389	521	0.238787	0.376	403	479	0.378512	0.141	322	420
Acap3	chr4:155265983-155281360:+	0.0703893	0.356	206	217	-0.163499	0.285	261	231	0.0143553	0.79	217	221	0.0426443	0.512	236	244
Acat1	chr9:53388626-53418455:-	-0.238787	0.0435	2760	2320	-0.333424	0.114	2466	1950	-0.214125	0.504	2919	2512	-0.485427	0.12	3520	2498
Acat2	chr17:13135907-13153591:-	0.378512	0.277	338	440	-0.0976108	0.598	336	312	0.321928	0.757	237	297	0.659925	0.42	165	262
Acat3	chr17:13116824-13133262:-	0.214125	0.317	213	249	-0.176323	0.563	171	151	0.163499	0.772	175	197	0.238787	0.478	136	161
Acbd3	chr1:182656173-182684296:+	0.31034	0.0586	340	423	0.0976108	0.467	360	388	0.0703893	0.686	315	333	0.275007	0.141	280	339
Acbd4	chr11:102963001-102973513:+	0.0703893	0.396	285	301	0.111031	0.563	391	424	-0.163499	0.644	420	373	0.163499	0.24	339	382
Acbd5	chr2:22923720-22970032:+	0.250962	0.0502	722	866	0.189034	0.285	421	483	0.201634	0.341	543	626	0.0840643	0.536	479	512
Acbd6	chr1:157405251-157534362:+	-0.201634	0.317	784	681	-0.475085	0.0296	1079	772	-0.176323	0.275	684	604	0	0.542	754	761
Acbd7	chr2:3253439-3258265:+	-0.298658	0.277	58	47	-0.0703893	0.518	42	40	-0.263034	0.455	83	69	-0.189034	0.31	56	49
Accn1	chr11:80693666-81781898:-	-0.31034	0.277	97	78	-0.321928	0.0701	125	100	-0.189034	0.644	123	107	-0.298658	0.21	144	117
Accn2	chr15:99501148-99531559:+	-0.163499	0.161	205	182	0.163499	0.563	262	295	-0.226509	0.55	268	229	-0.201634	0.24	280	243
Accn3	chr5:23919268-23923652:+	0.0976108	0.277	114	123	0.201634	0.285	119	137	0.0285692	0.772	155	159	-0.0565835	0.352	155	148
Accn4	chr1:75447084-75470915:+	-0.137504	0.396	170	154	-0.111031	0.467	185	170	-0.111031	0.79	242	224	-0.124328	0.31	210	191
Accn5	chr3:81800843-81825155:+	-0.286881	0.238	54	44	-0.15056	0.467	89	80	0.176323	0.686	95	108	-0.344828	0.27	103	81
Accs	chr2:93675609-93690014:-	-0.111031	0.317	142	131	0	0.638	150	151	0	0.839	181	180	-0.0285692	0.47	168	164
Acd	chr8:108219759-108224995:-	0.0976108	0.317	219	235	0.0703893	0.518	268	282	0.0285692	0.772	197	202	0.31034	0.0524	245	306
Ace	chr11:105829260-105851261:+	-0.0565835	0.532	824	787	-0.226509	0.355	1016	865	-0.0565835	0.839	656	627	0.411426	0.388	524	698
Ace2	chrX:160577312-160626350:+	-0.356144	0.0964	104	81	-0.275007	0.125	112	92	-0.163499	0.504	140	124	-0.189034	0.154	125	109
Ache	chr5:137728993-137735691:+	-0.722466	0.0246	643	389	-0.475085	0.174	635	454	-0.632268	0	746	479	-0.422233	0.0854	712	531
Acin1	chr14:55260997-55305765:-	0.526069	0.0266	374	540	0.214125	0.467	485	567	0.400538	0.219	335	445	0.495695	0.0854	374	529
Acly	chr11:100337669-100389215:-	0.454176	0.238	3582	4911	-0.189034	0.598	4580	3989	0.790772	0.757	1564	2718	1.57046	0.42	786	2342
Acmsd	chr1:129625989-129664141:+	-0.0976108	0.507	95	88	0.0143553	0.638	129	131	-0.0703893	0.823	199	188	-0.263034	0.24	208	173
Acn9	chr6:6906017-6989220:+	0.189034	0.135	177	203	-0.124328	0.518	184	168	0	0.839	195	194	-0.263034	0.0299	223	185
Acnat2	chr4:49392716-49421023:-	-0.214125	0.317	151	130	0.0285692	0.638	245	250	-0.526069	0.414	418	290	-0.286881	0.24	324	265
Aco1	chr4:40090297-40146042:+	0.163499	0.277	765	858	0.189034	0.518	672	772	0.250962	0.414	585	697	0.238787	0.17	532	631
Aco2	chr15:81702892-81745567:+	-0.163499	0.238	7019	6221	-0.0565835	0.285	6542	6267	-0.0840643	0.414	7914	7410	-0.15056	0.27	8707	7806
Acot1	chr12:85350451-85358619:+	0.15056	0.507	62	69	-0.0143553	0.616	66	65	-0.124328	0.835	70	64	0.807355	0.24	48	84
Acot11	chr4:106417184-106472371:-	-0.454176	0.161	166	121	-0.333424	0.174	203	160	-0.163499	0.601	230	205	-0.263034	0.0854	240	199
Acot12	chr13:91881125-91925753:+	-0.137504	0.356	62	56	-0.137504	0.415	91	82	-0.0703893	0.823	109	103	-0.189034	0.24	109	95
Acot2	chr12:85328839-85334825:+	-0.226509	0.116	334	284	0.0565835	0.637	366	381	-0.0143553	0.839	247	243	0.137504	0.523	487	536
Acot3	chr12:85393100-85400514:+	-0.298658	0.435	42	34	-0.0143553	0.616	81	80	0.137504	0.772	102	113	-0.286881	0.24	120	98
Acot4	chr12:85379328-85385673:+	-0.0426443	0.552	62	60	0.0143553	0.638	70	71	0	0.823	99	99	-0.137504	0.42	96	87
Acot5	chr12:85410274-85416969:+	-0.356144	0.356	64	50	-0.124328	0.467	59	54	-0.15056	0.757	114	102	-0.545968	0.24	126	86
Acot6	chr12:85441603-85450733:+	0.214125	0.356	131	152	0.389567	0.0982	147	194	0.124328	0.686	146	160	0.367371	0.388	156	202
Acot7	chr4:151552242-151645956:+	-0.286881	0.198	455	372	-0.111031	0.285	522	481	-0.0143553	0.839	467	462	0.0285692	0.542	629	647
Acot8	chr2:164618267-164630372:-	0.189034	0.161	192	219	0.263034	0.415	224	271	0	0.839	237	235	0.201634	0.21	255	294
Acot9	chrX:151697042-151732050:+	1	0.0122	1313	2627	1.27501	0.0701	721	1751	0.970854	0.123	859	1686	1.07724	0.0587	743	1568
Acox1	chr11:116033201-116060359:-	-0.344828	0.0186	2313	1810	-0.31034	0.174	2841	2276	-0.189034	0.644	2321	2032	-0.250962	0.24	3116	2611
Acox2	chr14:9058024-9091450:-	0.321928	0.0435	70	88	0.111031	0.518	109	118	-0.201634	0.644	160	139	-0.0840643	0.352	147	138
Acox3	chr5:35925708-35956450:+	-0.333424	0.116	352	278	-0.263034	0.125	311	259	-0.201634	0.132	286	247	-0.124328	0.188	297	271
Acoxl	chr2:127680363-127949609:+	-0.137504	0.317	63	57	-0.0976108	0.415	75	70	-0.0285692	0.839	97	95	-0.163499	0.27	90	80
Acp1	chr12:31578190-31596421:-	0.584963	0.0226	909	1366	0.757023	0.0753	511	865	0.333424	0.275	725	915	0.31034	0.17	761	946
Acp2	chr2:91043086-91052300:+	-0.111031	0.435	653	603	0.0565835	0.626	576	603	-0.163499	0.455	421	373	-0.0976108	0.388	517	483
Acp5	chr9:21931170-21940190:-	0.505891	0.475	733	1046	0.275007	0.626	434	529	0.432959	0.79	299	404	1.9486	0.446	89	344
Acp6	chr3:96962713-96980491:+	-0.344828	0.0964	806	633	-0.356144	0.0753	660	515	-0.189034	0.601	657	575	-0.226509	0.21	708	602
Acpl2	chr9:96723761-96789841:-	0.214125	0.198	159	185	0.226509	0.125	156	184	-0.124328	0.757	250	229	-0.137504	0.24	185	168
Acpp	chr9:104190569-104240052:-	-0.333424	0.356	87	69	0.176323	0.518	69	78	0.0426443	0.806	86	89	-0.163499	0.352	84	75
Acr	chr15:89398756-89405015:+	0.0143553	0.552	70	71	0.0703893	0.634	142	150	-0.137504	0.79	193	175	-0.201634	0.31	194	168
Acrbp	chr6:124989865-125013261:+	-0.176323	0.198	501	440	0.0143553	0.637	368	374	-0.189034	0.309	430	374	-0.176323	0.0532	435	384
Acrv1	chr9:36500804-36506422:+	-0.411426	0.161	426	318	-0.367371	0.146	574	444	-0.0285692	0.835	493	482	-0.163499	0.352	581	516
Acsbg1	chr9:54452803-54509692:-	-0.0976108	0.396	112	104	-0.0565835	0.518	160	153	-0.111031	0.757	244	225	-0.0426443	0.47	191	185
Acsbg2	chr17:56982526-57013870:-	-0.176323	0.238	156	137	-0.0565835	0.563	203	194	-0.0426443	0.839	243	235	-0.124328	0.24	199	181
Acsf2	chr11:94418415-94463100:-	0.124328	0.396	160	175	0.0703893	0.634	202	213	0.124328	0.757	201	220	0.111031	0.507	180	195
Acsf3	chr8:125299404-125341781:+	-0.214125	0.356	361	311	-0.275007	0.0887	485	398	-0.0703893	0.757	438	416	-0.0976108	0.21	455	423
Acsl1	chr8:47556395-47621404:+	0.263034	0.0672	3874	4663	0.298658	0.285	3463	4279	0.238787	0.414	3812	4518	0.214125	0.188	3704	4308
Acsl3	chr1:78654448-78703562:+	-0.111031	0.507	917	846	-0.226509	0.285	1293	1104	0	0.806	985	993	-0.226509	0.31	1171	993
Acsl4	chrX:138752535-138825078:-	-0.163499	0.198	808	721	-0.250962	0.0887	563	471	-0.0426443	0.806	523	506	-0.0840643	0.388	479	448
Acsl5	chr19:55327858-55371118:+	0.214125	0.198	516	602	0.632268	0.224	438	680	-0.0285692	0.839	392	383	0.713696	0.31	285	468
Acsl6	chr11:54117325-54175041:+	-0.201634	0.135	172	149	-0.485427	0.174	315	225	0.0143553	0.806	231	235	0.0426443	0.542	291	302
Acsm1	chr7:126761341-126806029:+	-0.124328	0.116	101	92	0	0.638	154	155	-0.226509	0.644	247	211	-0.238787	0.27	199	168
Acsm2	chr7:126705224-126740105:+	-0.0565835	0.532	46	44	-0.0703893	0.415	62	59	-0.189034	0.79	86	75	-0.238787	0.31	78	66
Acsm3	chr7:126904436-126928410:+	0.0565835	0.552	50	52	-0.321928	0.518	149	119	-0.0143553	0.839	67	66	0.0840643	0.47	66	70
Acsm4	chr7:126833603-126858079:+	-0.176323	0.317	95	84	-0.163499	0.285	97	86	-0.124328	0.79	138	126	-0.286881	0.188	122	100
Acsm5	chr7:126669778-126686874:+	0.137504	0.0964	47	52	0.0143553	0.638	71	72	-0.0840643	0.79	98	92	-0.201634	0.24	109	94
Acss1	chr2:150443846-150493965:-	-0.485427	0.161	480	341	-0.432959	0.224	543	400	-0.111031	0.601	488	449	-0.526069	0.21	859	595
Acss2	chr2:155343778-155411460:+	0.298658	0.317	1316	1622	-0.124328	0.598	1530	1393	0.124328	0.79	955	1049	0.344828	0.507	901	1150
Acss3	chr10:106402137-106560724:-	-0.275007	0.435	159	131	-0.432959	0.355	175	129	-0.163499	0.79	166	148	-0.475085	0.112	159	114
Acta1	chr8:126415666-126418636:-	-0.111031	0.0435	14625	13540	-0.0840643	0.0753	14702	13839	0	0.839	14877	14856	0.0426443	0.352	14605	15090
Acta2	chr19:34315580-34329826:-	-0.137504	0.0372	3715	3355	0.226509	0.415	2635	3106	0.0426443	0.728	3041	3144	0.286881	0.501	2816	3457
Actb	chr5:143664794-143668403:-	0.201634	0.135	5685	6589	0.454176	0.0982	5918	8114	0.250962	0.193	4704	5644	0.555816	0.154	4652	6881
Actc1	chr2:113873024-113878547:-	0	0.552	11798	11738	0.773996	0.114	5790	9903	0.536053	0.101	8724	12710	1.46467	0.0755	3960	10941
Actg1	chr11:120207003-120209798:-	0.226509	0.0205	2045	2397	0.31034	0.146	2243	2801	0.321928	0.204	1559	1956	0.536053	0.0854	1613	2340
Actg2	chr6:83462903-83486219:-	-0.344828	0.0435	884	692	-0.124328	0.224	573	521	0.201634	0.131	686	791	0.275007	0.17	493	597
Actl6a	chr3:32607647-32625881:+	0.275007	0.0964	545	662	0.176323	0.415	462	525	0.298658	0.254	418	516	0.214125	0.494	488	567
Actl6b	chr5:137994782-138010801:+	-0.176323	0.317	284	250	-0.0840643	0.518	299	282	-0.189034	0.341	326	285	-0.201634	0.27	298	258
Actn1	chr12:81268533-81361303:-	0	0.572	243	243	0.454176	0.174	176	242	0.0703893	0.728	199	210	0.604071	0.24	171	260
Actn2	chr13:12361693-12432999:-	0.333424	0.0435	5903	7442	0.641546	0.0347	5428	8488	0.189034	0.376	8175	9346	0.250962	0.0489	8351	9997
Actn3	chr19:4861222-4877884:-	-0.367371	0	13561	10468	-0.432959	0.0887	13460	9943	-0.176323	0.376	10920	9652	-0.333424	0.21	12069	9540
Actn4	chr7:29678272-29747299:-	0.163499	0.198	1117	1253	0.201634	0.355	1074	1242	0.189034	0.414	920	1055	0.516015	0.141	831	1192
Actr10	chr12:72038893-72063269:+	0.275007	0.0372	1063	1294	-0.163499	0.285	1037	919	0	0.823	1120	1123	-0.0703893	0.388	936	884
Actr1a	chr19:46451303-46470225:-	0.0565835	0.356	1028	1075	0.176323	0.146	1014	1153	0.0703893	0.601	927	977	0.214125	0.128	1014	1181
Actr1b	chr1:36756046-36766770:-	-0.226509	0.0672	1140	971	-0.176323	0.125	1296	1144	-0.0840643	0.154	1024	958	0.0840643	0.388	1051	1121
Actr2	chr11:19962306-20012916:-	0.298658	0.0246	1742	2158	0.321928	0.125	1752	2197	0.0840643	0.601	1717	1829	0.0703893	0.518	1707	1800
Actr3	chr1:127289482-127332265:-	0.505891	0.0284	2235	3193	0.659925	0.0701	2067	3278	0.321928	0.123	1856	2332	0.545968	0.0965	1691	2472
Actr3b	chr5:25265843-25356159:+	-0.137504	0.356	375	339	0.0143553	0.638	503	512	-0.286881	0.455	554	453	-0.189034	0.17	504	440
Actr5	chr2:158450648-158464947:+	0.0976108	0.396	204	220	0.0143553	0.637	201	204	0.0976108	0.504	181	194	0.0565835	0.526	192	200
Actr6	chr10:89174717-89195040:-	0.545968	0.0186	356	523	0.356144	0.174	210	269	0.356144	0.601	220	283	0.0976108	0.542	235	252
Actr8	chr14:30791578-30806399:+	-0.0426443	0.0502	791	767	-0.0840643	0.415	665	625	0.0565835	0.728	662	689	0	0.478	684	682
Acvr1	chr2:58298848-58419239:-	0	0.552	278	279	-0.298658	0.0982	365	296	-0.298658	0.219	331	269	-0.275007	0.0781	364	300
Acvr1b	chr15:101004555-101043032:+	-0.765535	0.198	921	541	-1.16993	0.0657	1055	468	-0.356144	0.686	677	528	-0.389567	0.188	592	450
Acvr1c	chr2:58124232-58210169:-	0.0976108	0.507	167	179	0.263034	0.598	228	275	0.238787	0.79	211	249	0.495695	0.478	136	192
Acvr2a	chr2:48669676-48757683:+	0	0.532	958	967	-0.443607	0.0887	1282	938	-0.0143553	0.806	618	606	0.0285692	0.542	688	706
Acvr2b	chr9:119311618-119342624:+	-0.565597	0.0435	292	196	-0.516015	0.174	383	266	-0.321928	0.341	332	265	-0.344828	0.27	369	289
Acvrl1	chr15:100958967-100975767:+	0.0565835	0.396	455	475	0.0976108	0.518	570	612	-0.0840643	0.79	522	488	0.378512	0.12	463	602
Acy1	chr9:106335326-106340567:-	-0.378512	0.0266	330	252	-0.389567	0.146	354	270	-0.214125	0.275	332	285	-0.333424	0.27	411	326
Acy3	chr19:3986570-3990005:+	-0.0976108	0.396	173	161	-0.0426443	0.598	166	161	-0.0840643	0.601	160	150	0.0703893	0.542	139	147
Acyp1	chr12:86613355-86621385:-	-0.0703893	0.317	632	599	-0.344828	0.146	615	481	0.0565835	0.728	549	575	-0.124328	0.352	601	548
Acyp2	chr11:30405991-30549396:-	-1.02148	0.00736	1578	776	-1.15056	0.041	1571	705	-0.765535	0.0796	1564	919	-1.03562	0.0364	1935	943
Ada	chr2:163552319-163575913:-	-0.163499	0.356	232	207	-0.0703893	0.518	269	254	-0.226509	0.414	356	303	-0.201634	0.31	299	258
Adad1	chr3:36962577-37010434:+	-0.0976108	0.475	111	103	-0.0285692	0.598	132	129	-0.189034	0.686	170	148	-0.111031	0.352	151	139
Adal	chr2:120966163-120982414:+	-0.389567	0.0964	382	291	-0.565597	0.114	328	221	-0.0703893	0.757	299	283	-0.333424	0.0854	366	290
Adam10	chr9:70526807-70628036:+	0.263034	0.116	939	1129	0.214125	0.146	773	897	0.163499	0.254	749	839	0.464668	0.141	583	805
Adam11	chr11:102622919-102641576:+	-0.111031	0.317	250	230	-0.0703893	0.467	297	282	-0.124328	0.757	385	352	-0.0976108	0.352	307	286
Adam12	chr7:141074882-141416780:-	0.0565835	0.532	120	125	0.238787	0.518	96	114	0.0426443	0.772	128	133	0.0426443	0.542	112	116
Adam15	chr3:89142933-89153932:-	-0.201634	0.317	229	198	0.0976108	0.467	369	396	0.0426443	0.757	301	311	0.189034	0.31	332	381
Adam17	chr12:21329369-21379452:-	0.250962	0.0284	657	788	0.575312	0.0615	417	625	0	0.823	574	577	0.356144	0.31	431	553
Adam18	chr8:25712717-25785225:-	-0.464668	0.116	54	39	-0.0703893	0.518	59	56	0.0426443	0.79	80	83	-0.250962	0.31	93	78
Adam19	chr11:45869488-45960844:+	0.0565835	0.356	199	208	0.333424	0.114	192	243	-0.0703893	0.79	252	239	0.214125	0.141	209	244
Adam2	chr14:66646165-66696570:-	-0.333424	0.238	151	119	-0.214125	0.0982	133	114	-0.176323	0.728	189	166	-0.321928	0.141	161	128
Adam21	chr12:82659570-82669461:-	-0.226509	0.435	34	29	0.15056	0.598	26	29	0.137504	0.757	40	44	0.367371	0.487	34	44
Adam22	chr5:8072351-8368081:-	-0.263034	0.116	152	126	-0.0976108	0.467	136	127	0.0565835	0.772	171	179	0.0143553	0.542	144	146
Adam23	chr1:63492477-63643089:+	0.214125	0.198	85	99	0.0976108	0.563	123	132	-0.0565835	0.806	109	104	-0.111031	0.31	142	131
Adam24	chr8:41760447-41767553:+	0	0.572	56	56	-0.0426443	0.598	237	230	0.0143553	0.806	198	201	-0.238787	0.27	293	248
Adam25	chr8:41837561-41841530:+	NA	NA	NA	NA	0.464668	0.563	42	58	-0.400538	0.757	37	28	-0.62293	0.21	91	59
Adam26a	chr8:44653629-44662061:-	0	0.552	44	44	-0.0840643	0.563	110	103	-0.250962	0.79	130	109	-0.422233	0.31	194	144
Adam28	chr14:69224083-69273899:-	-0.124328	0.317	82	75	-0.0426443	0.563	107	103	0.0285692	0.79	126	129	-0.226509	0.21	137	117
Adam29	chr8:58349708-58385745:-	NA	NA	NA	NA	NA	NA	NA	NA	-0.124328	0.772	34	31	NA	NA	NA	NA
Adam3	chr8:25787705-25836297:-	-0.124328	0.317	71	65	-0.0143553	0.518	69	68	0.0143553	0.772	67	68	-0.111031	0.352	75	69
Adam32	chr8:25946615-26059259:-	0.15056	0.135	90	100	-0.0143553	0.563	164	161	0.0426443	0.79	353	365	-0.137504	0.31	279	253
Adam33	chr2:130876844-130889550:-	-0.226509	0.0779	265	226	-0.275007	0.0701	320	263	-0.124328	0.455	377	345	-0.124328	0.31	328	299
Adam34	chr8:44735662-44784847:-	-0.238787	0.56	13	11	0.555816	0.415	17	25	0.344828	0.686	18	23	-0.298658	0.31	26	21
Adam38	chr8:41878613-41882657:+	NA	NA	NA	NA	-0.356144	0.467	36	28	0.485427	0.686	32	45	-0.545968	0.352	63	43
Adam39	chr8:41908362-41912215:+	0.201634	0.475	39	45	-0.163499	0.563	71	63	-0.214125	0.123	64	55	-0.0285692	0.478	87	85
Adam5	chr8:25837564-25934841:-	0.201634	0.116	52	60	0.0143553	0.638	59	60	-0.15056	0.686	80	72	-0.124328	0.388	78	71
Adam7	chr14:69115393-69151746:-	-0.124328	0.396	58	53	0.0143553	0.638	100	101	-0.0840643	0.806	95	89	-0.275007	0.154	111	91
Adam8	chr7:147164839-147178387:-	0.389567	0.00884	140	184	0.831877	0.0701	167	298	0.111031	0.55	260	282	0.454176	0.0965	200	274
Adam9	chr8:26060098-26127260:-	-0.321928	0.0328	1066	849	-0.124328	0.0982	976	894	-0.356144	0.132	1040	808	-0.367371	0.0656	1065	821
Adamdec1	chr14:69181443-69200129:-	-0.0703893	0.396	42	40	-0.0840643	0.518	64	60	0.0143553	0.79	75	76	-0.137504	0.352	86	78
Adamts1	chr16:85794072-85803344:-	0.124328	0.475	816	890	-0.137504	0.518	812	736	0.378512	0.414	518	675	0.464668	0.12	432	600
Adamts10	chr17:33661168-33690421:+	-0.176323	0.396	229	201	-0.0426443	0.563	237	229	-0.163499	0.504	296	263	0	0.47	230	228
Adamts12	chr15:10994544-11276622:+	-0.0565835	0.532	579	553	0.226509	0.355	251	296	-0.0976108	0.806	363	337	0.0840643	0.542	189	202
Adamts13	chr2:26828935-26865145:+	-0.0426443	0.356	173	167	-0.0840643	0.467	257	241	-0.0426443	0.823	289	278	-0.226509	0.27	290	246
Adamts14	chr10:60659859-60736186:-	0	0.552	158	158	-0.0426443	0.563	224	217	0.0143553	0.806	311	316	-0.137504	0.31	299	270
Adamts15	chr9:30706739-30730037:-	-0.201634	0.0964	153	132	0	0.616	197	196	-0.0426443	0.823	241	232	-0.111031	0.352	221	204
Adamts16	chr13:70866685-70980688:-	-0.275007	0.161	172	142	-0.263034	0.224	275	229	0.111031	0.728	256	279	-0.238787	0.188	279	235
Adamts17	chr7:73984620-74297511:+	0.31034	0.0502	146	182	0.0426443	0.634	138	143	-0.0285692	0.835	211	206	-0.0565835	0.42	181	174
Adamts18	chr8:116222036-116372743:-	-0.189034	0.507	39	34	-0.669027	0.415	35	22	0.0976108	0.79	63	68	0.226509	0.501	34	40
Adamts19	chr18:58996417-59213332:+	0.0143553	0.507	110	112	-0.189034	0.146	111	97	0.189034	0.455	175	201	-0.0976108	0.352	156	145
Adamts2	chr11:50415586-50617551:+	0.0976108	0.356	498	537	0.137504	0.467	446	494	-0.163499	0.772	491	438	0.286881	0.446	360	442
Adamts20	chr15:94100593-94234689:-	1.22651	0.00487	383	900	1.24489	0.0398	336	797	0.831877	0.123	472	841	1.02148	0.0426	333	678
Adamts3	chr5:90105945-90312431:-	-0.176323	0.317	132	116	0.0285692	0.637	122	125	-0.214125	0.686	166	142	-0.0285692	0.42	141	137
Adamts4	chr1:173180552-173190053:+	-0.201634	0.161	140	121	0.0840643	0.616	159	170	-0.137504	0.55	205	186	-0.201634	0.154	203	175
Adamts5	chr16:85858401-85901370:-	-0.263034	0.198	508	421	-0.275007	0.467	576	473	-0.411426	0.772	356	267	0.275007	0.512	296	359
Adamts6	chr13:105077914-105284843:+	0.0840643	0.396	90	96	0.536053	0.174	71	103	-0.0976108	0.686	126	117	-0.111031	0.42	123	113
Adamts7	chr9:90057815-90094940:+	-0.0565835	0.277	141	135	-0.137504	0.285	202	183	0.0285692	0.79	215	220	-0.15056	0.24	224	201
Adamts8	chr9:30750147-30770443:+	-0.0565835	0.396	68	65	-0.0565835	0.563	96	92	-0.678072	0.164	184	115	-0.739848	0.27	257	153
Adamts9	chr6:92722692-92810149:-	-0.250962	0.0964	322	269	-0.0285692	0.598	172	168	-0.0703893	0.772	264	251	0.333424	0.352	139	176
Adamtsl1	chr4:85699878-85880335:+	-0.0285692	0.568	276	270	0.15056	0.518	227	252	0	0.806	253	255	0.137504	0.47	197	217
Adamtsl2	chr2:26934900-26964133:+	-0.367371	0.161	191	148	0.367371	0.125	82	106	-0.432959	0.376	186	137	0.613532	0.0587	86	132
Adamtsl4	chr3:95480126-95491781:-	0.275007	0.0779	403	488	0.275007	0.146	441	535	0.298658	0.309	530	656	0.526069	0.128	478	691
Adamtsl5	chr10:79802565-79811157:-	0.214125	0.0328	299	348	0.526069	0.114	422	611	0.0285692	0.79	480	492	0.505891	0.0689	552	785
Adap1	chr5:139747829-139801418:-	0.516015	0.0964	144	206	0.201634	0.598	191	221	0.111031	0.728	199	215	0.0976108	0.494	179	192
Adap2	chr11:79967663-79992426:+	0.201634	0.0328	152	176	0.411426	0.125	134	179	-0.163499	0.164	176	157	0.400538	0.128	114	151
Adar	chr3:89518981-89557365:+	0.454176	0.0502	167	230	0.871844	0.146	155	284	0.0143553	0.79	215	218	0.226509	0.352	176	207
Adarb1	chr10:76753477-76881018:-	-0.0285692	0.56	312	304	-0.15056	0.224	461	412	0.0143553	0.806	381	385	0.0285692	0.542	425	437
Adarb2	chr13:8202154-8767993:+	0	0.532	90	90	-0.176323	0.415	109	96	-0.0143553	0.839	144	142	-0.201634	0.188	146	126
Adat1	chr8:114490807-114516202:-	-0.238787	0.0284	197	166	-0.0976108	0.355	218	202	-0.201634	0.601	269	233	-0.0565835	0.47	239	229
Adat2	chr10:13273042-13283182:+	-0.163499	0.0672	237	210	0.0976108	0.518	174	187	-0.137504	0.376	230	209	0	0.478	213	212
Adc	chr4:128607476-128639661:-	0.0565835	0.475	96	100	0.0285692	0.634	114	117	0.137504	0.55	120	132	-0.0840643	0.352	123	116
Adck1	chr12:89598997-89700162:+	-0.137504	0.277	390	354	-0.321928	0.224	444	355	-0.0285692	0.823	353	345	-0.0840643	0.388	464	436
Adck2	chr6:39523874-39538768:+	0.214125	0.0672	93	108	0.176323	0.174	112	127	-0.0703893	0.772	148	140	0.0703893	0.487	137	144
Adck4	chr7:28018031-28042968:+	0.422233	0.0779	133	179	0.464668	0.0982	167	231	0.137504	0.376	161	178	0.367371	0.0965	175	227
Adck5	chr15:76406788-76426238:+	-0.0703893	0.435	195	185	-0.0143553	0.563	180	178	-0.0840643	0.772	217	203	-0.0143553	0.446	188	186
Adcy1	chr11:6963491-7078508:+	-0.226509	0.0779	117	100	-0.15056	0.355	146	131	-0.111031	0.728	194	178	0.0565835	0.526	140	146
Adcy10	chr1:167415313-167506904:+	0.356144	0.198	57	73	-0.0840643	0.518	83	78	0.0840643	0.772	118	126	-0.163499	0.31	132	117
Adcy2	chr13:68758919-69138419:-	-0.189034	0.356	526	461	-0.214125	0.467	562	482	-0.378512	0.154	746	573	-0.250962	0.21	931	776
Adcy3	chr12:4133425-4212878:+	0.0285692	0.532	165	169	-0.238787	0.467	196	165	-0.0565835	0.79	176	169	0.0976108	0.487	160	172
Adcy4	chr14:56387928-56402879:-	-0.214125	0.135	249	213	-0.0426443	0.563	287	277	-0.0976108	0.644	311	288	0.111031	0.478	307	333
Adcy5	chr16:35155721-35304635:+	-0.226509	0.161	126	107	0.275007	0.518	178	216	-0.124328	0.686	190	174	0.0426443	0.53	178	185
Adcy6	chr15:98420420-98438064:-	0.137504	0.0964	376	415	0.0285692	0.637	421	433	0.137504	0.233	383	423	0.475085	0.0587	333	464
Adcy7	chr8:90796301-90853860:+	0.298658	0.0586	243	299	0.678072	0.0753	264	423	0	0.823	297	298	0.485427	0.24	269	378
Adcy8	chr15:64530596-64753858:-	0.0426443	0.435	107	111	-0.137504	0.285	122	110	-0.0143553	0.839	153	151	-0.124328	0.31	162	148
Adcy9	chr16:4287544-4420498:-	-0.650765	0.0284	413	263	-1	0.0615	566	283	-0.422233	0.0763	368	273	-0.367371	0.21	416	322
Adcyap1	chr17:93598360-93604829:+	-0.226509	0.396	598	507	0	0.616	676	670	-0.356144	0.455	916	713	0.0976108	0.533	591	636
Adcyap1r1	chr6:55401973-55451449:+	0.0143553	0.532	188	190	0	0.638	231	232	-0.0143553	0.839	313	308	-0.0426443	0.42	262	254
Add1	chr5:34916362-34974954:+	0.137504	0.317	1126	1239	0.0840643	0.467	1066	1138	0.0840643	0.341	966	1025	0.250962	0.388	932	1116
Add2	chr6:85978721-86069549:+	0.0426443	0.532	109	113	-0.0703893	0.518	149	141	-0.0143553	0.839	162	160	0	0.478	201	201
Add3	chr19:53215028-53321577:+	0.214125	0.135	1033	1205	0.263034	0.174	878	1058	0.214125	0.455	713	833	0.495695	0.21	630	894
Adfp	chr4:86302468-86315963:-	0.748461	0.0586	1600	2695	0.83996	0.146	1767	3168	0.659925	0.254	1236	1958	1.07724	0.0587	1288	2724
Adh1	chr3:137940608-137953655:+	0.238787	0.0435	2614	3101	0	0.616	2025	2023	0.286881	0.414	2162	2644	0.176323	0.507	1762	1998
Adh4	chr3:138078460-138093856:+	0.111031	0.317	35	38	-0.0976108	0.467	61	57	-0.189034	0.644	64	56	-0.0703893	0.388	71	67
Adh5	chr3:138106127-138118463:+	0.15056	0.0964	1603	1784	0.111031	0.467	1079	1175	0.250962	0.341	1212	1443	0.15056	0.352	1266	1413
Adh6a	chr3:137976249-137994098:+	-0.0703893	0.56	63	60	-0.0703893	0.518	72	68	-0.214125	0.601	108	93	-0.263034	0.0965	99	82
Adh7	chr3:137880723-137894998:+	1.0072	0.0122	88	177	1.69153	0.146	104	336	0.594549	0.131	145	220	0.831877	0.0854	142	253
Adhfe1	chr1:9538160-9568049:+	-1.19535	0.0328	1209	526	-1.14405	0.0982	1114	503	-0.516015	0.504	774	538	-0.748461	0.21	871	517
Adi1	chr12:29360071-29367039:+	-0.443607	0.00736	486	355	-1.04264	0.0347	691	335	-0.238787	0.504	333	281	-0.584963	0.128	501	332
Adipoq	chr16:23146608-23158041:+	0.367371	0.356	420	542	0.214125	0.626	752	873	0.111031	0.806	246	268	1.17632	0.487	146	331
Adipor1	chr1:136312043-136328918:+	-0.124328	0.0502	2469	2250	-0.275007	0.0982	3668	3013	-0.0143553	0.835	2507	2480	-0.0285692	0.478	3426	3343
Adipor2	chr6:119303167-119367501:-	-0.163499	0.435	1214	1075	-0.163499	0.415	1505	1332	0.0285692	0.806	889	911	0.201634	0.141	1033	1196
Adk	chr14:21871854-22267768:+	-0.298658	0.0779	1648	1334	-0.443607	0.0982	1033	755	-0.124328	0.757	1471	1348	-0.555816	0.154	1611	1092
Adm	chr7:117771182-117773333:+	-0.0703893	0.56	168	159	-0.464668	0.174	201	145	0.111031	0.772	94	102	0.214125	0.507	109	127
Adm2	chr15:89153402-89155161:+	0.0285692	0.475	546	562	-0.0976108	0.518	1027	951	0.111031	0.772	657	710	-0.356144	0.128	739	574
Adnp2	chr18:80323873-80348221:-	0	0.552	628	630	-0.0143553	0.518	816	807	-0.0143553	0.79	748	735	-0.0426443	0.388	802	773
Adora1	chr1:136095798-136132008:-	0.163499	0.475	216	243	0.505891	0.224	225	320	-0.0565835	0.835	432	412	1.37851	0.0321	125	325
Adora2a	chr10:74779687-74797533:+	-0.238787	0.277	157	133	-0.0565835	0.518	150	144	0	0.823	157	158	-0.0285692	0.446	192	187
Adora2b	chr11:62062485-62079954:+	0.111031	0.396	117	127	0.15056	0.467	107	119	0.0976108	0.757	118	127	0.443607	0.21	93	127
Adora3	chr3:105673824-105726960:+	0.411426	0.0372	54	72	0.201634	0.174	76	88	0	0.839	99	99	-0.0143553	0.47	118	116
Adpgk	chr9:59139378-59164007:+	0	0.572	437	434	0.0565835	0.355	399	415	0.0976108	0.686	468	505	0.111031	0.501	414	451
Adprh	chr16:38445478-38452769:-	0.189034	0.0964	515	590	0.0426443	0.634	571	593	0.124328	0.341	455	499	0.31034	0.0489	530	658
Adprhl1	chr8:13235661-13254162:-	0.189034	0.161	382	438	0.526069	0.355	363	525	-0.176323	0.504	456	402	0.189034	0.523	478	547
Adprhl2	chr4:125993594-125998947:-	0.163499	0.277	210	236	-0.286881	0.0887	339	277	0	0.839	258	258	0.0565835	0.542	268	280
Adra1a	chr14:67254094-67390005:+	0.0143553	0.532	80	81	-0.526069	0.0753	101	70	0.0976108	0.686	63	68	0.526069	0.12	58	84
Adra1b	chr11:43588107-43714712:-	0.0703893	0.475	78	82	0.201634	0.355	93	107	0.0426443	0.806	149	154	-0.226509	0.352	157	134
Adra1d	chr2:131371092-131388021:-	-0.250962	0.238	148	124	-0.124328	0.285	159	145	0.0285692	0.806	170	175	-0.321928	0.188	244	195
Adrb3	chr8:28336247-28340060:-	-0.356144	0.435	113	88	0.0976108	0.638	248	266	-0.226509	0.644	146	124	0.604071	0.487	99	151
Adrbk1	chr19:4286000-4305955:-	-0.176323	0.135	676	598	0.0565835	0.174	824	857	-0.356144	0.414	612	478	-0.0143553	0.478	794	782
Adrbk2	chr5:113339497-113444534:-	-0.475085	0.116	110	79	-0.238787	0.355	122	103	-0.226509	0.254	93	79	-0.321928	0.128	112	89
Adrm1	chr2:179906292-179910988:+	0.226509	0.0502	983	1154	-0.201634	0.174	1568	1363	0.201634	0.309	899	1036	0.15056	0.0524	1347	1501
Adsl	chr15:80778948-80799803:+	-0.344828	0.0266	1950	1534	-0.214125	0.224	1600	1372	0.0426443	0.772	1872	1930	0	0.478	1995	1985
Adss	chr1:179693308-179726640:-	0.604071	0.0147	712	1085	0.748461	0.0398	485	819	0.505891	0.099	507	723	0.584963	0.0587	423	635
Adssl1	chr12:113858299-113879551:+	-0.250962	0.0672	4872	4078	-0.378512	0.125	5713	4377	0	0.839	4687	4645	-0.0565835	0.446	5750	5506
Aebp1	chr11:5761949-5772053:+	-0.250962	0.396	700	585	-0.895303	0.0701	1447	776	-0.163499	0.55	404	360	0.400538	0.141	388	516
Aebp2	chr6:140571183-140625939:+	0.739848	0.00487	622	1040	0.505891	0.0398	691	983	0.62293	0.0723	558	860	0.495695	0.0524	614	866
Aen	chr7:86040812-86053719:+	0.516015	0.0186	318	455	-0.0840643	0.518	450	422	0.263034	0.193	337	406	-0.0840643	0.31	458	431
Aes	chr10:81022304-81029109:+	-0.432959	0.0186	3451	2538	-0.505891	0.0657	5436	3824	-0.0143553	0.835	3656	3602	-0.176323	0.12	5479	4835
AF067063	chrUn_random:125697-127960:-	-0.389567	0.396	62	47	-0.124328	0.563	34	31	0.137504	0.772	46	51	-0.0976108	0.42	68	63
AF251705	chr11:114858082-114863194:-	1.28688	0.0147	54	132	2.37295	0.114	49	254	0.286881	0.309	83	102	0.948601	0.128	82	159
AF529169	chr9:89484871-89517824:-	-0.0976108	0.507	143	133	0	0.616	191	190	-0.0285692	0.823	336	327	-0.163499	0.31	258	229
Afap1	chr5:36235967-36346571:+	-0.0426443	0.507	257	249	-0.0840643	0.563	292	275	-0.0285692	0.835	262	256	0.0976108	0.507	231	248
Afap1l1	chr18:61889915-61946316:-	0.0703893	0.317	722	759	0.0426443	0.616	570	589	0.286881	0.275	527	645	0.0703893	0.24	521	548
Afap1l2	chr19:56986848-57082667:-	0.0565835	0.435	233	244	0.0285692	0.626	244	249	0	0.823	236	237	-0.0703893	0.31	238	226
Aff1	chr5:104121438-104284341:+	0.250962	0.0964	546	655	-0.111031	0.518	835	768	0.422233	0.341	449	605	0.137504	0.526	676	750
Aff2	chrX:66613505-67121212:+	0.0703893	0.238	58	61	0.176323	0.174	67	76	-0.0285692	0.831	84	82	-0.0976108	0.31	85	79
Aff3	chr1:38236087-38261845:-	-0.163499	0.396	167	148	0.31034	0.174	162	201	-0.0703893	0.644	147	139	0.333424	0.352	128	162
Aff4	chr11:53164334-53235332:+	0.226509	0.00751	964	1136	0.0976108	0.355	956	1024	0.263034	0.275	780	942	0.214125	0.0524	792	923
Afg3l1	chr8:126001802-126027816:+	0.0840643	0.396	303	322	-0.31034	0.0887	303	243	0.137504	0.644	242	268	0.124328	0.47	341	372
Afg3l2	chr18:67564417-67608790:-	0.250962	0.0586	1164	1394	0.137504	0.224	867	961	0.214125	0.204	1359	1580	0.250962	0.12	1002	1193
Afm	chr5:90947974-90982570:+	0	0.507	108	109	-0.0426443	0.563	110	106	0.0285692	0.806	150	153	-0.15056	0.27	137	123
Afmid	chr11:117670994-117701219:+	-0.765535	0.00736	1166	685	-0.485427	0.0241	1488	1057	-0.464668	0.099	1124	811	-0.286881	0.0587	1509	1233
Afp	chr5:90919762-90937932:+	0.0976108	0.277	51	55	-0.15056	0.518	60	54	0.0703893	0.772	91	96	-0.124328	0.42	71	65
Aftph	chr11:20585087-20641487:-	0.189034	0.0226	1145	1313	0.0703893	0.415	1020	1075	-0.0285692	0.823	1075	1053	-0.0143553	0.478	987	973
Aga	chr8:54597079-54608776:+	-0.321928	0.0284	614	488	-0.124328	0.174	401	367	-0.189034	0.376	532	465	-0.214125	0.0498	474	406
Agap1	chr1:91351385-91791857:+	0.0703893	0.116	316	333	0.0976108	0.563	410	440	0	0.839	349	348	0.214125	0.0906	364	425
Agap2	chr10:126515962-126530225:+	-0.111031	0.396	147	135	-0.0426443	0.563	200	193	-0.137504	0.757	269	244	-0.137504	0.188	227	205
Agap3	chr5:23957994-24007865:+	-0.0976108	0.277	413	384	-0.263034	0.114	805	669	-0.189034	0.341	522	454	-0.0840643	0.352	694	649
Agbl2	chr2:90622883-90674594:+	0.0143553	0.552	59	60	-0.15056	0.415	75	67	0.0285692	0.757	89	91	-0.15056	0.31	86	77
Agbl3	chr6:34730431-34807932:+	0.505891	0.0435	90	128	0.0143553	0.634	67	68	0.367371	0.164	77	100	0.275007	0.21	66	80
Agbl4	chr4:110070395-111330115:+	0.0143553	0.552	72	73	-0.124328	0.125	71	65	0.137504	0.55	91	101	-0.0703893	0.42	96	91
Agbl5	chr5:31191224-31209039:+	-0.238787	0.396	78	66	-0.356144	0.114	108	84	0.0143553	0.79	91	92	0	0.478	108	107
Ager	chr17:34734806-34737877:+	-0.0840643	0.317	153	143	-0.0285692	0.598	228	223	-0.0703893	0.806	307	291	-0.250962	0.17	260	218
Agfg1	chr1:82836057-82892850:+	0.189034	0.116	1133	1295	0.214125	0.174	942	1095	0.176323	0.309	895	1014	0.201634	0.42	935	1080
Agfg2	chr5:138092081-138125921:-	0.238787	0.198	310	367	0.0285692	0.563	395	404	0.0976108	0.414	351	379	0.137504	0.31	369	407
Aggf1	chr13:96120671-96145289:-	0.400538	0.0435	322	428	0.15056	0.224	292	327	0.214125	0.193	312	365	0.275007	0.0587	278	339
Agk	chr6:40275493-40346761:+	-0.0143553	0.568	1091	1078	-0.111031	0.174	1034	952	-0.0426443	0.79	1248	1206	-0.0426443	0.478	926	899
Agl	chr3:116442916-116511084:-	-0.807355	0.0284	3336	1902	-0.925999	0.0982	3158	1658	-0.389567	0.233	2589	1967	-0.695994	0.12	3030	1860
Agmat	chr4:141302589-141315178:+	-0.189034	0.317	164	143	-0.111031	0.415	269	249	0	0.839	282	280	-0.226509	0.27	298	254
Agpat1	chr17:34742826-34750394:+	-0.613532	0.0205	943	615	-0.85599	0	1622	894	-0.565597	0.182	803	540	-0.545968	0.12	1368	934
Agpat2	chr2:26449106-26459731:-	0.443607	0.356	1270	1732	-0.321928	0.563	2273	1805	0.790772	0.757	583	1011	1.40054	0.352	378	1000
Agpat3	chr10:77734307-77815187:-	-0.0565835	0.238	1313	1256	0.0565835	0.616	1419	1476	-0.226509	0.55	1360	1161	0.0565835	0.54	1552	1617
Agpat4	chr17:12312149-12412506:+	0.163499	0.238	124	139	0.344828	0.114	122	155	0	0.839	126	126	0.356144	0.31	107	137
Agpat5	chr8:18846278-18884413:+	-0.0840643	0.356	1247	1169	0.0426443	0.626	784	815	-0.0143553	0.839	909	892	0.286881	0.188	730	892
Agpat6	chr8:24283417-24318818:-	0.0143553	0.532	612	622	0.15056	0.415	556	618	0.0285692	0.757	700	720	0.0426443	0.42	627	649
Agpat9	chr5:101275247-101328121:+	0.464668	0.198	254	353	0.687061	0.285	285	461	0.367371	0.728	200	258	0.687061	0.24	181	292
Agps	chr2:75670248-75767706:+	0.0840643	0.356	655	700	0.15056	0.224	494	551	0.0565835	0.686	525	549	0.189034	0.446	460	527
Agr2	chr12:36719511-36730668:+	-0.0703893	0.507	37	35	-0.298658	0.0982	57	46	-0.15056	0.728	68	61	-0.189034	0.446	39	34
Agr3	chr12:36652279-36676317:+	0.505891	0.356	7	10	-0.464668	0.174	25	18	0.0285692	0.79	40	41	-0.176323	0.352	33	29
Agrn	chr4:155539398-155571597:-	-0.0976108	0.396	288	267	-0.0285692	0.518	289	283	-0.0840643	0.601	378	354	-0.0703893	0.352	322	305
Agrp	chr8:108090597-108161374:-	-0.0143553	0.565	305	301	0	0.598	317	314	-0.0565835	0.757	377	361	0.0426443	0.542	295	306
Agt	chr8:127080486-127093607:-	-0.757023	0.0147	224	132	-0.411426	0.146	258	193	-0.632268	0.414	212	136	-0.782409	0.154	315	183
Agtpbp1	chr13:59550895-59658680:-	0.0976108	0.238	523	562	0.263034	0.174	353	425	0.275007	0.233	378	461	0.356144	0.154	484	621
Agtr1a	chr13:30428325-30474736:+	-0.422233	0.198	365	271	-0.632268	0.0982	343	221	-0.163499	0.686	266	236	-0.238787	0.154	243	205
Agtr1b	chr3:20213394-20266099:-	-0.0703893	0.475	103	98	-0.0565835	0.563	158	151	-0.263034	0.164	187	155	-0.124328	0.352	177	162
Agtr2	chrX:21061751-21066290:+	0.863938	0.0672	86	157	0.0565835	0.616	50	52	-0.0426443	0.839	108	104	0.124328	0.523	96	105
Agtrap	chr4:147451169-147462173:-	-0.124328	0.198	328	299	-0.0703893	0.415	457	434	-0.0703893	0.79	387	367	-0.0976108	0.352	443	412
Agxt	chr1:95031852-95041998:+	-0.226509	0.238	262	223	-0.0703893	0.563	237	225	-0.443607	0.414	654	479	-0.298658	0.27	311	251
Agxt2	chr15:10288333-10339493:+	-0.111031	0.475	74	68	0.0285692	0.638	73	75	0.0565835	0.79	110	115	-0.163499	0.352	101	90
Agxt2l1	chr3:130320492-130338666:+	0.0565835	0.552	107	112	0.0703893	0.638	171	180	-0.176323	0.772	255	224	0.0426443	0.542	168	174
Agxt2l2	chr11:51398258-51416771:+	-0.321928	0.116	294	234	0	0.616	258	258	-0.0285692	0.839	245	239	-0.0426443	0.446	374	360
Ahctf1	chr1:181676221-181733791:-	0.367371	0.0964	492	636	0.0426443	0.638	457	474	0.389567	0.341	363	479	0.263034	0.352	355	429
Ahcy	chr2:154885047-154900162:-	0.0565835	0.356	944	982	-0.176323	0.415	911	802	-0.0285692	0.839	788	768	-0.0703893	0.446	832	791
Ahcyl1	chr3:107466037-107499466:-	0.0703893	0.396	1208	1275	-0.0976108	0.467	1050	977	0.0426443	0.772	915	944	0.163499	0.487	773	867
Ahcyl2	chr6:29718532-29862309:+	0.15056	0.161	381	424	0.298658	0.355	414	512	0.15056	0.504	351	390	0.286881	0.21	402	494
Ahdc1	chr4:132567420-132634025:+	-0.0565835	0.532	198	189	-0.163499	0.415	332	294	0.124328	0.757	273	300	0.189034	0.141	303	347
Ahi1	chr10:20672469-20800235:+	0.0840643	0.198	111	118	0.0426443	0.518	87	90	-0.124328	0.504	148	135	-0.163499	0.24	113	100
Ahnak	chr19:9063773-9151409:+	0.137504	0.198	1774	1958	0.367371	0.0887	2254	2921	0.250962	0.164	1634	1955	0.516015	0.04	1735	2491
Ahr	chr12:36182650-36219661:-	0.0285692	0.475	423	434	0	0.616	544	549	-0.0285692	0.757	519	506	0.0285692	0.539	540	554
Ahrr	chr13:74348565-74429757:-	0.0285692	0.435	117	120	-0.0143553	0.598	171	168	0.111031	0.644	156	170	0.0285692	0.542	191	196
Ahsa1	chr12:88607677-88614902:+	-0.176323	0.317	1542	1360	-0.0565835	0.518	1302	1249	-0.0285692	0.831	1404	1369	-0.0285692	0.42	1400	1369
Ahsa2	chr11:23387881-23397946:-	-0.333424	0.198	1162	916	-0.124328	0.415	985	896	-0.263034	0.55	1063	884	-0.124328	0.31	973	889
Ahsg	chr16:22892114-22899511:+	-0.137504	0.356	163	147	-0.0703893	0.518	309	292	0	0.823	234	235	-0.464668	0.12	366	265
AI118078	chr9:55174755-55286151:+	-0.536053	0.0435	89	61	-1.15056	0.0474	185	83	-0.124328	0.644	115	105	-0.137504	0.352	124	112
AI132487	chr12:110089338-110095025:+	-0.0143553	0.56	173	171	-0.137504	0.467	277	250	0.0285692	0.806	313	320	-0.189034	0.27	347	302
AI182371	chr2:34937413-34956180:-	-0.163499	0.396	28	25	0.163499	0.598	31	35	-0.250962	0.686	67	56	-0.298658	0.31	48	39
AI314180	chr4:58812902-58925597:-	-0.695994	0	3029	1863	-0.773996	0.0887	2682	1561	-0.443607	0.193	2547	1870	-0.575312	0.0697	2395	1601
AI314831	chr2:104916694-104966667:-	0.15056	0.356	78	87	0	0.638	109	109	-0.201634	0.455	126	109	-0.163499	0.352	143	127
AI314976	chr17:48549338-48556591:+	0	0.572	400	397	-0.545968	0.285	367	250	-0.0143553	0.839	319	313	-0.443607	0.154	439	322
AI316807	chr8:23573085-23587327:-	0.137504	0.0964	1158	1275	-0.111031	0.285	1228	1135	0.298658	0.041	1062	1313	0.0285692	0.523	1389	1420
AI317395	chr10:39721385-39745074:-	-0.545968	0.00822	240	164	-0.678072	0.114	302	188	-0.275007	0.164	326	269	-0.454176	0.17	382	277
AI413582	chr17:27700713-27702672:-	-0.0565835	0.475	648	619	0.0285692	0.634	856	875	-0.0565835	0.806	1014	973	-0.111031	0.388	905	834
AI413782	chr12:88579824-88607206:-	0.545968	0.0122	386	567	0.871844	0.0474	235	432	0.545968	0.193	295	432	0.613532	0.0321	285	437
AI427122	chr9:95654457-95745679:-	0.176323	0.116	125	142	-0.111031	0.224	223	206	-0.0285692	0.806	283	275	-0.0143553	0.478	243	240
AI427809	chr4:53274227-53283104:-	0.137504	0.475	79	87	-0.0565835	0.598	150	143	-0.0976108	0.839	253	235	-0.321928	0.24	222	177
AI428936	chr7:31099834-31104064:+	0	0.552	115	114	-0.0285692	0.563	155	151	0.0285692	0.772	191	196	-0.0840643	0.388	191	179
AI449175	chr8:72134552-72149447:-	0.189034	0.198	398	457	-0.0976108	0.563	318	295	-0.0840643	0.806	294	276	-0.15056	0.352	326	292
AI451617	chr7:111620362-111656339:-	0.739848	0.0964	68	114	1.5656	0.146	58	172	0.137504	0.772	57	63	0.584963	0.388	50	75
AI464131	chr4:41442636-41450109:-	-0.495695	0.0964	728	516	-0.632268	0.146	799	514	-0.321928	0.219	540	432	-0.226509	0.188	685	584
AI467606	chr7:134234949-134237563:+	0.669027	0.0964	54	86	0.505891	0.0615	70	100	-0.0976108	0.831	123	114	0.111031	0.47	105	114
AI480653	chr16:30955715-31081466:-	0.0285692	0.475	241	247	0.0840643	0.415	252	269	0.176323	0.455	243	277	0.286881	0.31	216	264
AI507611	chr6:29231140-29240676:+	-0.111031	0.396	120	111	-0.0703893	0.518	124	118	-0.0565835	0.79	175	167	-0.226509	0.31	164	139
AI593442	chr9:52484388-52487542:-	0	0.552	217	217	-0.298658	0.0615	409	331	0.0976108	0.728	190	204	-0.201634	0.21	356	309
AI595366	chr13:74497029-74501448:-	-0.333424	0.135	1587	1251	-0.963474	0.0657	1959	1004	0.0565835	0.728	1086	1130	-0.263034	0.27	1748	1456
AI597468	chr10:84565518-84583363:+	-0.0143553	0.565	532	522	0.124328	0.563	1174	1290	-0.367371	0.504	1278	987	-0.0703893	0.47	1210	1150
AI597479	chr1:43155554-43172791:+	-0.15056	0.356	470	421	-0.201634	0.355	419	364	0.137504	0.55	373	412	-0.214125	0.24	494	423
AI646023	chr10:75012873-75023075:-	-0.0426443	0.56	1112	1078	-0.0143553	0.598	1218	1204	-0.238787	0.129	1493	1259	-0.124328	0.42	1495	1369
AI661453	chr17:47573587-47602833:+	-0.321928	0.0435	137	109	-0.286881	0.146	207	169	0.0565835	0.806	274	285	-0.367371	0.31	294	227
AI662250	chr17:56853360-56857103:-	0.0426443	0.475	180	187	-0.15056	0.174	251	225	0.0976108	0.757	204	219	-0.0565835	0.42	228	218
AI747448	chr3:144573884-144595493:-	0.933573	0.0502	162	311	0.903038	0.224	131	245	0.555816	0.057	182	269	0.464668	0.0524	159	221
AI747699	chr19:33629770-33664801:-	-0.163499	0.356	259	230	-0.137504	0.415	151	137	-0.389567	0.504	174	132	-0.298658	0.352	151	122
AI837181	chr19:5425156-5427313:+	0	0.572	628	623	-0.0840643	0.355	733	687	-0.176323	0.455	787	691	0.111031	0.507	649	701
AI842396	chr11:70501862-70513657:-	0.594549	0.0502	151	229	0.454176	0.125	144	198	0.400538	0.414	146	193	0.378512	0.0965	189	247
AI846148	chr19:7432179-7457316:-	-0.0703893	0.396	421	399	-0.214125	0.0701	578	495	-0.0143553	0.839	483	474	-0.0976108	0.388	522	485
AI847670	chr5:20930881-20987847:+	-0.0840643	0.507	400	377	-0.189034	0.0615	411	358	0.214125	0.204	361	421	0.286881	0.27	372	455
AI894139	chr6:47893205-47915296:+	-0.176323	0.317	448	396	-0.163499	0.224	447	398	-0.0565835	0.806	534	510	-0.201634	0.31	520	452
AI931714	chr8:80073295-80105237:+	0.0565835	0.238	398	416	-0.124328	0.415	324	297	-0.0143553	0.79	374	368	-0.137504	0.352	363	329
AI987944	chr7:48628299-48648630:-	0.111031	0.317	470	508	-0.0976108	0.563	267	249	0.0703893	0.772	321	339	-0.201634	0.31	311	270
Aicda	chr6:122503826-122514198:+	0.137504	0.396	70	77	-0.432959	0.224	148	109	0	0.823	168	169	-0.226509	0.388	168	143
Aif1	chr17:35307936-35312946:-	1.22033	0.0372	81	189	1.76977	0.146	68	232	-0.0426443	0.823	102	99	0.454176	0.24	79	109
Aifm1	chrX:45828120-45866603:-	-0.0143553	0.572	1415	1396	-0.0565835	0.224	874	835	0.0976108	0.728	1452	1564	-0.0285692	0.478	1236	1209
Aifm2	chr10:61178035-61202008:+	0.111031	0.396	407	441	-0.0285692	0.598	487	473	0.0426443	0.79	400	415	0.0285692	0.542	410	421
Aifm3	chr16:17489703-17507575:+	-0.111031	0.317	227	209	0	0.616	295	293	0	0.823	320	320	-0.0840643	0.42	298	279
Aig1	chr10:13366860-13588636:-	0.111031	0.135	240	261	0.432959	0.415	295	400	0.214125	0.233	311	362	0.263034	0.501	341	410
Aim1	chr10:43670441-43717701:-	0.189034	0.198	129	148	0.565597	0.114	131	194	0.0426443	0.757	167	173	0.15056	0.352	145	162
Aim2	chr1:175350728-175389850:+	0.321928	0.0502	68	85	0.739848	0.125	61	102	0.0565835	0.728	103	108	0.15056	0.487	92	103
Aip	chr19:4114445-4125827:-	0.15056	0.198	923	1026	0.111031	0.415	1053	1145	0.250962	0.504	723	866	0.286881	0.128	903	1103
Aipl1	chr11:71842666-71850960:-	-0.201634	0.238	131	113	-0.250962	0.0982	182	152	-0.0565835	0.823	237	226	-0.238787	0.24	207	174
Aire	chr10:77492775-77506325:-	-0.0565835	0.507	202	194	-0.124328	0.518	164	150	-0.411426	0.414	218	163	-0.124328	0.352	167	153
Ajap1	chr4:152747329-152856939:-	-0.189034	0.396	286	250	-0.176323	0.355	212	187	0	0.806	327	330	-0.0840643	0.388	265	248
Ak1	chr2:32477264-32490572:+	-0.226509	0.0174	8688	7383	-0.201634	0.125	9223	7978	-0.0426443	0.757	8162	7864	-0.0565835	0.352	9532	9113
AK129341	chr9:8076632-8134294:-	-0.0840643	0.475	88	83	-0.31034	0.114	160	129	0.0143553	0.806	122	124	-0.356144	0.0854	164	128
Ak2	chr4:128670508-128688773:+	0.124328	0.356	995	1091	0.189034	0.598	727	833	0.124328	0.772	709	774	0.422233	0.188	485	650
AK220484	chr18:10325176-10562939:+	-0.137504	0.396	152	137	0.0565835	0.598	125	130	-0.111031	0.757	176	162	-0.201634	0.154	139	120
Ak3	chr19:29095321-29122392:-	-0.176323	0.135	1981	1742	-0.201634	0.224	2131	1844	0.189034	0.341	1519	1735	0.137504	0.47	1865	2063
Ak3l1	chr4:101091893-101139600:+	0	0.568	248	246	0.0976108	0.598	215	232	0.422233	0.0723	195	263	0.321928	0.352	229	287
Ak5	chr3:152125778-152331104:-	-0.0565835	0.507	125	120	-0.0840643	0.518	159	149	-0.0426443	0.831	195	189	-0.189034	0.188	192	168
Akap1	chr11:88692105-88725900:-	-0.275007	0.0779	768	634	-0.333424	0.0529	1058	838	-0.321928	0.376	1065	852	-0.238787	0.128	1330	1118
Akap10	chr11:61684808-61743728:-	0.0703893	0.356	243	256	-0.0703893	0.518	301	285	0	0.823	205	207	0.111031	0.188	227	246
Akap12	chr10:5987069-6080163:-	0.0565835	0.277	626	652	0.0840643	0.616	483	513	-0.214125	0.55	525	449	0.0285692	0.542	437	450
Akap13	chr7:82600442-82748187:+	0.432959	0.0284	269	364	0.464668	0.125	272	376	0.201634	0.504	230	265	0.485427	0.27	188	265
Akap14	chrX:34690692-34708837:-	0.163499	0.317	99	111	0.0426443	0.637	108	112	-0.0285692	0.839	126	123	-0.189034	0.17	129	113
Akap2	chr4:57447346-57909856:+	0.201634	0.0586	232	267	0.15056	0.563	225	251	0.0565835	0.728	270	281	0.111031	0.523	236	256
Akap3	chr6:126803190-126824326:+	-0.0426443	0.56	31	30	0.0426443	0.638	57	59	-0.286881	0.686	97	79	-0.214125	0.21	84	72
Akap4	chrX:6644644-6655732:+	-0.0426443	0.552	186	179	0.333424	0.174	184	232	0.0143553	0.806	213	216	-0.0976108	0.42	271	253
Akap5	chr12:77425877-77428914:+	-0.613532	0.0372	589	383	-0.137504	0.467	579	525	-0.722466	0.601	883	535	-0.137504	0.31	507	459
Akap6	chr12:53800369-54252002:+	0.124328	0.0964	656	718	0.286881	0.467	519	634	0.176323	0.686	696	788	0	0.542	675	677
Akap7	chr10:24888895-25018969:-	0.378512	0.0372	305	397	0.250962	0.355	182	218	0.321928	0.309	270	338	0.321928	0.352	204	257
Akap8	chr17:32440620-32458098:-	0.201634	0.116	650	754	0.15056	0.415	672	751	0.0840643	0.601	619	659	0.111031	0.352	642	699
Akap8l	chr17:32458368-32487522:-	0.137504	0.0586	407	449	-0.0285692	0.616	600	587	0.356144	0.275	345	444	0.214125	0.446	490	573
Akap9	chr5:3928053-4080204:+	0.0143553	0.532	622	630	0	0.638	460	464	0.189034	0.757	460	526	0	0.478	525	524
Akirin1	chr4:123412437-123427542:-	-0.0143553	0.552	801	791	-0.333424	0.146	781	615	0.15056	0.686	441	490	0.0703893	0.501	544	573
Akirin2	chr4:34497863-34514157:+	0.189034	0.135	907	1041	-0.0976108	0.563	1070	998	0.298658	0.0723	657	813	0.422233	0.0524	679	910
Akna	chr4:63028158-63071748:-	0.0565835	0.507	140	146	0.722466	0.0887	152	252	0.189034	0.129	156	178	0.378512	0.0906	155	202
Akp3	chr1:89021582-89024487:+	-0.176323	0.435	340	300	0.250962	0.518	370	442	-0.443607	0.376	617	452	-0.201634	0.352	467	406
Akp5	chr1:88983265-88987392:-	-0.0565835	0.532	117	112	-0.0285692	0.598	185	181	-0.286881	0.455	249	203	-0.263034	0.24	247	205
Akr1a4	chr4:116309114-116324256:-	0.298658	0.0372	3423	4220	0.321928	0.114	3264	4081	0.201634	0.309	2683	3100	0.250962	0.24	2854	3402
Akr1b3	chr6:34253933-34267471:-	-0.0565835	0.507	4819	4633	0.163499	0.415	4287	4818	0.0426443	0.79	3815	3962	0.111031	0.507	4615	5004
Akr1b7	chr6:34362389-34373142:+	-0.263034	0.277	438	362	-0.111031	0.355	343	316	-0.111031	0.757	381	351	-0.111031	0.352	415	383
Akr1b8	chr6:34304163-34318454:+	0.333424	0.116	203	256	0.948601	0.0982	170	329	0.0565835	0.772	219	229	0.678072	0.128	201	322
Akr1c12	chr13:4267417-4278645:-	0.356144	0.0779	49	63	0.111031	0.598	69	75	-0.137504	0.806	128	116	-0.378512	0.154	123	94
Akr1c13	chr13:4190466-4204844:+	0.831877	0.0502	23	41	0.495695	0.174	36	51	-0.111031	0.79	98	90	0	0.478	67	67
Akr1c14	chr13:4058836-4089668:+	-0.31034	0.135	165	133	-0.0976108	0.518	85	79	-0.0143553	0.839	112	110	0.111031	0.53	105	114
Akr1c18	chr13:4131872-4149877:-	-2.01078	0.356	113	28	-0.0426443	0.598	29	28	0.111031	0.772	45	49	0.189034	0.518	41	47
Akr1c19	chr13:4232985-4247604:+	-0.0143553	0.552	59	58	-0.0143553	0.598	53	52	0.15056	0.728	79	88	-0.454176	0.0697	81	59
Akr1c20	chr13:4486217-4522579:-	0.0703893	0.507	34	36	0.0143553	0.638	54	55	-0.214125	0.341	65	56	-0.400538	0.154	94	71
Akr1c21	chr13:4573320-4585789:+	-0.400538	0.0502	127	96	0	0.616	72	72	-0.378512	0.376	169	130	-0.226509	0.24	101	86
Akr1c6	chr13:4433588-4456776:+	-0.0285692	0.532	43	42	-0.0703893	0.563	60	57	0	0.839	89	89	-0.263034	0.24	93	77
Akr1d1	chr6:37480172-37518394:+	0	0.532	39	39	0.124328	0.467	91	100	0.0285692	0.806	97	99	-0.286881	0.27	120	98
Akr1e1	chr13:4591735-4608410:-	0.263034	0.0672	875	1053	0.454176	0.0753	527	722	0.367371	0.233	617	796	0.31034	0.12	637	792
Akr7a5	chr4:138866658-138874340:+	-0.137504	0.135	366	330	-0.0143553	0.598	510	504	0.0285692	0.757	383	394	0.176323	0.31	475	540
Akt1	chr12:113892031-113912401:-	0	0.435	1100	1110	0.0285692	0.616	1452	1483	0	0.839	1170	1159	0.189034	0.17	1311	1497
Akt1s1	chr7:52104596-52110780:+	-0.0565835	0.507	723	695	-0.555816	0.0529	1235	838	-0.0285692	0.806	662	644	-0.124328	0.31	1013	927
Akt2	chr7:28376578-28424469:+	0	0.532	2587	2607	-0.176323	0.285	3688	3252	0.0426443	0.757	2326	2396	0.111031	0.31	3100	3374
Akt3	chr1:178952246-179178898:-	-0.0285692	0.475	611	599	0	0.638	527	531	-0.124328	0.644	564	513	0.0565835	0.542	518	543
Aktip	chr8:93647397-93659395:-	0.163499	0.317	1476	1658	0.286881	0.174	1374	1687	0.263034	0.131	1410	1692	0.0703893	0.542	1922	2019
Alad	chr4:62170203-62181097:-	0.0703893	0.435	770	810	-0.15056	0.125	936	839	0.111031	0.504	757	824	0.163499	0.112	784	879
Alas1	chr9:106136259-106150187:-	-0.464668	0.0284	2385	1728	-0.214125	0.415	1941	1672	-0.275007	0.504	2296	1889	-0.275007	0.31	2413	1986
Alas2	chrX:146981959-147005165:+	-0.124328	0.568	597	543	-1.51096	0.125	599	210	-0.400538	0.728	417	314	-1.33914	0.388	1084	428
Alb	chr5:90889926-90905626:+	0.189034	0.238	47	54	-0.111031	0.518	81	75	-0.0565835	0.831	103	99	-0.238787	0.27	118	100
Alcam	chr16:52251025-52454187:-	0.613532	0.135	81	124	0.739848	0.125	94	157	0.137504	0.772	91	101	0.807355	0.17	74	130
Aldh16a1	chr7:52397209-52409908:-	-0.0840643	0.356	239	224	-0.0565835	0.467	302	290	-0.111031	0.728	347	319	-0.124328	0.352	332	304
Aldh18a1	chr19:40624746-40662859:-	-0.124328	0.435	426	389	0.137504	0.355	358	396	-0.0285692	0.823	445	435	0	0.478	421	420
Aldh1a1	chr19:20676471-20717952:+	-0.238787	0.356	2459	2081	-0.704872	0.114	2801	1718	-0.378512	0.686	2974	2286	-0.823749	0.0656	4646	2622
Aldh1a2	chr9:71063655-71144050:+	0.389567	0.0328	82	108	0.176323	0.563	117	133	0.0143553	0.806	121	123	0.275007	0.388	110	134
Aldh1a3	chr7:73535778-73572337:-	-0.0426443	0.565	158	153	-0.176323	0.467	148	130	-0.0426443	0.823	194	187	-0.238787	0.12	188	159
Aldh1a7	chr19:20767442-20802046:-	0.226509	0.317	670	789	-0.176323	0.563	489	429	0.422233	0.757	522	700	-0.137504	0.388	573	517
Aldh1b1	chr4:45811893-45817480:+	0.0426443	0.507	286	296	0.0285692	0.563	346	354	0.111031	0.757	425	460	-0.286881	0.0781	504	412
Aldh1l1	chr6:90500811-90549165:+	0.15056	0.356	317	355	0.0143553	0.638	420	426	0.163499	0.757	315	355	0.0285692	0.542	316	324
Aldh1l2	chr10:82950197-82996807:-	-0.422233	0.0372	322	239	-0.0703893	0.415	301	286	-0.201634	0.154	370	321	-0.176323	0.24	354	313
Aldh2	chr5:122017695-122043833:-	0.250962	0.277	1476	1767	0.0565835	0.637	1994	2076	0.189034	0.504	1162	1333	0.62293	0.0854	1191	1840
Aldh3a1	chr11:61022243-61031916:+	1.69153	0.00414	68	220	0.31034	0.224	121	151	0.0285692	0.79	170	175	-0.0565835	0.388	169	162
Aldh3a2	chr11:61058256-61080629:-	0.189034	0.198	371	426	0.275007	0.114	326	397	0.137504	0.219	310	344	0.263034	0.388	297	358
Aldh3b1	chr19:3913490-3929716:-	0.189034	0.0964	272	311	0.298658	0.125	290	358	-0.0976108	0.55	401	374	0	0.478	339	339
Aldh4a1	chr4:139178924-139205602:+	-0.650765	0.0372	841	534	-0.669027	0.0529	990	619	-0.214125	0.219	694	595	-0.111031	0.388	742	682
Aldh5a1	chr13:25002900-25029530:-	-0.214125	0.161	187	161	-0.201634	0.285	196	169	-0.0143553	0.839	197	195	0.0426443	0.523	216	224
Aldh6a1	chr12:85771667-85791900:-	-0.333424	0.0586	2745	2167	-0.545968	0.0982	2866	1963	0.0143553	0.79	2151	2188	-0.422233	0.112	2698	2007
Aldh7a1	chr18:56685389-56732526:-	-0.275007	0.116	745	614	-0.432959	0.114	669	494	-0.163499	0.309	551	491	-0.238787	0.27	543	458
Aldh8a1	chr10:21097105-21116384:+	0.0285692	0.532	39	40	0.0143553	0.638	71	72	0.111031	0.644	71	77	-0.111031	0.388	67	62
Aldh9a1	chr1:169280121-169298661:+	0.0976108	0.277	314	337	0.238787	0.415	290	345	-0.0565835	0.806	311	298	0.214125	0.352	266	311
Aldoa	chr7:133938749-133943893:-	-0.124328	0.0107	16428	15025	-0.0565835	0.0657	17469	16738	-0.0285692	0.728	16888	16480	0	0.478	18215	18127
Aldob	chr4:49548866-49562355:-	-0.286881	0.0328	1036	843	-0.189034	0.0206	907	793	-0.0143553	0.79	987	973	-0.0426443	0.352	988	953
Aldoc	chr11:78136681-78140262:+	-0.214125	0.0964	932	798	-0.238787	0.0135	930	783	-0.124328	0.254	1094	1003	-0.0426443	0.446	990	957
Alg1	chr16:5233713-5245001:+	-0.0565835	0.507	447	427	-0.111031	0.355	595	547	0	0.839	471	468	0.0285692	0.536	508	523
Alg10b	chr15:90054741-90060985:+	-0.176323	0.198	567	500	-0.389567	0.0887	520	395	-0.163499	0.686	464	414	-0.124328	0.388	453	413
Alg11	chr8:23171191-23178761:+	-0.15056	0.198	590	528	-0.137504	0.0887	509	459	0.0565835	0.757	573	598	-0.0703893	0.31	529	500
Alg12	chr15:88635674-88649710:-	0	0.532	135	136	0.111031	0.467	133	144	0.0143553	0.79	158	160	-0.0565835	0.42	162	155
Alg13	chrX:140752565-140808991:+	0.201634	0.0672	380	438	0.0840643	0.563	330	350	0.275007	0.275	311	377	0.0143553	0.542	368	372
Alg14	chr3:120994734-121064929:+	0.137504	0.317	451	498	0.356144	0.174	297	382	0.214125	0.504	313	364	0.214125	0.478	348	407
Alg2	chr4:47482705-47487197:-	-0.650765	0.0779	438	278	-0.411426	0.0529	435	326	0	0.806	335	337	-0.176323	0.27	389	344
Alg3	chr16:20605544-20610817:-	-0.722466	0.0246	910	550	-0.250962	0.355	860	721	-0.263034	0.309	757	629	-0.124328	0.352	793	725
Alg5	chr3:54539460-54553717:+	0.111031	0.0205	784	851	0	0.563	1307	1295	0	0.806	982	991	-0.0840643	0.352	1251	1174
Alg6	chr4:99382320-99430151:+	0.201634	0.277	190	219	-0.250962	0.285	147	123	0.124328	0.686	159	174	-0.0285692	0.478	147	144
Alg8	chr7:104520137-104540665:+	-0.0840643	0.507	409	383	0.31034	0.146	311	388	0.0285692	0.757	328	337	0.124328	0.523	355	390
Alg9	chr9:50583434-50651633:+	0.31034	0.135	495	615	0.111031	0.355	523	566	0.263034	0.154	382	462	0.432959	0.154	430	581
Alk	chr17:72218327-72953647:-	-0.0285692	0.568	88	86	-0.0285692	0.598	162	158	-0.0703893	0.772	223	211	-0.163499	0.352	220	196
Alkbh1	chr12:88769027-88784789:-	0.226509	0.161	175	205	0.389567	0.0887	158	208	0.137504	0.644	186	206	0.238787	0.141	184	218
Alkbh2	chr5:114573942-114578227:-	0.176323	0.0502	174	197	0.111031	0.598	394	428	0.124328	0.757	415	455	-0.0840643	0.42	463	434
Alkbh3	chr2:93820790-93850887:-	-0.111031	0.356	678	625	0.0143553	0.638	653	662	0.0285692	0.79	637	651	-0.0565835	0.388	770	740
Alkbh4	chr5:136612023-136617484:+	-0.0703893	0.475	314	299	-0.0703893	0.518	287	272	-0.0285692	0.839	269	263	-0.214125	0.188	343	295
Alkbh5	chr11:60351479-60369399:+	-0.189034	0.135	1472	1291	-0.526069	0.0529	2022	1402	-0.0840643	0.504	1379	1300	-0.0565835	0.352	1527	1460
Alkbh6	chr7:31093771-31099322:+	-0.201634	0.116	304	264	-0.189034	0.224	367	320	-0.201634	0.455	302	261	-0.137504	0.0854	374	338
Alkbh7	chr17:57136775-57138745:+	0.163499	0.116	259	292	0	0.638	253	255	0.0565835	0.772	283	295	0.189034	0.112	290	333
Alkbh8	chr9:3335230-3385846:+	-0.0976108	0.475	531	494	-0.15056	0.415	346	309	0.0285692	0.79	391	401	-0.189034	0.24	391	342
Allc	chr12:29238620-29267348:-	-0.226509	0.198	60	51	-0.0840643	0.563	100	94	0.137504	0.772	103	114	-0.163499	0.388	116	103
Alms1	chr6:85537524-85652745:+	0.344828	0.0502	130	166	0.275007	0.174	115	140	0.163499	0.204	133	150	0.137504	0.17	121	134
Alox12	chr11:70054956-70068843:-	0.978196	0.0186	111	219	2.03914	0.0441	112	461	0.887525	0.0523	169	313	2.01078	0.04	151	610
Alox12b	chr11:68970573-68983293:+	-0.124328	0.317	288	263	0	0.616	183	182	-0.163499	0.504	289	257	-0.111031	0.352	220	203
Alox12e	chr11:70129114-70136020:-	-0.0565835	0.356	196	188	-0.124328	0.355	326	299	0	0.806	331	333	-0.137504	0.27	324	294
Alox15	chr11:70157648-70165533:-	0.201634	0.0284	115	133	0.650765	0.0982	107	168	0.0565835	0.772	163	170	0.356144	0.27	122	157
Alox5	chr6:116360088-116411196:-	0.226509	0.198	81	95	0.748461	0.0982	76	128	0.111031	0.686	112	122	0.823749	0.31	95	169
Alox5ap	chr5:150076633-150099623:+	0.83996	0.00414	494	889	1.46467	0.0657	550	1519	0.378512	0.414	433	564	1.19535	0.0781	417	956
Alox8	chr11:68997386-69011341:-	-0.238787	0.0672	104	88	-0.163499	0.415	130	116	0.0840643	0.644	131	140	-0.214125	0.24	129	111
Aloxe3	chr11:68939878-68962616:+	0	0.532	156	157	-0.0565835	0.518	178	170	-0.176323	0.55	220	193	-0.0426443	0.42	201	194
Alpi	chr1:88994578-88998181:-	-0.0703893	0.475	107	101	0.111031	0.563	136	147	-0.367371	0.414	217	168	-0.15056	0.352	147	132
Alpk3	chr7:88202485-88250498:+	0.0426443	0.435	1143	1181	-0.0285692	0.563	1448	1414	-0.0143553	0.839	1517	1500	0.163499	0.17	1655	1857
Alpl	chr4:137297653-137352238:-	-0.286881	0.507	216	177	-0.389567	0.146	240	182	-0.536053	0.0796	282	194	-0.250962	0.31	339	284
Als2	chr1:59220258-59294061:-	0.286881	0.0266	317	387	0.111031	0.355	330	357	0.238787	0.376	311	370	0.214125	0.128	321	374
Als2cl	chr9:110782677-110803028:+	-0.137504	0.198	153	138	-0.0840643	0.355	209	197	-0.201634	0.644	256	221	0	0.542	213	215
Als2cr11	chr1:59107349-59151744:-	0.0285692	0.475	67	69	-0.0426443	0.598	140	135	0.0143553	0.806	173	175	-0.238787	0.352	239	201
Als2cr12	chr1:58714964-58752801:-	-0.137504	0.475	44	40	0.333424	0.415	42	53	-0.0976108	0.806	74	69	0.0703893	0.542	58	61
Als2cr13	chr1:59969849-60042191:+	0.0426443	0.475	232	239	-0.0426443	0.518	287	278	-0.0840643	0.728	262	246	0.163499	0.518	252	284
Als2cr4	chr1:59157436-59177226:-	0.678072	0.0246	140	225	0.613532	0.0753	107	164	0.516015	0.204	114	164	0.422233	0.21	123	166
Alx1	chr10:102470480-102491411:-	-0.163499	0.317	63	56	-0.111031	0.518	81	75	-0.124328	0.79	145	132	0.263034	0.494	112	135
Alx3	chr3:107397948-107408687:+	-0.0285692	0.552	77	75	-0.356144	0.125	90	70	0.124328	0.728	88	96	-0.124328	0.352	91	83
Alx4	chr2:93482590-93520543:+	-0.0143553	0.56	257	252	0.0285692	0.598	318	327	0	0.823	372	374	0.0565835	0.542	287	301
Amac1	chr11:69573386-69575346:-	-0.189034	0.356	101	88	-0.0565835	0.563	101	97	0	0.839	140	140	-0.176323	0.128	131	115
Amacr	chr15:10911510-10926379:+	-0.31034	0.0779	622	499	-0.344828	0.0982	663	520	-0.111031	0.504	524	482	-0.137504	0.24	696	629
Ambn	chr5:88885035-88897554:+	-0.31034	0.277	67	54	-0.286881	0.0887	98	80	-0.15056	0.686	94	84	-0.176323	0.31	92	81
Ambp	chr4:62804312-62815176:-	-0.31034	0.317	216	174	-0.137504	0.467	216	196	-0.189034	0.455	292	255	-0.238787	0.27	223	188
Ambra1	chr2:91570294-91759006:+	0.201634	0.0328	902	1039	0.0565835	0.563	1187	1238	0.163499	0.275	945	1066	0.124328	0.31	1094	1201
Amd2	chr10:40007263-40021978:-	-0.0976108	0.552	3623	3378	-1.29278	0.224	4762	1938	-0.536053	0.772	2940	2023	-0.847997	0.31	4334	2397
Amdhd2	chr17:24292799-24300700:-	-0.163499	0.317	239	212	-0.124328	0.224	236	215	-0.111031	0.79	238	219	-0.214125	0.31	256	219
Amelx	chrX:165614045-165625141:-	-0.0285692	0.507	105	102	0	0.616	168	167	0.201634	0.275	191	221	-0.111031	0.388	186	171
Amfr	chr8:96495487-96536540:-	-0.226509	0.116	1284	1090	-0.344828	0.0753	1753	1379	-0.124328	0.099	1090	1000	0.111031	0.27	1360	1472
Amh	chr10:80267992-80270393:+	0.0703893	0.435	187	198	0.0565835	0.467	179	187	0.0565835	0.757	170	178	0.176323	0.446	194	220
Amhr2	chr15:102275850-102285061:+	0.0703893	0.161	106	112	-0.0426443	0.598	157	152	-0.176323	0.504	180	159	-0.545968	0.31	279	190
Amica1	chr9:44887265-44915934:+	0.526069	0.0226	29	42	0.604071	0.174	53	81	0.0285692	0.806	121	124	0	0.478	78	78
Amigo1	chr3:107989252-107994695:+	0.15056	0.161	498	553	-0.263034	0.355	888	736	0.137504	0.686	448	493	0.201634	0.31	596	688
Ammecr1	chrX:139288016-139401271:-	0.201634	0.317	228	263	0.0565835	0.467	312	326	0.214125	0.219	288	336	0.0426443	0.518	299	309
Ammecr1l	chr18:31919533-31942383:+	0.495695	0.0502	284	401	0.454176	0.0887	271	372	0.238787	0.414	282	335	0.632268	0.0578	227	353
Amn	chr12:112509321-112514637:+	-0.0976108	0.475	392	366	-0.111031	0.415	381	350	-0.0565835	0.79	460	442	-0.201634	0.27	431	372
Amn1	chr6:149106098-149137204:-	0.970854	0.00487	358	702	0.863938	0.0982	197	359	0.485427	0.309	270	378	0.464668	0.27	266	369
Amot	chrX:141880966-141921589:-	0.176323	0.161	1196	1357	0.495695	0.0657	1112	1568	0.464668	0.309	1255	1736	0.422233	0.128	1342	1801
Amotl1	chr9:14346410-14447973:-	-0.0143553	0.572	1028	1017	0.0143553	0.638	1417	1434	0.0565835	0.79	1126	1174	0.201634	0.112	1198	1385
Amotl2	chr9:102619131-102635747:+	-0.0143553	0.572	313	307	-0.0143553	0.616	391	387	-0.0840643	0.823	331	312	0.176323	0.24	295	335
Ampd1	chr3:102877936-102903643:+	-0.333424	0.0266	9094	7167	-0.432959	0.174	7194	5328	0.189034	0.376	4243	4872	0.189034	0.518	3966	4523
Ampd2	chr3:107876979-107889569:-	0.111031	0.277	224	244	-0.0703893	0.518	267	254	0.0703893	0.309	220	232	0.124328	0.352	213	233
Ampd3	chr7:117911719-117955909:+	0.475085	0.0372	246	344	0.659925	0.114	348	550	0.464668	0.233	245	339	0.910733	0.21	313	589
Amph	chr13:19040239-19242784:+	0.298658	0.0586	134	166	0.400538	0.224	149	198	0	0.806	217	219	-0.0565835	0.42	199	191
Amt	chr9:108199252-108203928:+	-0.0285692	0.507	121	118	-0.0285692	0.518	180	175	0.0426443	0.79	195	201	0	0.478	211	209
Amy1	chr3:113258870-113280668:-	-0.124328	0.532	648	591	-0.321928	0.285	787	626	0.214125	0.772	508	591	0.0285692	0.542	784	803
Amz1	chr5:141200080-141230644:+	0.15056	0.435	110	123	0.111031	0.518	186	202	0.0426443	0.79	280	290	-0.124328	0.27	228	208
Amz2	chr11:109287259-109314127:+	0	0.552	1137	1144	0	0.638	1085	1086	0.201634	0.193	902	1039	0.111031	0.487	1180	1280
Anapc1	chr2:128438441-128513116:-	0.176323	0.135	916	1043	0.286881	0.0615	769	939	0.275007	0.219	785	956	0.333424	0.0755	697	882
Anapc10	chr8:82235718-82301220:+	0.238787	0.0964	217	258	0.250962	0.355	147	175	0.0565835	0.79	175	182	0.0703893	0.542	163	172
Anapc11	chr11:120459750-120469512:+	0.137504	0.238	1430	1586	0.111031	0.224	1716	1864	0.0565835	0.728	1223	1278	0.214125	0.0689	1515	1768
Anapc13	chr9:102528660-102536571:+	0.137504	0.356	1459	1617	0.214125	0.415	1154	1341	0.137504	0.376	1377	1520	0	0.542	1413	1416
Anapc2	chr2:25128018-25141435:+	0.0143553	0.532	627	639	0	0.638	662	665	0.0143553	0.806	497	503	0.31034	0.0965	478	593
Anapc4	chr5:53225373-53257973:+	0.163499	0.0964	1031	1163	0.0426443	0.634	731	758	0.0976108	0.728	800	861	-0.0840643	0.388	756	707
Anapc5	chr5:123237469-123271348:-	-0.807355	0.0586	2381	1358	-0.871844	0.0753	2458	1341	-0.641546	0.309	2170	1389	-0.910733	0.141	2815	1491
Anapc7	chr5:122872489-122894588:+	0.250962	0.0147	342	410	0.475085	0.125	281	393	0.238787	0.182	296	351	0.454176	0.12	280	384
Ang	chr14:51710870-51725815:+	0.464668	0.0586	1043	1449	0.536053	0.0398	1036	1503	0.15056	0.79	784	873	0.575312	0.31	645	962
Angel1	chr12:88041451-88067401:-	0.111031	0.356	121	131	-0.238787	0.125	185	156	0.286881	0.309	115	141	0.201634	0.0755	157	182
Angel2	chr1:192748990-192769617:+	0.0426443	0.475	585	605	0	0.638	442	443	0.333424	0.341	347	438	0.0426443	0.542	416	430
Angpt1	chr15:42256270-42508341:-	0.201634	0.238	321	372	0.275007	0.285	220	267	-0.15056	0.601	303	272	-0.176323	0.42	289	255
Angpt2	chr8:18691336-18741551:-	-0.214125	0.0779	216	185	-0.238787	0.0657	197	166	-0.238787	0.341	297	251	-0.201634	0.24	241	209
Angpt4	chr2:151737067-151770390:+	-0.0976108	0.435	139	129	0.389567	0.355	141	186	0.0840643	0.414	193	205	0.0285692	0.542	163	167
Angptl1	chr1:158769153-158791209:+	0.356144	0.116	1055	1360	0.790772	0.224	453	784	-0.201634	0.757	565	488	0.443607	0.507	325	443
Angptl2	chr2:33071480-33103234:+	0.31034	0.116	541	671	0.475085	0.125	403	562	0.163499	0.55	504	569	0.584963	0.0965	349	526
Angptl3	chr4:98697645-98712802:+	-0.0426443	0.565	27	26	0.124328	0.415	42	46	0	0.839	46	46	-0.189034	0.352	64	56
Angptl4	chr17:33911844-33918451:-	0.201634	0.507	277	319	1.62293	0.174	199	614	0.0426443	0.79	167	173	1.79909	0.128	135	470
Angptl6	chr9:20678252-20684154:-	-0.0426443	0.475	258	249	-0.201634	0.0887	426	369	0.0285692	0.79	387	396	-0.0426443	0.31	411	396
Angptl7	chr4:147869388-147874571:-	0.464668	0.161	2104	2921	0.137504	0.598	1181	1301	0.137504	0.644	1392	1543	0.0703893	0.542	1190	1255
Ank	chr15:27396431-27524660:+	-0.0840643	0.277	1948	1835	-0.495695	0.0615	2770	1956	-0.15056	0.0796	2379	2142	-0.238787	0.31	3260	2757
Ank1	chr8:24085315-24260968:+	0.0840643	0.277	4565	4848	-0.0703893	0.518	4898	4622	0.263034	0.219	3731	4508	0.176323	0.352	3979	4512
Ank2	chr3:126624524-127202033:-	-0.344828	0.0435	356	280	-0.0143553	0.616	263	260	-0.367371	0.455	449	348	-0.163499	0.12	366	324
Ank3	chr10:68996455-69490184:+	-0.214125	0.0964	779	671	-0.0285692	0.598	622	608	0.137504	0.728	705	781	0.189034	0.352	629	719
Ankar	chr1:72689555-72747138:-	0.0840643	0.396	30	32	-0.0703893	0.563	59	56	-0.0565835	0.839	73	70	-0.214125	0.352	77	66
Ankfn1	chr11:89282399-89399869:-	-0.0976108	0.475	111	103	-0.124328	0.415	135	123	-0.0976108	0.772	149	139	-0.189034	0.24	157	137
Ankfy1	chr11:72503503-72585648:+	0.344828	0.0284	475	607	0.432959	0.146	375	509	0.0565835	0.644	481	503	0.201634	0.141	395	456
Ankib1	chr5:3689999-3802925:-	-0.0143553	0.552	420	412	0.111031	0.598	372	405	-0.111031	0.686	378	349	-0.0143553	0.478	394	389
Ankk1	chr9:49223326-49235126:-	-0.0703893	0.475	57	54	-0.0426443	0.598	60	58	0.0703893	0.772	84	89	-0.344828	0.0697	84	66
Ankle1	chr8:73929914-73933803:+	0	0.572	361	360	-0.0426443	0.563	447	430	0.0285692	0.79	472	486	-0.0426443	0.478	472	458
Ankle2	chr5:110660059-110685667:+	-0.0426443	0.532	551	531	-0.31034	0.146	560	449	-0.0565835	0.757	388	373	-0.0840643	0.388	450	423
Ankmy1	chr1:94766705-94799483:-	-0.0976108	0.135	136	127	-0.0285692	0.563	112	109	-0.0143553	0.839	178	176	-0.0976108	0.388	140	130
Ankmy2	chr12:36883776-36923878:+	0.0703893	0.317	392	414	0.263034	0.114	253	306	0.0976108	0.644	321	346	0.0840643	0.542	292	310
Ankra2	chr13:99033196-99044709:+	-0.176323	0.116	341	301	-0.111031	0.224	413	381	-0.400538	0.55	527	397	-0.0703893	0.42	382	361
Ankrd1	chr19:36186454-36194334:-	1.76553	0.0246	366	1248	2.79701	0.0982	310	2155	0.641546	0.219	716	1121	0.863938	0.31	929	1700
Ankrd10	chr8:11611582-11635689:-	0.226509	0.0779	356	420	0.454176	0.0529	461	635	0.0143553	0.806	423	430	0.356144	0.0344	397	509
Ankrd11	chr8:125407220-125565897:-	0	0.552	373	375	-0.238787	0.285	492	415	-0.0565835	0.79	360	344	0	0.478	402	399
Ankrd12	chr17:66316840-66426386:-	0.575312	0.00487	401	599	0.344828	0.285	351	448	0.378512	0.182	358	467	0.286881	0.0755	346	424
Ankrd13a	chr5:115225148-115255829:+	0.176323	0.135	537	609	0.356144	0.114	517	666	0.201634	0.309	451	521	0.422233	0.128	442	594
Ankrd13b	chr11:77283988-77303180:-	-0.137504	0.161	258	233	-0.400538	0.0887	385	291	-0.0426443	0.79	343	332	-0.0840643	0.352	378	355
Ankrd13c	chr3:157610429-157669801:+	0.356144	0.0205	468	603	0.137504	0.355	469	519	0.176323	0.55	415	472	0.344828	0.0252	402	513
Ankrd13d	chr19:4270179-4283137:-	-0.137504	0.277	212	192	0	0.638	280	281	-0.0840643	0.79	392	368	-0.124328	0.352	343	312
Ankrd16	chr2:11700203-11711947:+	0.111031	0.116	282	306	0.286881	0.174	239	292	0.214125	0.414	221	258	0.250962	0.0344	234	280
Ankrd17	chr5:90656190-90795211:-	0.333424	0.00414	990	1253	0.0703893	0.616	946	1001	0.226509	0.309	944	1107	0.124328	0.446	883	965
Ankrd2	chr19:42110527-42119600:+	0.189034	0.435	1566	1787	1.02148	0.0887	1328	2703	-0.641546	0.414	2913	1863	0.15056	0.512	3045	3383
Ankrd22	chr19:34197038-34240531:-	-0.0703893	0.552	132	125	-0.15056	0.415	79	71	0.0143553	0.823	87	88	-0.0143553	0.478	95	94
Ankrd23	chr1:36587378-36596203:-	-0.475085	0.0266	7830	5613	-0.378512	0.125	8128	6206	-0.422233	0.193	6752	5012	-0.422233	0.21	9437	7015
Ankrd24	chr10:81092291-81110354:+	-0.189034	0.0502	183	160	-0.31034	0.0657	246	198	-0.0976108	0.728	257	239	-0.226509	0.0854	257	218
Ankrd26	chr6:118452581-118512274:-	0.214125	0.277	106	123	0.0703893	0.285	107	113	0	0.839	144	143	-0.0703893	0.42	143	136
Ankrd27	chr7:36371265-36424256:+	0.163499	0.135	273	307	0.176323	0.0753	362	411	0.250962	0.309	262	312	0.286881	0.154	362	443
Ankrd28	chr14:32513200-32643601:-	-0.15056	0.0205	1132	1015	-0.250962	0.285	977	821	0	0.806	984	989	-0.124328	0.24	976	890
Ankrd32	chr13:77182352-77230520:-	0.226509	0.161	221	259	0.263034	0.146	159	191	0.275007	0.455	173	210	0.201634	0.388	199	230
Ankrd33	chr15:100946185-100950455:+	-0.0565835	0.475	196	188	-0.0840643	0.467	149	140	0.0703893	0.728	215	226	-0.163499	0.21	208	185
Ankrd34a	chr3:96400558-96403701:+	-0.464668	0.0779	75	54	-0.485427	0.0657	90	64	0.0426443	0.806	153	159	-0.201634	0.27	107	93
Ankrd34b	chr13:93195850-93210180:+	0	0.568	215	213	0	0.638	175	175	0	0.839	344	342	-0.214125	0.24	270	231
Ankrd34c	chr9:89623086-89633313:-	-0.176323	0.475	26	23	-0.604071	0.285	38	25	0.356144	0.455	28	36	-0.263034	0.388	42	35
Ankrd35	chr3:96474053-96494957:+	-0.137504	0.238	148	134	-0.226509	0.174	170	145	-0.0703893	0.79	227	216	-0.137504	0.31	197	178
Ankrd36	chr11:5469686-5589340:+	-0.15056	0.356	77	69	-0.189034	0.355	104	91	-0.15056	0.504	104	93	-0.333424	0.141	138	109
Ankrd37	chr8:47082261-47085204:-	0.545968	0.0372	113	165	0	0.638	127	128	0.263034	0.341	134	162	0.275007	0.24	124	151
Ankrd39	chr1:36596217-36604064:-	0.0703893	0.135	268	283	0.0565835	0.616	357	374	0.0426443	0.757	296	306	0.0565835	0.526	378	395
Ankrd40	chr11:94189314-94203161:+	0.31034	0.0266	2360	2944	0	0.638	2870	2898	0.176323	0.309	2523	2872	0.286881	0.0344	2576	3144
Ankrd42	chr7:99730232-99785545:-	0.298658	0.0328	67	83	-0.163499	0.285	237	211	-0.0565835	0.831	98	94	-0.422233	0.0854	238	177
Ankrd44	chr1:54702183-54983202:-	-0.0703893	0.396	587	554	-0.0143553	0.563	852	836	-0.176323	0.414	720	633	-0.0565835	0.446	717	683
Ankrd46	chr15:36407422-36426506:-	0	0.572	354	352	0.163499	0.146	347	390	0.0703893	0.644	311	328	0.163499	0.112	352	396
Ankrd49	chr9:14584639-14589005:-	0.0840643	0.161	1930	2051	0	0.616	2014	2007	-0.0143553	0.806	1960	1931	0	0.478	1993	1978
Ankrd5	chr2:136327645-136387834:+	0.111031	0.475	59	64	0.214125	0.563	80	93	-0.124328	0.823	94	86	0.0840643	0.542	80	85
Ankrd50	chr3:38351000-38383723:-	0.0703893	0.238	294	311	0.0703893	0.616	273	288	0.0565835	0.772	299	312	0.275007	0.388	261	318
Ankrd52	chr10:127814179-127831062:+	-0.226509	0.198	823	700	-0.250962	0.285	832	697	-0.0840643	0.728	860	807	0.0426443	0.542	811	841
Ankrd53	chr6:83712639-83718320:+	-0.163499	0.435	91	81	-0.238787	0.146	88	74	0.111031	0.772	113	123	-0.226509	0.0965	116	99
Ankrd54	chr15:78883523-78893289:-	0.565597	0.0502	145	215	0.505891	0.125	184	263	0.495695	0.341	136	192	0.389567	0.0965	161	212
Ankrd55	chr13:113078725-113174210:+	0	0.552	134	134	0.176323	0.563	197	224	-0.0976108	0.757	217	201	-0.344828	0.128	259	203
Ankrd6	chr4:32891009-33037801:-	-0.111031	0.435	113	104	0	0.638	161	162	-0.163499	0.728	224	200	-0.263034	0.31	222	185
Ankrd7	chr6:18816317-18829584:+	0.298658	0.317	17	21	-0.163499	0.415	45	40	0.0703893	0.79	40	42	-0.238787	0.24	58	49
Ankrd9	chr12:112213562-112217231:-	-0.879706	0.0372	912	494	-1.39506	0.041	1116	423	-0.137504	0.772	548	495	-0.163499	0.42	602	535
Anks1	chr17:28046284-28199581:+	-0.0426443	0.552	380	367	0.0703893	0.626	381	402	0.0285692	0.79	357	365	0.400538	0.128	340	449
Anks1b	chr10:89533855-89542206:+	-0.0565835	0.435	212	202	0.0976108	0.598	367	393	-0.0426443	0.806	228	220	-0.111031	0.42	390	361
Anks3	chr16:4941442-4964277:-	-0.0143553	0.532	365	359	-0.0285692	0.563	376	367	-0.111031	0.376	378	350	-0.15056	0.24	383	345
Anks4b	chr7:127317389-127327228:+	-0.378512	0.277	43	33	0.111031	0.598	60	65	-0.0976108	0.806	107	100	-0.201634	0.388	84	73
Anks6	chr4:47028560-47070178:-	-0.0840643	0.317	177	166	-0.0426443	0.518	240	232	-0.176323	0.601	309	272	-0.0426443	0.388	244	236
Ankzf1	chr1:75188708-75195960:+	-0.0426443	0.507	345	333	-0.124328	0.355	365	333	0	0.839	363	362	0.0143553	0.542	334	340
Anln	chr9:22136457-22193632:-	0.641546	0.135	58	91	0.201634	0.355	50	58	0.111031	0.728	59	64	-0.163499	0.31	71	63
Ano1	chr7:151774555-151924448:-	-0.124328	0.435	154	141	0.432959	0.0398	132	179	-0.111031	0.728	189	174	0.464668	0.154	149	206
Ano10	chr9:122084996-122203492:-	-0.137504	0.116	975	884	-0.124328	0.224	880	802	0.15056	0.309	672	751	0.15056	0.24	674	751
Ano2	chr6:125640436-125990146:+	0.0976108	0.356	52	56	0.0143553	0.638	93	94	0.15056	0.772	163	181	-0.0426443	0.478	177	171
Ano3	chr2:110528127-110790401:-	0.879706	0.0266	26	48	-0.0840643	0.518	52	49	0.0976108	0.686	55	59	-0.250962	0.21	74	62
Ano4	chr10:88411738-88720535:-	-0.0285692	0.552	94	92	-0.0976108	0.467	96	89	-0.176323	0.728	177	156	-0.378512	0.141	147	113
Ano5	chr7:58766398-58854079:+	-0.31034	0.0435	4067	3279	-0.226509	0.355	3296	2795	-0.137504	0.55	3384	3060	-0.333424	0.0965	3489	2768
Ano6	chr15:95621273-95805182:+	0.250962	0.0502	980	1173	0.367371	0.125	956	1235	0.464668	0.131	823	1141	0.526069	0.0344	814	1175
Ano7	chr1:95270472-95300079:+	-0.0143553	0.568	92	91	-0.0976108	0.518	164	153	0.0285692	0.79	170	175	-0.250962	0.27	206	173
Ano9	chr7:148287123-148303663:-	-0.201634	0.277	111	96	-0.163499	0.355	121	108	0.0285692	0.79	141	145	-0.124328	0.31	146	133
Anp32a	chr9:62189234-62226609:+	0.0565835	0.356	882	924	0.0703893	0.616	734	774	0	0.839	877	876	0	0.542	740	745
Anp32b	chr4:46463988-46485395:+	0.367371	0.198	664	861	-0.0426443	0.563	788	763	0.0703893	0.728	724	765	0.0565835	0.501	717	752
Anp32e	chr3:95733213-95750899:+	-0.15056	0.356	646	580	-0.0840643	0.415	549	514	-0.275007	0.376	758	625	-0.238787	0.128	644	544
Anpep	chr7:86966688-86993080:-	0.505891	0.0502	295	420	0.9855	0.0753	339	673	0.0565835	0.772	270	283	0.978196	0.17	241	476
Antxr1	chr6:87083846-87285769:-	0.124328	0.116	651	714	0.475085	0.125	441	614	-0.0976108	0.79	502	469	0.485427	0.42	342	482
Antxr2	chr5:98313706-98459981:-	0.226509	0.135	912	1068	0.286881	0.114	783	959	-0.0143553	0.839	662	654	0.432959	0.27	510	692
Antxrl	chr14:34866356-34889185:+	-0.0840643	0.356	83	78	-0.0703893	0.563	101	96	-0.0976108	0.806	138	128	-0.250962	0.31	128	107
Anubl1	chr6:116214252-116279644:+	0.0426443	0.435	429	443	0.0840643	0.616	401	429	-0.263034	0.233	725	601	0.275007	0.388	314	380
Anxa1	chr19:20447923-20465161:-	0.790772	0.0372	2341	4072	1.12433	0.0615	1659	3617	0.485427	0.55	1430	2010	1.0635	0.24	1286	2695
Anxa10	chr8:64536317-64601915:-	0.214125	0.317	53	62	0.0426443	0.638	163	168	-0.0285692	0.839	198	193	-0.111031	0.388	173	159
Anxa11	chr14:26661655-26706284:+	-0.298658	0.0779	784	633	-0.485427	0.114	1365	975	0	0.839	685	682	0	0.542	1065	1072
Anxa13	chr15:58173018-58220829:-	0.0703893	0.435	40	42	-0.0285692	0.598	73	71	-0.0565835	0.835	101	97	-0.333424	0.21	134	106
Anxa2	chr9:69301489-69339592:+	0.555816	0.0284	1659	2450	1.34483	0.0887	1137	2895	0.333424	0.504	1251	1587	1.11103	0.12	890	1931
Anxa3	chr5:97222433-97274987:+	-0.238787	0.277	665	563	0.0426443	0.563	528	547	-0.111031	0.823	501	463	0.214125	0.501	439	511
Anxa4	chr6:86686840-86743550:-	0.895303	0.00487	685	1278	1.30451	0.0615	635	1573	0.584963	0.193	637	957	0.773996	0.141	716	1231
Anxa5	chr3:36347846-36374620:-	0.321928	0.0502	2426	3046	0.895303	0.0982	1832	3419	0.15056	0.686	2049	2282	0.871844	0.21	1472	2704
Anxa6	chr11:54792612-54846916:-	-0.189034	0.161	3226	2806	0.0426443	0.174	2672	2769	-0.0285692	0.823	2679	2604	0.0143553	0.542	2760	2803
Anxa7	chr14:21274498-21299163:-	0.367371	0.116	120	155	0.0143553	0.638	239	242	0.238787	0.686	181	215	0.321928	0.507	191	240
Anxa8	chr14:34899175-34913754:+	0.356144	0.396	123	158	1.52105	0.125	111	319	-0.124328	0.806	169	154	1.32193	0.352	132	330
Anxa9	chr3:95100015-95111098:-	0	0.552	125	126	0.214125	0.174	114	133	-0.356144	0.182	296	231	0	0.478	141	140
Aoah	chr13:20885987-21116121:+	0.163499	0.277	114	128	1.45418	0.146	90	247	-0.0703893	0.79	160	151	0.321928	0.27	97	122
Aoc2	chr11:101186376-101191008:+	0.641546	0.0435	166	259	0.0426443	0.616	320	332	0.238787	0.601	308	366	0.176323	0.0524	299	339
Aoc3	chr11:101191918-101203252:+	0.214125	0.317	304	354	0.0285692	0.638	527	540	0.454176	0.757	236	325	0.555816	0.478	200	295
Aof1	chr13:47138937-47179969:+	-0.226509	0.0964	377	322	-0.15056	0.355	313	281	0	0.839	299	298	-0.137504	0.31	323	291
Aof2	chr4:136106471-136158625:-	0.31034	0.0435	553	688	0	0.638	579	581	0.344828	0.131	427	543	0.389567	0.0489	427	561
Aox1	chr1:58086812-58163254:+	1.46989	0.00487	385	1070	1.02148	0.174	424	862	0.871844	0.254	476	874	0.85599	0.141	464	841
Aox3	chr1:58169979-58257296:+	-0.0565835	0.475	71	68	-0.201634	0.285	95	82	-0.111031	0.772	120	111	-0.214125	0.31	114	98
Aox3l1	chr1:58335169-58436108:+	0	0.572	113	113	0	0.616	125	125	-0.111031	0.728	188	174	-0.137504	0.27	173	156
Aox4	chr1:58267240-58325440:+	0.389567	0.0266	48	63	-0.0143553	0.616	84	83	-0.0426443	0.835	105	101	-0.137504	0.31	110	100
Ap1b1	chr11:4847523-4942732:+	0.0565835	0.475	611	636	0.137504	0.285	690	764	-0.0285692	0.823	473	463	0.275007	0.128	544	660
Ap1g1	chr8:112302539-112384835:+	0.378512	0.00487	816	1068	0.378512	0.0615	774	1011	0.31034	0.219	750	936	0.286881	0.0781	790	964
Ap1g2	chr14:55717691-55725389:-	0.263034	0.0964	131	158	0.250962	0.125	156	187	0.124328	0.219	142	156	0.0703893	0.154	177	187
Ap1gbp1	chr11:83777972-83855581:+	-0.111031	0.317	666	615	-0.286881	0.146	759	618	-0.0143553	0.839	546	540	0.0426443	0.536	614	637
Ap1m1	chr8:74764030-74781278:+	0.0285692	0.475	650	667	0.0703893	0.467	721	762	0.214125	0.0763	553	645	0.189034	0.31	705	808
Ap1m2	chr9:21099901-21116751:-	-0.214125	0.198	104	89	0.0285692	0.626	98	100	0	0.839	123	122	-0.176323	0.12	126	111
Ap1s1	chr5:137510863-137521930:-	0.15056	0.161	354	395	0.226509	0.285	469	550	-0.0565835	0.823	457	438	0.286881	0.352	380	465
Ap1s2	chrX:160347091-160371291:+	0.0703893	0.238	1058	1112	0.367371	0.0701	865	1119	0.189034	0.131	982	1126	0.443607	0.0755	927	1266
Ap1s3	chr1:79603456-79668538:-	0.0565835	0.435	45	47	0.321928	0.146	58	73	0.0426443	0.806	84	87	-0.0426443	0.42	81	78
Ap2a1	chr7:52155742-52184860:-	-0.137504	0.198	509	461	-0.378512	0.0982	828	634	-0.0703893	0.728	526	497	0.0565835	0.21	660	692
Ap2a2	chr7:148748136-148818910:+	-0.0840643	0.116	558	526	0.0565835	0.616	644	676	0	0.806	442	446	0.163499	0.352	527	592
Ap2b1	chr11:83116198-83218535:+	0.0285692	0.435	635	648	0.238787	0.125	466	553	0.0143553	0.79	511	519	0.176323	0.31	425	483
Ap2m1	chr16:20535576-20544126:+	-0.0143553	0.552	1644	1615	0.0703893	0.467	1751	1843	0.0426443	0.772	1326	1370	0.15056	0.31	1657	1842
Ap2s1	chr7:17323810-17334641:+	-0.0703893	0.507	1053	1000	0.356144	0.224	1138	1468	0	0.823	926	927	0.176323	0.12	1150	1302
Ap3b1	chr13:95128985-95336270:+	0.0976108	0.277	599	642	0.15056	0.285	543	604	0.0285692	0.757	501	514	0.137504	0.42	481	532
Ap3b2	chr7:88605284-88638811:-	-0.0840643	0.435	84	79	0.176323	0.415	125	142	0.189034	0.686	156	179	-0.0840643	0.42	200	187
Ap3d1	chr10:80169722-80204956:-	0.163499	0.0779	603	677	0.0426443	0.626	776	800	0.201634	0.129	529	613	0.31034	0.0344	580	722
Ap3m1	chr14:21854031-21871407:-	-0.0840643	0.475	977	917	-0.0840643	0.518	537	505	-0.137504	0.757	637	579	-0.189034	0.352	563	493
Ap3m2	chr8:23897826-23916099:-	-0.0143553	0.571	185	183	0.176323	0.224	151	171	-0.137504	0.686	185	167	-0.0703893	0.388	172	163
Ap3s1	chr18:46901570-46950480:+	0.275007	0.135	646	783	0.238787	0.467	602	716	0.214125	0.757	408	475	0.263034	0.494	507	613
Ap3s2	chr7:87020210-87065487:-	-0.0426443	0.507	516	497	0.0143553	0.638	412	417	-0.226509	0.455	465	397	-0.0840643	0.352	470	443
Ap4b1	chr3:103613442-103625946:+	0.298658	0.0672	729	899	0.0703893	0.598	558	590	0.214125	0.219	594	693	0.111031	0.526	580	628
Ap4e1	chr2:126834446-126895550:+	-0.0285692	0.552	293	285	-0.214125	0.114	396	339	0.0565835	0.728	311	326	-0.124328	0.31	410	373
Ap4m1	chr5:138613248-138619911:+	0.238787	0.0586	259	307	0.0840643	0.598	286	304	0.15056	0.309	260	290	0.31034	0.0854	252	313
Ap4s1	chr12:52792023-52839920:+	0.15056	0.238	1654	1838	-0.0143553	0.598	1572	1552	0.0285692	0.79	1749	1792	-0.15056	0.31	2108	1886
Apaf1	chr10:90452055-90545488:-	0.0840643	0.396	149	158	0.485427	0.0398	106	149	0.15056	0.55	134	149	0.286881	0.17	106	130
Apba1	chr19:23833365-24024087:+	0	0.552	435	438	0.0285692	0.634	602	617	-0.111031	0.686	831	768	-0.0840643	0.42	596	560
Apba2	chr7:71646591-71898756:+	-0.124328	0.356	179	164	-0.111031	0.224	182	168	-0.0703893	0.728	234	221	-0.333424	0.0697	213	169
Apba3	chr10:80730983-80735973:+	-0.422233	0.0284	840	626	-0.659925	0.0398	1347	852	-0.411426	0.219	1042	778	-0.298658	0.0578	1242	1005
Apbb1	chr7:112706997-112730049:-	0.321928	0.00487	209	263	0.443607	0.0982	236	321	0.226509	0.131	233	274	0.475085	0.0578	238	331
Apbb1ip	chr2:22629951-22730890:+	0.613532	0.0372	69	106	0.871844	0.0887	86	158	0.505891	0.376	56	80	0.526069	0.12	76	110
Apbb2	chr5:66693126-67009910:-	0.263034	0.0779	494	595	0.201634	0.125	460	531	0.189034	0.341	496	567	-0.0285692	0.47	553	542
Apbb3	chr18:36830812-36839020:-	-0.454176	0.0779	262	191	-0.226509	0.0615	279	237	-0.238787	0.55	278	234	-0.124328	0.24	269	246
Apbh	chr7:32075538-32076835:-	0.163499	0.198	63	71	-0.0285692	0.598	104	101	-0.137504	0.823	176	159	-0.0565835	0.446	121	116
Apc	chr18:34380637-34479735:+	0.0285692	0.356	283	290	0.124328	0.285	266	292	0.0840643	0.686	263	281	0.0703893	0.501	262	276
Apc2	chr10:79764564-79781001:+	-0.0976108	0.532	76	71	-0.0840643	0.355	92	86	-0.0285692	0.839	101	99	-0.286881	0.17	142	116
Apcdd1	chr18:63081980-63112849:+	0.0976108	0.475	185	199	0.124328	0.563	310	339	-0.0285692	0.839	253	246	0.226509	0.24	225	264
Apcs	chr1:174824092-174825172:-	-0.367371	0.435	44	34	-0.238787	0.415	39	33	0.321928	0.757	20	25	-0.650765	0.112	71	45
Apeh	chr9:107987743-107996782:-	-0.201634	0.238	653	567	-0.333424	0.114	724	572	0	0.823	625	626	-0.0703893	0.42	640	605
Apex1	chr14:51544695-51546813:+	0.286881	0.161	946	1158	0.238787	0.285	854	1009	0.226509	0.254	797	934	0.0565835	0.542	929	975
Apex2	chrX:146954062-147024387:-	-0.176323	0.435	276	244	-0.201634	0.355	229	199	0.176323	0.728	267	302	-0.238787	0.21	282	238
Aph1a	chr3:95697918-95702213:+	0.0840643	0.356	649	690	-0.124328	0.174	974	891	0	0.823	820	821	0.163499	0.27	857	968
Aph1c	chr9:66623293-66682513:-	0.250962	0.0586	170	203	0.111031	0.518	192	208	0.176323	0.376	152	172	0.333424	0.12	156	198
Api5	chr2:94251883-94278304:-	0.356144	0.0586	759	973	0.238787	0.114	596	706	0.344828	0.233	477	610	0.485427	0.0965	439	615
Apip	chr2:102913831-102932776:+	-0.275007	0.0328	663	546	-0.226509	0.114	525	445	0.0426443	0.757	618	642	0.0285692	0.518	503	518
Apitd1	chr4:148502457-148511659:-	0.176323	0.0372	298	337	0.0703893	0.467	389	412	0.0703893	0.686	384	404	-0.0285692	0.478	434	422
Aplf	chr6:87578422-87622141:-	0.31034	0.0205	173	215	0.111031	0.563	147	159	0.226509	0.219	154	181	0.0565835	0.518	151	158
Apln	chrX:45378322-45388029:-	0.0840643	0.396	132	141	-0.298658	0.174	131	106	0.163499	0.204	154	174	-0.0976108	0.42	133	124
Aplp1	chr7:31220000-31230580:-	-0.214125	0.277	127	109	-0.111031	0.285	148	136	-0.111031	0.686	245	225	-0.163499	0.154	175	155
Aplp2	chr9:30957141-31019400:-	-0.0285692	0.507	2919	2858	0	0.638	2587	2596	0.189034	0.455	2030	2319	0.356144	0.388	1681	2163
Apoa1	chr9:46036792-46038549:+	-0.176323	0.317	561	494	-0.163499	0.415	571	507	0.275007	0.686	733	889	-0.0426443	0.47	608	589
Apoa1bp	chr3:87860444-87862417:-	0.0976108	0.198	978	1051	-0.0976108	0.146	1142	1067	0.0976108	0.309	830	895	0.0426443	0.352	1026	1063
Apoa2	chr1:173155219-173156501:+	0.432959	0.0328	57	77	0.31034	0.125	62	77	0.176323	0.601	73	83	0.0840643	0.512	72	77
Apoa4	chr9:46048926-46051541:+	-0.111031	0.435	275	253	-0.15056	0.467	390	351	0	0.839	448	444	-0.137504	0.31	398	360
Apoa5	chr9:46076690-46080002:+	-0.722466	0.0372	436	263	-0.565597	0.0615	309	208	-0.367371	0.204	209	162	-0.475085	0.27	249	179
Apob	chr12:7984453-8012745:+	-0.0840643	0.317	77	72	-0.124328	0.467	125	114	0	0.839	111	110	-0.226509	0.12	139	118
Apob48r	chr7:133728521-133732606:+	0.0143553	0.475	149	151	0.0285692	0.634	241	246	0.0703893	0.757	282	298	-0.124328	0.352	264	242
Apobec1	chr6:122527809-122552462:-	1.19535	0.0246	214	492	1.75702	0.0753	196	664	0.454176	0.193	164	226	0.847997	0.154	187	338
Apobec2	chr17:48558555-48572053:-	0.286881	0.116	5661	6920	0.333424	0.125	4641	5876	0.356144	0.182	4852	6249	0.298658	0.27	5316	6545
Apobec3	chr15:79722887-79738516:+	0.263034	0.198	268	322	1.32193	0.125	186	466	-0.0976108	0.823	234	217	0.584963	0.12	195	294
Apoc1	chr7:20274833-20277982:-	0.485427	0.238	100	140	0.464668	0.563	157	217	-0.0976108	0.831	123	114	0.124328	0.542	106	116
Apoc3	chr9:46041133-46043380:-	-0.163499	0.238	405	361	-0.163499	0.285	697	619	-0.0426443	0.772	675	650	-0.189034	0.27	726	634
Apoc4	chr7:20256932-20266765:-	0.250962	0.0147	98	117	0.0840643	0.616	132	140	-0.0976108	0.686	195	181	-0.189034	0.21	182	159
Apod	chr16:31296277-31314682:-	0.495695	0.0502	1769	2509	0.85599	0.125	2316	4195	-0.176323	0.772	1764	1548	0.400538	0.446	2302	3047
Apoe	chr7:20281615-20284381:-	0.604071	0.0372	2145	3266	0.956057	0.0701	2782	5419	0.356144	0.757	1248	1598	1.5008	0.154	962	2724
Apof	chr10:127705052-127707207:+	0.0426443	0.475	56	58	-0.111031	0.467	113	104	0.124328	0.772	137	150	-0.214125	0.352	158	136
Apoh	chr11:108256626-108275705:+	-0.0285692	0.568	50	49	0.0426443	0.634	87	90	0.0426443	0.806	85	88	-0.226509	0.31	106	90
Apol10a	chr15:77307476-77321499:+	-0.443607	0.0672	60	44	-0.275007	0.285	80	66	0.0976108	0.757	105	113	-0.378512	0.27	98	75
Apol10b	chr15:77414587-77426526:-	-0.389567	0.198	135	103	-0.163499	0.467	258	230	0.0426443	0.806	256	264	-0.238787	0.31	325	275
Apol7a	chr15:77218651-77229540:-	0.0976108	0.475	27	29	-0.356144	0.467	76	59	-0.0703893	0.835	75	71	-0.201634	0.352	73	63
Apol7b	chr15:77252638-77277890:-	NA	NA	NA	NA	1.43296	0.114	20	54	1.82375	0.129	24	85	NA	NA	NA	NA
Apol7c	chr15:77355296-77363745:-	0.321928	0.356	24	30	0.263034	0.125	48	58	0.263034	0.601	67	81	-0.0840643	0.31	96	90
Apol7e	chr15:77529318-77549718:+	-0.124328	0.435	105	96	-0.0426443	0.563	101	98	0.189034	0.414	111	127	-0.124328	0.388	107	98
Apol9b	chr15:77559501-77566811:+	2.8953	0.0372	25	186	3.29572	0.224	28	275	0.137504	0.79	76	84	0.516015	0.494	69	99
Apom	chr17:35265941-35268697:-	-0.111031	0.396	106	98	-0.333424	0.125	129	102	-0.0840643	0.757	125	117	-0.226509	0.188	138	117
Apon	chr10:127691186-127692957:+	NA	NA	NA	NA	-0.0143553	0.616	65	64	-0.0285692	0.839	41	40	-0.124328	0.42	81	74
Apool	chrX:109425016-109486039:+	0.0143553	0.507	821	837	0.0976108	0.598	476	514	-0.0565835	0.831	750	718	-0.0565835	0.42	719	685
Apoo-ps	chrX:91612492-91662426:+	-0.286881	0.116	3524	2887	-0.454176	0.0982	2545	1852	-0.0703893	0.728	3122	2963	-0.286881	0.141	3123	2554
App	chr16:84954687-85173948:-	0.333424	0.0964	2022	2553	0.443607	0.0753	1923	2616	0.176323	0.455	1538	1738	0.757023	0.0854	1250	2124
Appbp2	chr11:85004811-85048622:-	0.505891	0.0205	696	992	0.400538	0.0982	533	707	0.400538	0.154	548	726	0.443607	0.0965	496	675
Appl1	chr14:27732173-27783737:-	0.0426443	0.435	672	693	0.0143553	0.638	499	504	0	0.806	540	545	-0.124328	0.352	540	495
Appl2	chr10:83062778-83111409:-	-0.176323	0.198	366	323	-0.263034	0.355	382	318	-0.111031	0.686	294	272	-0.0426443	0.47	327	317
Aprt	chr8:125098536-125100807:-	0.124328	0.277	498	545	0.201634	0.415	583	672	0.163499	0.455	385	433	0.286881	0.0906	597	734
Aptx	chr4:40629110-40650220:-	0.163499	0.161	268	301	-0.0703893	0.563	187	177	0	0.839	209	207	-0.0703893	0.352	209	199
Aqp1	chr6:55286292-55298549:+	-0.389567	0.277	3968	3019	-0.555816	0.114	4075	2754	-0.201634	0.55	3860	3334	0.214125	0.47	3435	4016
Aqp11	chr7:104874888-104886757:-	0.0565835	0.475	183	192	0.443607	0.146	123	168	0.475085	0.55	133	185	0.731183	0.188	133	222
Aqp12	chr1:94902913-94908846:+	0.356144	0.198	71	91	0	0.638	105	106	0	0.823	193	194	-0.0285692	0.47	148	144
Aqp2	chr15:99409502-99414976:+	-0.0565835	0.552	86	82	-0.0426443	0.563	106	102	-0.137504	0.601	132	120	0.0426443	0.533	110	114
Aqp3	chr4:41039756-41045216:-	-0.137504	0.238	151	137	0	0.616	211	209	0	0.839	257	256	-0.163499	0.31	279	249
Aqp4	chr18:15551337-15569491:-	0.485427	0.0586	1764	2470	1.47508	0.0982	304	847	0.918386	0.0783	1337	2531	1.40599	0.0321	562	1492
Aqp5	chr15:99421458-99425260:+	-0.226509	0.198	159	135	0	0.638	170	171	-0.0840643	0.79	189	177	0.495695	0.352	132	187
Aqp6	chr15:99431830-99435908:+	0.333424	0.0964	45	57	-0.201634	0.415	74	64	0.15056	0.728	88	98	-0.0976108	0.42	83	77
Aqp7	chr4:40980106-40995169:-	-0.298658	0.0779	1137	920	-0.137504	0.467	1050	946	-0.137504	0.644	1078	977	0.137504	0.494	931	1030
Aqp8	chr7:130605825-130611500:+	-0.15056	0.161	110	99	-0.176323	0.285	155	136	0	0.823	208	209	-0.226509	0.31	203	173
Aqp9	chr9:70958467-71011096:-	0.344828	0.396	79	101	0.226509	0.415	86	101	-0.0285692	0.839	160	156	-0.0840643	0.446	120	113
Aqr	chr2:113926908-114001055:-	0.31034	0.0266	466	580	0.378512	0.0615	388	506	0.367371	0.376	373	483	0.31034	0.17	394	491
Ar	chrX:95345088-95512486:+	-0.443607	0.135	406	297	-0.831877	0.0615	546	306	-1.05658	0.164	641	308	-1.27501	0.0293	900	371
Araf	chrX:20374939-20437644:+	-0.163499	0.135	2385	2112	-0.333424	0.224	2818	2232	-0.214125	0.414	2257	1940	-0.495695	0.0697	3352	2377
Arap1	chr7:108496582-108561100:+	0.189034	0.116	281	322	0.495695	0.114	300	425	-0.0703893	0.772	295	280	0.275007	0.24	271	329
Arap2	chr5:62993686-63157357:-	-0.0565835	0.552	127	121	0.111031	0.598	128	139	0.0285692	0.806	191	195	-0.0840643	0.388	157	147
Arap3	chr18:38132281-38158562:-	-0.263034	0.0205	200	166	-0.124328	0.415	218	199	-0.111031	0.504	251	231	0.0565835	0.523	237	247
Arc	chr15:74499512-74503000:-	0.0703893	0.475	193	203	0.411426	0.285	186	249	-0.263034	0.275	285	237	-0.0840643	0.42	233	218
Arcn1	chr9:44550227-44575891:-	-0.0285692	0.507	1274	1249	-0.201634	0.224	1124	977	0.0976108	0.644	983	1053	-0.137504	0.27	1067	963
Ard1a	chrX:71162213-71167252:-	-0.344828	0.0435	966	759	-0.189034	0.224	855	750	0	0.823	748	750	-0.111031	0.352	999	923
Ard1b	chr5:97811227-97821349:-	0.0426443	0.507	85	88	-0.298658	0.174	85	69	0.333424	0.254	76	96	-0.176323	0.388	98	86
Areg	chr5:91568640-91577458:+	0.0143553	0.507	86	87	-0.0976108	0.518	88	82	0.0703893	0.686	101	107	0	0.478	111	110
Arf1	chr11:59024914-59041689:-	-0.0565835	0.435	3396	3261	-0.0285692	0.518	3288	3218	-0.0143553	0.839	2801	2769	-0.0143553	0.478	3201	3154
Arf2	chr11:103828078-103846650:+	0.238787	0.0672	550	653	0.0426443	0.626	380	392	0.0285692	0.806	471	483	0.275007	0.352	348	423
Arf3	chr15:98568056-98593549:-	0.15056	0.0205	545	605	0.214125	0.285	894	1042	-0.0143553	0.835	979	960	0.124328	0.188	824	905
Arf4	chr14:27457682-27476744:+	0.238787	0.0779	955	1128	0.321928	0.285	597	748	0.0426443	0.772	697	721	0.238787	0.507	510	605
Arf5	chr6:28373639-28376499:+	0.286881	0.0435	675	825	0.286881	0.114	901	1104	0.15056	0.455	692	770	0.411426	0.0854	773	1035
Arf6	chr12:70473136-70476967:+	0.0840643	0.317	2865	3040	0	0.638	3678	3707	0.0426443	0.757	3288	3391	0.0285692	0.542	3453	3546
Arfgap1	chr2:180701973-180717147:+	-0.356144	0.0779	651	506	-0.400538	0.0753	581	437	-0.275007	0.254	531	437	-0.124328	0.188	467	425
Arfgap2	chr2:91105462-91117088:+	-0.722466	0.0266	2134	1291	-0.992768	0.0474	2403	1206	-0.464668	0.204	1472	1059	-0.584963	0.0364	1842	1220
Arfgap3	chr15:83130169-83180677:-	0.475085	0.0435	274	383	0.443607	0.0615	312	426	0.263034	0.455	235	282	0.505891	0.141	286	407
Arfgef1	chr1:10127587-10222751:-	-0.356144	0.00736	771	602	-0.526069	0.0982	811	560	-0.124328	0.772	648	593	-0.189034	0.112	722	628
Arfgef2	chr2:166631087-166723551:+	0.604071	0	474	722	0.545968	0.0887	543	795	0.536053	0.0796	548	800	0.659925	0.0344	594	942
Arfip1	chr3:84299985-84386547:-	0.286881	0.0672	760	931	0.238787	0.285	465	553	0.176323	0.644	485	549	0.226509	0.507	457	538
Arfip2	chr7:112784134-112788861:-	0.163499	0.116	271	305	0.189034	0.285	252	289	0.0143553	0.806	252	255	0.226509	0.154	234	274
Arfrp1	chr2:181092537-181100066:-	-0.0565835	0.356	481	462	-0.0703893	0.415	564	535	-0.238787	0.309	617	522	-0.0840643	0.27	538	506
Arg1	chr10:24635028-24647244:-	-0.163499	0.135	90	80	-0.0976108	0.467	127	118	-0.0285692	0.79	139	135	-0.214125	0.24	141	121
Arg2	chr12:80231810-80257283:+	0.15056	0.277	63	70	0.137504	0.467	86	95	0.0426443	0.79	94	97	-0.176323	0.31	102	90
Arglu1	chr8:8666575-8690537:-	-0.0285692	0.565	652	639	-0.356144	0.0701	979	763	-0.0976108	0.728	815	760	-0.0703893	0.24	844	798
Arhgap1	chr2:91490350-91512475:+	0.137504	0.317	397	437	0.344828	0.125	376	479	0.0840643	0.254	324	345	0.475085	0.188	302	420
Arhgap10	chr8:79774264-80041806:-	-0.275007	0.0779	1240	1021	-0.344828	0.0441	1185	928	-0.15056	0.686	1115	1000	-0.0565835	0.42	1092	1046
Arhgap11a	chr2:113671649-113688818:-	0.613532	0.135	139	214	0.807355	0.0657	52	91	0.189034	0.0717	128	146	0.389567	0.128	60	79
Arhgap12	chr18:6024447-6136096:-	0.422233	0.0174	562	756	0.238787	0.114	421	499	0.163499	0.644	473	533	0.0565835	0.542	430	448
Arhgap15	chr2:43604343-44243143:+	0.85599	0.0174	50	91	1.07724	0.0982	69	146	0.669027	0.219	37	59	0.111031	0.542	75	81
Arhgap17	chr7:130422784-130513398:-	0.124328	0.135	320	349	0.201634	0.355	344	396	0.137504	0.55	309	342	0.250962	0.0578	304	364
Arhgap18	chr10:26492317-26638454:+	1	0.00487	399	800	1.45943	0.0753	228	627	0.250962	0.455	267	319	0.594549	0.188	195	295
Arhgap19	chr19:41844074-41876524:-	-0.0976108	0.435	351	326	-0.226509	0.467	331	282	0.0976108	0.686	301	324	0.0565835	0.542	340	356
Arhgap20	chr9:51573456-51661164:+	0.137504	0.317	484	537	-0.298658	0.0982	645	523	0.400538	0.309	435	578	-0.31034	0.27	685	550
Arhgap21	chr2:20769545-20889348:-	-0.137504	0.135	730	662	-0.475085	0.174	624	446	-0.163499	0.686	595	530	-0.238787	0.24	598	506
Arhgap22	chr14:34030008-34183119:+	0.0285692	0.475	222	227	0.432959	0.114	257	348	-0.238787	0.376	342	288	0.250962	0.446	278	333
Arhgap24	chr5:102636216-103326848:+	0.632268	0.0186	350	544	0.863938	0.114	267	487	0.0565835	0.79	395	413	0.201634	0.539	416	482
Arhgap25	chr6:87409378-87483229:-	0.0143553	0.552	135	137	0.678072	0.114	109	175	0	0.839	135	135	0.163499	0.27	121	136
Arhgap26	chr18:39152798-39535939:+	0.0426443	0.317	175	181	0.0143553	0.638	206	210	0.0285692	0.757	214	219	0.124328	0.17	185	202
Arhgap27	chr11:103192813-103206016:-	-0.0426443	0.56	216	209	0.0143553	0.638	206	209	-0.250962	0.504	349	293	-0.226509	0.0697	296	251
Arhgap28	chr17:68192052-68353398:-	0.111031	0.198	95	103	0.367371	0.224	58	75	-0.226509	0.504	86	73	0.176323	0.42	58	66
Arhgap29	chr3:121656243-121719071:+	0.0703893	0.356	840	888	0.495695	0.174	529	749	0.0976108	0.601	636	684	0.454176	0.24	455	627
Arhgap30	chr1:173319142-173340429:+	0.275007	0.0672	149	181	0.739848	0.125	171	287	-0.201634	0.644	218	189	0.226509	0.27	159	187
Arhgap4	chrX:71139696-71156568:-	0.238787	0.238	136	161	0.454176	0.0887	170	234	-0.0565835	0.806	223	214	-0.0143553	0.478	201	198
Arhgap5	chr12:53604958-53668838:+	-0.189034	0.277	865	755	-0.176323	0.146	999	880	0	0.839	1105	1103	-0.124328	0.352	1069	972
Arhgap6	chrX:165233030-165742367:+	-0.189034	0.356	94	82	-0.176323	0.415	127	112	0	0.839	103	103	0.163499	0.17	132	149
Arhgap8	chr15:84550508-84602631:+	-0.0426443	0.507	185	178	-0.124328	0.415	266	244	0.0565835	0.79	373	388	-0.0426443	0.446	248	240
Arhgap9	chr10:126759171-126766999:+	0.0840643	0.277	554	591	0.238787	0.0657	629	743	-0.0703893	0.504	761	722	0.0143553	0.542	663	674
Arhgdia	chr11:120438548-120442916:-	0.189034	0.277	805	920	0.321928	0.224	1116	1400	0.0976108	0.757	641	689	0.555816	0.12	745	1101
Arhgdib	chr6:136872229-136890238:-	0.485427	0.0964	572	806	1.22033	0.0657	427	997	0.15056	0.757	318	355	0.83996	0.154	326	585
Arhgdig	chr17:26336127-26338295:-	0.0976108	0.317	267	287	0.250962	0.0657	342	409	0.0143553	0.806	366	370	0.189034	0.446	363	417
Arhgef1	chr7:25688074-25711610:+	-0.0143553	0.56	473	468	0	0.638	650	650	-0.0565835	0.376	622	597	-0.0426443	0.446	573	552
Arhgef10	chr8:14911716-15001085:+	-0.0565835	0.356	402	383	-0.0285692	0.518	420	409	-0.0976108	0.644	443	414	0.0703893	0.446	397	417
Arhgef10l	chr4:140070399-140221802:-	0.263034	0.0328	223	268	-0.0840643	0.563	515	484	0.0976108	0.728	293	315	0.31034	0.21	428	531
Arhgef11	chr3:87422672-87541955:+	-0.0565835	0.475	256	246	-0.0426443	0.563	318	307	-0.0976108	0.79	272	253	0.124328	0.31	301	330
Arhgef12	chr9:42771924-42913801:-	0.124328	0.116	549	600	0.111031	0.355	569	617	0.0285692	0.772	529	543	0.201634	0.0906	555	640
Arhgef15	chr11:68756655-68770360:-	-0.333424	0.116	135	107	-0.378512	0.125	170	130	-0.111031	0.644	185	170	0.0565835	0.507	174	181
Arhgef16	chr4:153652594-153674163:-	-0.176323	0.317	144	127	-0.124328	0.355	145	133	-0.163499	0.132	172	153	-0.111031	0.42	173	160
Arhgef17	chr7:108018259-108080675:-	-0.0840643	0.277	263	248	-0.536053	0.0887	417	287	-0.0285692	0.79	262	255	-0.0703893	0.388	333	317
Arhgef18	chr8:3393007-3456600:+	-0.0143553	0.56	243	240	0.137504	0.114	242	268	-0.0840643	0.644	278	261	0.0703893	0.388	267	283
Arhgef19	chr4:140798798-140813477:+	-0.201634	0.0586	165	143	-0.111031	0.467	267	247	-0.124328	0.686	295	269	-0.286881	0.112	291	237
Arhgef2	chr3:88420064-88450836:+	0.604071	0.0205	341	519	1.23879	0.0441	317	751	0.545968	0.131	333	489	0.941106	0.0252	354	681
Arhgef3	chr14:27928084-28217090:+	0.189034	0.0779	330	377	0.464668	0.0753	305	422	0.163499	0.455	305	342	0.464668	0.21	294	407
Arhgef4	chr1:34735032-34869599:+	0.137504	0.277	68	75	-0.0285692	0.598	180	176	0.0143553	0.806	218	221	-0.15056	0.352	226	203
Arhgef5	chr6:43226936-43239315:+	-0.0840643	0.475	179	168	-0.15056	0.415	198	178	-0.124328	0.772	193	177	0.137504	0.512	178	196
Arhgef6	chrX:54484663-54591906:-	-0.604071	0.0328	1041	683	-0.0703893	0.518	688	653	-0.214125	0.414	867	742	-0.286881	0.21	916	749
Arhgef7	chr8:11728168-11835217:+	-0.263034	0.0205	519	429	-0.163499	0.114	464	413	-0.111031	0.414	504	465	-0.0703893	0.352	465	442
Arhgef9	chrX:92244282-92391844:-	-0.659925	0.0174	298	188	-0.475085	0.0615	231	166	-0.454176	0.123	296	215	-0.555816	0.128	293	199
Arid1a	chr4:133234922-133312684:-	0.356144	0.0284	360	464	0.189034	0.415	545	624	0.214125	0.233	371	432	0.411426	0.0395	432	578
Arid1b	chr17:4995073-5347656:+	-0.0426443	0.552	498	481	-0.356144	0.114	887	689	0.214125	0.414	662	769	-0.0426443	0.42	680	655
Arid2	chr15:96187205-96235894:+	0.238787	0.0964	436	516	0.0840643	0.563	361	385	0.189034	0.414	360	414	0.275007	0.0755	324	395
Arid3a	chr10:79389816-79417757:+	-0.189034	0.0502	176	154	-0.201634	0.285	194	168	-0.0840643	0.644	202	189	-0.0976108	0.31	193	180
Arid3b	chr9:57638315-57684600:-	-0.163499	0.161	149	133	-0.201634	0.174	196	170	0	0.823	180	180	0.0840643	0.523	166	176
Arid3c	chr4:41670867-41678174:-	-0.0285692	0.565	1040	1019	-0.189034	0.355	635	556	-0.176323	0.728	623	548	-0.31034	0.31	590	475
Arid4a	chr12:72116953-72200338:+	0.0703893	0.356	311	328	0.111031	0.285	251	273	0	0.839	287	287	0	0.478	246	246
Arid4b	chr13:14156058-14291870:+	0.516015	0.0586	233	335	0.275007	0.146	188	229	0.286881	0.455	221	270	0.226509	0.141	190	223
Arid5a	chr1:36364598-36379820:+	0.748461	0.0107	150	253	0.584963	0.0374	192	289	0.298658	0.131	227	280	0.214125	0.188	242	283
Arid5b	chr10:67558340-67741474:-	0.286881	0.135	300	367	0.584963	0.0887	304	458	0.286881	0.455	386	471	0.298658	0.446	416	513
Arih1	chr9:59240402-59334090:-	0.333424	0.00487	2109	2671	0.201634	0.224	1993	2296	0.526069	0.041	1702	2458	0.454176	0.0656	1671	2293
Arih2	chr9:108505273-108556012:-	-0.0976108	0.238	773	722	-0.31034	0.146	784	632	0.275007	0.11	568	691	0	0.542	673	678
Arl1	chr10:88194158-88205947:+	0.163499	0.0502	1171	1317	-0.0426443	0.518	858	833	-0.0285692	0.806	1179	1149	-0.0565835	0.24	840	806
Arl10	chr13:54676425-54682489:+	-0.15056	0.317	619	554	-0.111031	0.146	718	659	-0.214125	0.254	747	639	-0.137504	0.27	664	603
Arl11	chr14:61928589-61930773:+	0.443607	0.0779	135	184	0.678072	0.0887	105	168	0.555816	0.254	130	192	0.485427	0.388	101	142
Arl13b	chr16:62793514-62846823:-	0.0703893	0.435	166	175	0	0.616	124	123	0.0565835	0.79	168	175	0.163499	0.42	132	148
Arl15	chr13:114584715-114947669:+	-0.0426443	0.435	382	368	0.124328	0.563	270	296	-0.111031	0.772	296	272	0.124328	0.518	274	300
Arl16	chr11:120325639-120328914:-	0.275007	0.0372	158	192	0.367371	0.125	137	177	0.0565835	0.644	182	191	0.298658	0.188	151	186
Arl2	chr19:6134388-6141137:-	-0.0565835	0.396	910	873	-0.176323	0.0753	1146	1011	0.0285692	0.772	758	779	0	0.478	1097	1090
Arl2bp	chr8:97190654-97198322:+	0.189034	0.0174	1716	1968	0.356144	0.0887	1740	2238	0.31034	0.129	1321	1642	0.650765	0.0656	1340	2112
Arl3	chr19:46605598-46647575:-	0.163499	0.0672	1977	2231	0.15056	0.285	1957	2189	0.526069	0.057	1723	2489	0.411426	0.0854	1849	2472
Arl4a	chr12:40732033-40764574:-	-0.0840643	0.435	753	705	-0.137504	0.518	757	684	0.0565835	0.79	490	514	-0.124328	0.388	717	655
Arl4d	chr11:101526854-101529146:+	-0.356144	0.116	264	205	-0.201634	0.415	508	438	-0.0703893	0.831	519	493	-0.0976108	0.42	527	490
Arl5a	chr2:52253470-52280394:-	0.250962	0.0779	823	984	0.124328	0.415	771	847	0	0.839	637	635	0.124328	0.526	643	702
Arl5b	chr2:14976988-15000818:+	-0.0143553	0.565	757	748	-0.111031	0.415	858	788	-0.137504	0.504	720	651	-0.0565835	0.446	743	713
Arl5c	chr11:97850893-97857487:-	1.07724	0.0266	69	146	1.26303	0.0241	55	132	0.333424	0.414	97	123	0.400538	0.0854	88	117
Arl6	chr16:59613150-59638986:-	0.879706	0.00487	233	430	0.678072	0.0701	147	236	0.545968	0.131	166	244	0.575312	0.31	153	228
Arl6ip1	chr7:125262413-125273077:-	0.389567	0.116	833	1097	0.443607	0.125	653	894	0	0.839	716	711	0.263034	0.446	542	654
Arl6ip4	chr5:124566116-124568204:+	0.163499	0.00751	448	502	-0.214125	0.467	554	477	0.124328	0.601	397	436	-0.0426443	0.31	465	449
Arl6ip5	chr6:97160785-97183309:+	0.516015	0.0147	2343	3363	0.807355	0.0657	1949	3412	0.411426	0.131	2086	2782	0.575312	0.128	2115	3157
Arl6ip6	chr2:53050465-53078060:+	0.443607	0.0435	375	512	-0.333424	0.146	443	349	0.389567	0.057	311	408	0.0285692	0.542	352	361
Arl8a	chr1:137043410-137052845:+	0.163499	0.238	402	454	0	0.638	634	635	0.238787	0.254	311	367	0.275007	0.17	457	555
Arl8b	chr6:108733052-108773717:+	-0.0565835	0.435	1526	1460	-0.0703893	0.467	1763	1670	0.15056	0.129	1340	1492	0.0426443	0.523	1675	1732
Arl9	chr5:77433079-77438502:+	0.956057	0.00487	70	136	0.807355	0.0887	105	184	0.400538	0.254	130	172	0.411426	0.188	165	221
Armc1	chr3:19032143-19063065:-	0.124328	0.0672	748	820	0.176323	0.285	599	679	0.226509	0.219	692	810	0.201634	0.21	642	743
Armc10	chr5:21151801-21168426:+	0	0.572	213	213	0.111031	0.415	246	268	0	0.823	261	262	0.0703893	0.47	244	258
[truncated: 18,128 more rows]
