# Supplementary material for: Rbfox1 Downregulation and Altered Calpain 3 Splicing by FRG1 in a Mouse Model of Facioscapulohumeral Muscular Dystrophy (FSHD)
Source: PLoS Genet. 2013 Jan 3;9(1):e1003186. doi: 10.1371/journal.pgen.1003186 (PMC3536703; doi:10.1371/journal.pgen.1003186)
Supplement: Table S3 — Distribution of alternative splicing events and gene expression changes. (a) Top: Gene expression microarray data were filtered for q = 0 and fold change >1.5. Bottom: Summary of the genes altered only in vastus lateralis, in vastus lateralis and biceps brachii or only in biceps brachii at 4 or 13 weeks of age. Summary of the genes altered only at 4 weeks, at 4 and 13 weeks or only at 13 weeks of age in vastus lateralis or in biceps brachii. (b) Top: Splicing microarray data were filtered for q = 0 and |Sepscore|≥0.3. Significant splicing events were categorized by RNA processing mode. Bottom: Summary of the total events altered only in vastus lateralis, in vastus lateralis and biceps brachii or only in biceps brachii at 4 or 13 weeks of age. Summary of the total events altered only at 4 weeks, at 4 and 13 weeks or only at 13 weeks of age in vastus lateralis or in biceps brachii. (XLS) [file pgen.1003186.s011.xls]

## Sheet: newSuppTab1
a	Gene Expression Changes				b	Splicing Changes
		Total Changed	Up	Down			Vastus 4wk	Vastus 13wk	Biceps 4wk	Biceps 13wk
	Vastus 4wk	337	280	57		Cassette Exon	533	553	334	420
	Vastus 13wk	91	90	1		Alt 3'	94	102	52	97
	Biceps 4wk	21	18	3		Alt 5'	66	66	36	53
	Biceps 13wk	54	45	9		Alt Transcript End	442	489	230	383
	Changed In One	440	348	92		Alt Transcript Start	292	338	160	242
						Mutually Exclusive	11	12	5	6
						Retained Intron	166	200	96	134
						Twin Cassette Exon	27	21	18	21
						Complex	104	114	74	98
						TOTAL	1735	1895	1005	1454
		4wk	13wk				4wk	13wk
	Vastus only	318	120			Vastus only	601	618
	Vastus and Biceps	19	25			Vastus and Biceps	182	313
	Biceps only	2	29			Biceps only	169	283
		Vastus	Biceps				Vastus	Biceps
	4wk only	278	12			4wk only	422	196
	4 and 13wks	59	9			4 and 13wks	361	155
	13wk only	86	45			13wk only	570	441
